# Supplementary material for: Two-Time Scale Virtual Sensor Design for Vibration Observation of a Translational Flexible-Link Manipulator Based on Singular Perturbation and Differential Games
Source: Sensors (Basel). 2016 Oct 28;16(11):1804. doi: 10.3390/s16111804 (PMC5134463; doi:10.3390/s16111804)
Supplement: Supplementary file 1 [file sensors-16-01804-s001.zip]

Archive with 7 entries (6 files):
- Additional data/
- Additional data/Figure_10 Proportion of vibration displacement error.xlsx
- Additional data/Figure_3 and Figure_4 Tracking effect of the first two modes.xlsx
- Additional data/Figure_5 Tracking error of the vibration displacement of the TFM.xlsx
- Additional data/Figure_6 Tracking error of the vibration velocity of the TFM.xlsx
- Additional data/Figure_8 Base displacement and velocity observation.xlsx
- Additional data/Figure_9 Tracking effect of the vibration signals ( x=150 mm).xlsx
