# Supplementary material for: Two-Time Scale Virtual Sensor Design for Vibration Observation of a Translational Flexible-Link Manipulator Based on Singular Perturbation and Differential Games
Source: Sensors (Basel). 2016 Oct 28;16(11):1804. doi: 10.3390/s16111804 (PMC5134463; doi:10.3390/s16111804)
Supplement: Supplementary file 1 [file sensors-16-01804-s001.zip › Additional data/Figure_10 Proportion of vibration displacement error.xlsx]

## Sheet: proportion of vibration error
					Range	SOP	PVO
					0	0	0
					0-0.0001 mm	8.87278	70.5074
					0-0.001 mm	59.7601	99.4001
					0-0.01 mm	82.8793	99.975
					0-0.1 mm	100	100
					0-1 mm	100	100
					Unit %
