# Supplementary material for: Two-Time Scale Virtual Sensor Design for Vibration Observation of a Translational Flexible-Link Manipulator Based on Singular Perturbation and Differential Games
Source: Sensors (Basel). 2016 Oct 28;16(11):1804. doi: 10.3390/s16111804 (PMC5134463; doi:10.3390/s16111804)
Supplement: Supplementary file 1 [file sensors-16-01804-s001.zip › Additional data/Figure_3 and Figure_4 Tracking effect of the first two modes.xlsx]

## Sheet: q1
time(s)	output of original model	output of vibration observer
0	0	-0.1
0.001	0.000478988	-0.0540524
0.002	0.00191293	-0.0347401
0.003	0.00429414	-0.0304436
0.004	0.00761012	-0.0333973
0.005	0.0118439	-0.0385878
0.006	0.0169743	-0.0429396
0.007	0.0229768	-0.0447167
0.008	0.0298233	-0.0430882
0.009	0.0374829	-0.0378151
0.01	0.0459217	-0.0290283
0.011	0.0551029	-0.0170738
0.012	0.0649867	-0.00240658
0.013	0.0755304	0.0144796
0.014	0.0866878	0.0330971
0.015	0.0984095	0.0529907
0.016	0.110643	0.0737527
0.017	0.123332	0.0950286
0.018	0.136417	0.116518
0.019	0.149839	0.137971
0.02	0.163534	0.159185
0.021	0.177438	0.18
0.022	0.191487	0.20029
0.023	0.205616	0.219958
0.024	0.219762	0.238936
0.025	0.233862	0.25717
0.026	0.247852	0.274625
0.027	0.261671	0.291276
0.028	0.275259	0.307107
0.029	0.288556	0.322106
0.03	0.301502	0.336265
0.031	0.314039	0.349577
0.032	0.32611	0.362035
0.033	0.337659	0.373633
0.034	0.348632	0.384361
0.035	0.358977	0.394214
0.036	0.368646	0.403181
0.037	0.377593	0.411254
0.038	0.385777	0.418426
0.039	0.393161	0.424689
0.04	0.399714	0.430036
0.041	0.405405	0.434464
0.042	0.410212	0.437968
0.043	0.414114	0.440545
0.044	0.417096	0.442196
0.045	0.419145	0.442919
0.046	0.420252	0.442717
0.047	0.420411	0.441593
0.048	0.41962	0.439552
0.049	0.417882	0.436602
0.05	0.415202	0.432752
0.051	0.411591	0.428017
0.052	0.407064	0.422415
0.053	0.401641	0.415965
0.054	0.395346	0.408694
0.055	0.388209	0.400632
0.056	0.380263	0.391811
0.057	0.371547	0.382269
0.058	0.362102	0.372046
0.059	0.351972	0.361186
0.06	0.341204	0.349732
0.061	0.329847	0.337733
0.062	0.317952	0.325239
0.063	0.305571	0.312299
0.064	0.29276	0.298966
0.065	0.279574	0.285294
0.066	0.266071	0.27134
0.067	0.252312	0.257162
0.068	0.238358	0.242819
0.069	0.224272	0.228374
0.07	0.210119	0.213888
0.071	0.195966	0.199426
0.072	0.181877	0.185053
0.073	0.167918	0.170831
0.074	0.154154	0.156825
0.075	0.140649	0.143097
0.076	0.127463	0.129706
0.077	0.114657	0.11671
0.078	0.102286	0.104165
0.079	0.0904055	0.0921248
0.08	0.0790672	0.0806396
0.081	0.068321	0.0697585
0.082	0.0582142	0.0595279
0.083	0.0487921	0.0499924
0.084	0.0400977	0.0411939
0.085	0.0321711	0.0331721
0.086	0.0250499	0.0259635
0.087	0.0187679	0.0196016
0.088	0.0133554	0.014116
0.089	0.00883835	0.0095321
0.09	0.00523812	0.00587074
0.091	0.0025712	0.00314793
0.092	0.000849105	0.00137477
0.093	7.84388e-05	0.00055746
0.094	0.000261069	0.000697497
0.095	0.0013944	0.00179194
0.096	0.00347169	0.00383374
0.097	0.00648236	0.00681203
0.098	0.0104122	0.0107124
0.099	0.0152437	0.0155169
0.1	0.0209559	0.0211395
0.101	0.0275242	0.0276907
0.102	0.0349206	0.0350715
0.103	0.0431134	0.0432501
0.104	0.0520667	0.0521906
0.105	0.0617409	0.0618532
0.106	0.0720923	0.072194
0.107	0.0830733	0.0831654
0.108	0.0946331	0.0947165
0.109	0.106718	0.106793
0.11	0.11927	0.119339
0.111	0.132233	0.132295
0.112	0.145545	0.145601
0.113	0.159147	0.159197
0.114	0.172976	0.173022
0.115	0.186971	0.187012
0.116	0.20107	0.201107
0.117	0.215211	0.215245
0.118	0.229331	0.229362
0.119	0.243368	0.243395
0.12	0.257259	0.257284
0.121	0.270941	0.270963
0.122	0.284351	0.284371
0.123	0.297428	0.297446
0.124	0.31011	0.310127
0.125	0.322339	0.322354
0.126	0.334058	0.334071
0.127	0.345212	0.345224
0.128	0.35575	0.355761
0.129	0.365625	0.365635
0.13	0.374793	0.374802
0.131	0.383214	0.383222
0.132	0.390852	0.390859
0.133	0.397673	0.397679
0.134	0.403647	0.403653
0.135	0.40875	0.408755
0.136	0.412956	0.412961
0.137	0.416248	0.416252
0.138	0.418608	0.418612
0.139	0.420025	0.420028
0.14	0.42049	0.420493
0.141	0.42	0.420003
0.142	0.418556	0.418558
0.143	0.416164	0.416166
0.144	0.412835	0.412837
0.145	0.408585	0.408587
0.146	0.403436	0.403437
0.147	0.397411	0.397412
0.148	0.390539	0.39054
0.149	0.382854	0.382855
0.15	0.374391	0.374392
0.151	0.365188	0.365189
0.152	0.355286	0.355287
0.153	0.344729	0.34473
0.154	0.333563	0.333564
0.155	0.321837	0.321838
0.156	0.309603	0.309604
0.157	0.296915	0.296916
0.158	0.283831	0.283832
0.159	0.27041	0.27041
0.16	0.256713	0.256713
0.161	0.242805	0.242805
0.162	0.228749	0.228749
0.163	0.214612	0.214612
0.164	0.200457	0.200458
0.165	0.186352	0.186352
0.166	0.172358	0.172358
0.167	0.158539	0.15854
0.168	0.144957	0.144957
0.169	0.131671	0.131671
0.17	0.118739	0.11874
0.171	0.106221	0.106221
0.172	0.0941696	0.0941701
0.173	0.0826408	0.0826414
0.174	0.0716869	0.0716874
0.175	0.0613583	0.0613588
0.176	0.0517032	0.0517038
0.177	0.0427671	0.0427676
0.178	0.0345918	0.0345924
0.179	0.0272157	0.0272163
0.18	0.0206728	0.0206734
0.181	0.0149928	0.0149934
0.182	0.0102007	0.0102013
0.183	0.0063171	0.00631769
0.184	0.00335804	0.00335862
0.185	0.00133536	0.00133594
0.186	0.000256874	0.000257447
0.187	0.000126547	0.000127109
0.188	0.000944659	0.000945209
0.189	0.00270785	0.00270839
0.19	0.00540908	0.0054096
0.191	0.00903747	0.00903797
0.192	0.0135782	0.0135786
0.193	0.019012	0.0190125
0.194	0.0253156	0.0253161
0.195	0.032461	0.0324614
0.196	0.0404157	0.0404161
0.197	0.049143	0.0491434
0.198	0.0586023	0.0586026
0.199	0.068749	0.0687493
0.2	0.0795358	0.0795361
0.201	0.0909124	0.0909126
0.202	0.102826	0.102827
0.203	0.115223	0.115224
0.204	0.128048	0.128048
0.205	0.141242	0.141242
0.206	0.154749	0.154749
0.207	0.168507	0.168507
0.208	0.182456	0.182456
0.209	0.196535	0.196534
0.21	0.210679	0.210679
0.211	0.224825	0.224824
0.212	0.238907	0.238907
0.213	0.252862	0.252862
0.214	0.266624	0.266623
0.215	0.280129	0.280128
0.216	0.293315	0.293314
0.217	0.306121	0.30612
0.218	0.318489	0.318488
0.219	0.330363	0.330362
0.22	0.341691	0.34169
0.221	0.352422	0.352421
0.222	0.362509	0.362509
0.223	0.371908	0.371908
0.224	0.380578	0.380578
0.225	0.38848	0.38848
0.226	0.395578	0.395577
0.227	0.401838	0.401838
0.228	0.407232	0.407231
0.229	0.411734	0.411733
0.23	0.415321	0.41532
0.231	0.417976	0.417976
0.232	0.419687	0.419686
0.233	0.420445	0.420444
0.234	0.420247	0.420247
0.235	0.419096	0.419095
0.236	0.416997	0.416997
0.237	0.413962	0.413962
0.238	0.410006	0.410006
0.239	0.405148	0.405148
0.24	0.39941	0.39941
0.241	0.392819	0.392818
0.242	0.385403	0.385402
0.243	0.377194	0.377194
0.244	0.36823	0.368229
0.245	0.358548	0.358548
0.246	0.348191	0.348191
0.247	0.337207	0.337206
0.248	0.325643	0.325643
0.249	0.313554	0.313553
0.25	0.300994	0.300994
0.251	0.288022	0.288022
0.252	0.274699	0.274698
0.253	0.261085	0.261085
0.254	0.247244	0.247244
0.255	0.233239	0.233239
0.256	0.219133	0.219134
0.257	0.20499	0.20499
0.258	0.190872	0.190872
0.259	0.176842	0.176842
0.26	0.162962	0.162962
0.261	0.149294	0.149294
0.262	0.135898	0.135899
0.263	0.122837	0.122837
0.264	0.110168	0.110168
0.265	0.097951	0.0979514
0.266	0.0862422	0.0862426
0.267	0.075096	0.0750965
0.268	0.0645644	0.0645648
0.269	0.0546959	0.0546964
0.27	0.0455358	0.0455363
0.271	0.0371254	0.0371259
0.272	0.0295021	0.0295026
0.273	0.0226993	0.0226999
0.274	0.0167465	0.016747
0.275	0.0116691	0.0116697
0.276	0.00748914	0.00748969
0.277	0.00422481	0.00422536
0.278	0.00189075	0.0018913
0.279	0.000498012	0.000498557
0.28	5.38516e-05	5.43908e-05
0.281	0.000561581	0.000562111
0.282	0.00202031	0.00202083
0.283	0.0044247	0.0044252
0.284	0.00776477	0.00776526
0.285	0.0120258	0.0120263
0.286	0.0171883	0.0171888
0.287	0.0232282	0.0232286
0.288	0.0301169	0.0301173
0.289	0.0378219	0.0378223
0.29	0.0463068	0.0463072
0.291	0.0555322	0.0555325
0.292	0.0654555	0.0654558
0.293	0.0760317	0.0760319
0.294	0.0872133	0.0872135
0.295	0.0989505	0.0989507
0.296	0.111192	0.111192
0.297	0.123882	0.123882
0.298	0.136967	0.136967
0.299	0.150386	0.150386
0.3	0.16408	0.16408
0.301	0.177986	0.177986
0.302	0.192041	0.192041
0.303	0.206179	0.206179
0.304	0.220336	0.220336
0.305	0.234446	0.234446
0.306	0.248443	0.248443
0.307	0.262265	0.262265
0.308	0.275847	0.275847
0.309	0.28913	0.289129
0.31	0.302053	0.302053
0.311	0.31456	0.314559
0.312	0.326595	0.326594
0.313	0.338104	0.338104
0.314	0.349038	0.349037
0.315	0.359345	0.359345
0.316	0.36898	0.36898
0.317	0.377898	0.377898
0.318	0.386058	0.386057
0.319	0.39342	0.39342
0.32	0.399951	0.399951
0.321	0.40562	0.40562
0.322	0.410401	0.410401
0.323	0.414272	0.414271
0.324	0.417215	0.417214
0.325	0.419218	0.419218
0.326	0.420275	0.420274
0.327	0.42038	0.42038
0.328	0.419535	0.419535
0.329	0.417745	0.417745
0.33	0.415018	0.415017
0.331	0.411366	0.411365
0.332	0.406804	0.406804
0.333	0.401353	0.401353
0.334	0.395036	0.395036
0.335	0.38788	0.38788
0.336	0.379917	0.379916
0.337	0.371181	0.371181
0.338	0.361714	0.361714
0.339	0.351557	0.351557
0.34	0.340759	0.340759
0.341	0.329368	0.329368
0.342	0.317439	0.317439
0.343	0.305027	0.305026
0.344	0.292187	0.292187
0.345	0.27898	0.278979
0.346	0.265463	0.265463
0.347	0.251699	0.251699
0.348	0.237748	0.237748
0.349	0.223673	0.223673
0.35	0.209535	0.209535
0.351	0.195397	0.195398
0.352	0.181324	0.181325
0.353	0.16738	0.16738
0.354	0.153627	0.153627
0.355	0.140129	0.140129
0.356	0.126948	0.126948
0.357	0.114146	0.114146
0.358	0.101782	0.101782
0.359	0.0899114	0.0899118
0.36	0.0785898	0.0785902
0.361	0.0678676	0.067868
0.362	0.0577927	0.0577932
0.363	0.0484097	0.0484102
0.364	0.0397598	0.0397603
0.365	0.031881	0.0318815
0.366	0.0248081	0.0248086
0.367	0.0185725	0.0185731
0.368	0.0132027	0.0132032
0.369	0.00872332	0.00872387
0.37	0.00515575	0.0051563
0.371	0.00251733	0.00251788
0.372	0.000821271	0.000821819
0.373	7.63393e-05	7.68809e-05
0.374	0.000286635	0.000287168
0.375	0.00145145	0.00145197
0.376	0.00356521	0.00356572
0.377	0.0066176	0.00661809
0.378	0.0105937	0.0105941
0.379	0.0154742	0.0154746
0.38	0.0212358	0.0212362
0.381	0.0278515	0.0278519
0.382	0.0352909	0.0352913
0.383	0.0435202	0.0435206
0.384	0.0525028	0.0525031
0.385	0.0621988	0.0621991
0.386	0.0725654	0.0725657
0.387	0.0835571	0.0835573
0.388	0.0951249	0.0951251
0.389	0.107217	0.107217
0.39	0.119779	0.11978
0.391	0.132754	0.132754
0.392	0.146082	0.146082
0.393	0.159702	0.159702
0.394	0.17355	0.17355
0.395	0.187563	0.187563
0.396	0.201676	0.201676
0.397	0.215826	0.215826
0.398	0.229947	0.229947
0.399	0.243977	0.243977
0.4	0.257852	0.257852
0.401	0.271033	0.271033
0.402	0.282982	0.282982
0.403	0.293648	0.293648
0.404	0.302984	0.302984
0.405	0.310951	0.310951
0.406	0.317514	0.317514
0.407	0.322643	0.322643
0.408	0.326316	0.326316
0.409	0.328515	0.328514
0.41	0.329226	0.329226
0.411	0.328446	0.328445
0.412	0.326175	0.326174
0.413	0.322421	0.322421
0.414	0.317201	0.317201
0.415	0.310538	0.310538
0.416	0.302463	0.302463
0.417	0.293015	0.293014
0.418	0.282237	0.282237
0.419	0.270182	0.270181
0.42	0.256906	0.256905
0.421	0.242471	0.24247
0.422	0.226942	0.226942
0.423	0.210391	0.210391
0.424	0.19289	0.19289
0.425	0.174517	0.174517
0.426	0.155353	0.155353
0.427	0.135483	0.135483
0.428	0.114994	0.114994
0.429	0.0939796	0.0939796
0.43	0.0725334	0.0725334
0.431	0.0507539	0.050754
0.432	0.0287414	0.0287416
0.433	0.00659789	0.00659812
0.434	-0.015574	-0.0155737
0.435	-0.0376718	-0.0376715
0.436	-0.059594	-0.0595936
0.437	-0.0812405	-0.08124
0.438	-0.102514	-0.102513
0.439	-0.123318	-0.123318
0.44	-0.143562	-0.143562
0.441	-0.163156	-0.163155
0.442	-0.182012	-0.182012
0.443	-0.200048	-0.200048
0.444	-0.217183	-0.217182
0.445	-0.233339	-0.233338
0.446	-0.248442	-0.248441
0.447	-0.262422	-0.262421
0.448	-0.275213	-0.275212
0.449	-0.286756	-0.286755
0.45	-0.296995	-0.296994
0.451	-0.305884	-0.305883
0.452	-0.313381	-0.31338
0.453	-0.319453	-0.319452
0.454	-0.324074	-0.324073
0.455	-0.327224	-0.327223
0.456	-0.328892	-0.328891
0.457	-0.329071	-0.32907
0.458	-0.327764	-0.327763
0.459	-0.324976	-0.324976
0.46	-0.320721	-0.320721
0.461	-0.315017	-0.315017
0.462	-0.307888	-0.307888
0.463	-0.299365	-0.299364
0.464	-0.289483	-0.289482
0.465	-0.278286	-0.278285
0.466	-0.265822	-0.265822
0.467	-0.252149	-0.252149
0.468	-0.237329	-0.237328
0.469	-0.221429	-0.221428
0.47	-0.204523	-0.204523
0.471	-0.186692	-0.186692
0.472	-0.168017	-0.168017
0.473	-0.148585	-0.148584
0.474	-0.128484	-0.128484
0.475	-0.107806	-0.107806
0.476	-0.0866442	-0.0866442
0.477	-0.065092	-0.065092
0.478	-0.0432453	-0.0432454
0.479	-0.0212009	-0.021201
0.48	0.000943143	0.000942961
0.481	0.0230878	0.0230875
0.482	0.0451331	0.0451328
0.483	0.0669787	0.0669784
0.484	0.0885244	0.088524
0.485	0.109671	0.10967
0.486	0.130319	0.130319
0.487	0.150375	0.150375
0.488	0.169745	0.169745
0.489	0.188341	0.188341
0.49	0.206079	0.206078
0.491	0.222878	0.222878
0.492	0.238666	0.238665
0.493	0.253371	0.25337
0.494	0.26693	0.266929
0.495	0.279283	0.279282
0.496	0.290376	0.290375
0.497	0.300157	0.300156
0.498	0.308583	0.308583
0.499	0.315615	0.315614
0.5	0.321217	0.321217
0.501	0.325364	0.325363
0.502	0.328033	0.328033
0.503	0.329213	0.329212
0.504	0.328895	0.328894
0.505	0.327082	0.327081
0.506	0.323783	0.323782
0.507	0.319015	0.319014
0.508	0.312801	0.3128
0.509	0.305171	0.30517
0.51	0.296162	0.296161
0.511	0.285815	0.285815
0.512	0.274179	0.274178
0.513	0.261305	0.261304
0.514	0.24725	0.247249
0.515	0.232076	0.232075
0.516	0.21585	0.215849
0.517	0.198643	0.198643
0.518	0.180532	0.180532
0.519	0.161598	0.161598
0.52	0.141928	0.141928
0.521	0.12161	0.12161
0.522	0.10074	0.10074
0.523	0.0794125	0.0794125
0.524	0.0577274	0.0577274
0.525	0.0357843	0.0357844
0.526	0.0136839	0.013684
0.527	-0.00847342	-0.00847322
0.528	-0.0305878	-0.0305875
0.529	-0.0525602	-0.0525599
0.53	-0.074293	-0.0742927
0.531	-0.0956898	-0.0956894
0.532	-0.116655	-0.116655
0.533	-0.137096	-0.137096
0.534	-0.156921	-0.15692
0.535	-0.176038	-0.176038
0.536	-0.194362	-0.194361
0.537	-0.211806	-0.211806
0.538	-0.228291	-0.228291
0.539	-0.24374	-0.243739
0.54	-0.25808	-0.258079
0.541	-0.271245	-0.271245
0.542	-0.283177	-0.283176
0.543	-0.293821	-0.29382
0.544	-0.30313	-0.303129
0.545	-0.311064	-0.311063
0.546	-0.317589	-0.317589
0.547	-0.322678	-0.322677
0.548	-0.326308	-0.326307
0.549	-0.328464	-0.328463
0.55	-0.329136	-0.329135
0.551	-0.32832	-0.328319
0.552	-0.326018	-0.326017
0.553	-0.322238	-0.322238
0.554	-0.316996	-0.316996
0.555	-0.310314	-0.310313
0.556	-0.302221	-0.30222
0.557	-0.292754	-0.292753
0.558	-0.281955	-0.281954
0.559	-0.269876	-0.269875
0.56	-0.256572	-0.256572
0.561	-0.242107	-0.242106
0.562	-0.226546	-0.226546
0.563	-0.209964	-0.209963
0.564	-0.192434	-0.192433
0.565	-0.174036	-0.174036
0.566	-0.154853	-0.154853
0.567	-0.13497	-0.13497
0.568	-0.114475	-0.114475
0.569	-0.0934591	-0.0934591
0.57	-0.0720161	-0.0720161
0.571	-0.0502421	-0.0502422
0.572	-0.0282356	-0.0282357
0.573	-0.00609682	-0.00609698
0.574	0.0160725	0.0160723
0.575	0.0381702	0.03817
0.576	0.0600942	0.0600939
0.577	0.0817433	0.081743
0.578	0.103018	0.103018
0.579	0.123822	0.123821
0.58	0.14406	0.14406
0.581	0.163643	0.163642
0.582	0.182482	0.182482
0.583	0.200495	0.200494
0.584	0.217601	0.217601
0.585	0.233725	0.233724
0.586	0.248795	0.248794
0.587	0.262741	0.262741
0.588	0.275502	0.275501
0.589	0.287017	0.287016
0.59	0.297232	0.297231
0.591	0.306099	0.306098
0.592	0.313577	0.313576
0.593	0.31963	0.319629
0.594	0.324231	0.32423
0.595	0.327358	0.327357
0.596	0.328999	0.328998
0.597	0.329147	0.329146
0.598	0.327804	0.327804
0.599	0.324978	0.324978
0.6	0.320683	0.320683

## Sheet: dq1
time(s)	output of original model	output of vibration observer
0	0	0
0.001	0.95711	-4.87544
0.002	1.90906	-13.4311
0.003	2.85087	-22.7415
0.004	3.77786	-31.0725
0.005	4.68576	-37.5048
0.006	5.57072	-41.6614
0.007	6.42929	-43.5123
0.008	7.25834	-43.2372
0.009	8.05494	-41.1301
0.01	8.81622	-37.5353
0.011	9.53928	-32.8048
0.012	10.2211	-27.273
0.013	10.8584	-21.2408
0.014	11.4479	-14.9687
0.015	11.9864	-8.67447
0.016	12.4704	-2.53382
0.017	12.8972	3.31652
0.018	13.2639	8.77487
0.019	13.5688	13.77
0.02	13.8101	18.2569
0.021	13.9873	22.2116
0.022	14.1	25.6279
0.023	14.1484	28.513
0.024	14.1332	30.8845
0.025	14.0551	32.7674
0.026	13.915	34.1919
0.027	13.7138	35.191
0.028	13.4523	35.7995
0.029	13.1312	36.0526
0.03	12.7513	35.985
0.031	12.3136	35.6303
0.032	11.8192	35.0208
0.033	11.2697	34.1873
0.034	10.6674	33.1587
0.035	10.0148	31.9625
0.036	9.3152	30.624
0.037	8.57236	29.1671
0.038	7.79036	27.6136
0.039	6.97355	25.9835
0.04	6.12633	24.2949
0.041	5.25304	22.5638
0.042	4.35785	20.8047
0.043	3.44467	19.0299
0.044	2.51722	17.2505
0.045	1.57904	15.4759
0.046	0.633593	13.7143
0.047	-0.31559	11.9733
0.048	-1.26482	10.2594
0.049	-2.21013	8.57881
0.05	-3.14728	6.93746
0.051	-4.07173	5.34087
0.052	-4.97874	3.79436
0.053	-5.86345	2.30294
0.054	-6.72108	0.871237
0.055	-7.54705	-0.496632
0.056	-8.33715	-1.79711
0.057	-9.0876	-3.02727
0.058	-9.79515	-4.18483
0.059	-10.457	-5.26813
0.06	-11.0709	-6.27597
0.061	-11.6347	-7.20757
0.062	-12.1467	-8.06237
0.063	-12.6051	-8.83988
0.064	-13.0081	-9.53963
0.065	-13.3541	-10.1611
0.066	-13.641	-10.7035
0.067	-13.8671	-11.1664
0.068	-14.0306	-11.549
0.069	-14.13	-11.851
0.07	-14.1641	-12.0724
0.071	-14.1324	-12.2135
0.072	-14.0348	-12.2754
0.073	-13.8719	-12.2595
0.074	-13.645	-12.1679
0.075	-13.3556	-12.003
0.076	-13.0058	-11.7679
0.077	-12.598	-11.4654
0.078	-12.1346	-11.0987
0.079	-11.618	-10.6709
0.08	-11.0505	-10.1849
0.081	-10.4343	-9.6435
0.082	-9.77186	-9.04954
0.083	-9.06529	-8.40575
0.084	-8.31709	-7.71505
0.085	-7.53	-6.98059
0.086	-6.70714	-6.2059
0.087	-5.8521	-5.39491
0.088	-4.9689	-4.552
0.089	-4.06198	-3.6819
0.09	-3.13611	-2.78968
0.091	-2.19622	-1.88052
0.092	-1.24728	-0.959647
0.093	-0.294143	-0.0321272
0.094	0.658586	0.897216
0.095	1.60659	1.82388
0.096	2.54589	2.74372
0.097	3.47278	3.65285
0.098	4.38377	4.54764
0.099	5.27545	5.42457
0.1	6.14444	6.14285
0.101	6.9872	6.98578
0.102	7.80007	7.7988
0.103	8.57918	8.57804
0.104	9.32057	9.31954
0.105	10.0202	10.0193
0.106	10.6743	10.6734
0.107	11.279	11.2782
0.108	11.8312	11.8305
0.109	12.3281	12.3274
0.11	12.7674	12.7667
0.111	13.1474	13.1468
0.112	13.4671	13.4665
0.113	13.7256	13.725
0.114	13.9225	13.9219
0.115	14.0574	14.0569
0.116	14.1303	14.1298
0.117	14.1409	14.1404
0.118	14.089	14.0884
0.119	13.9743	13.9737
0.12	13.7968	13.7962
0.121	13.5565	13.5559
0.122	13.2539	13.2532
0.123	12.8897	12.8891
0.124	12.4655	12.4648
0.125	11.9831	11.9824
0.126	11.4451	11.4444
0.127	10.8544	10.8537
0.128	10.2144	10.2137
0.129	9.52877	9.52805
0.13	8.80114	8.80041
0.131	8.03521	8.03447
0.132	7.23457	7.23383
0.133	6.40266	6.40192
0.134	5.54281	5.54206
0.135	4.65827	4.65752
0.136	3.75235	3.75161
0.137	2.82851	2.82777
0.138	1.89042	1.8897
0.139	0.942106	0.941394
0.14	-0.0121027	-0.0128005
0.141	-0.967555	-0.968235
0.142	-1.91937	-1.92003
0.143	-2.86256	-2.86319
0.144	-3.79215	-3.79276
0.145	-4.70336	-4.70395
0.146	-5.59169	-5.59224
0.147	-6.45301	-6.45353
0.148	-7.28361	-7.2841
0.149	-8.08018	-8.08064
0.15	-8.83974	-8.84015
0.151	-9.55952	-9.5599
0.152	-10.2369	-10.2373
0.153	-10.8693	-10.8696
0.154	-11.4542	-11.4544
0.155	-11.9886	-11.9888
0.156	-12.4701	-12.4702
0.157	-12.8957	-12.8958
0.158	-13.2629	-13.263
0.159	-13.5694	-13.5694
0.16	-13.8132	-13.8131
0.161	-13.9928	-13.9927
0.162	-14.1074	-14.1073
0.163	-14.1566	-14.1565
0.164	-14.1408	-14.1405
0.165	-14.0604	-14.0602
0.166	-13.9167	-13.9164
0.167	-13.7108	-13.7105
0.168	-13.4442	-13.4438
0.169	-13.1183	-13.1179
0.17	-12.7345	-12.734
0.171	-12.2942	-12.2937
0.172	-11.7988	-11.7983
0.173	-11.25	-11.2495
0.174	-10.6496	-10.6491
0.175	-9.99975	-9.99915
0.176	-9.30302	-9.30241
0.177	-8.56254	-8.56191
0.178	-7.78187	-7.78122
0.179	-6.96498	-6.96432
0.18	-6.1162	-6.11553
0.181	-5.24005	-5.23937
0.182	-4.34109	-4.3404
0.183	-3.42384	-3.42316
0.184	-2.49267	-2.49199
0.185	-1.55172	-1.55105
0.186	-0.604916	-0.604248
0.187	0.343997	0.344653
0.188	1.29137	1.29201
0.189	2.23354	2.23417
0.19	3.16679	3.16739
0.191	4.08719	4.08777
0.192	4.99065	4.9912
0.193	5.87284	5.87337
0.194	6.72933	6.72982
0.195	7.55562	7.55608
0.196	8.34731	8.34774
0.197	9.10023	9.10062
0.198	9.81053	9.81088
0.199	10.4748	10.4751
0.2	11.0902	11.0904
0.201	11.6541	11.6543
0.202	12.1646	12.1648
0.203	12.6201	12.6202
0.204	13.019	13.0191
0.205	13.3601	13.3602
0.206	13.6422	13.6422
0.207	13.864	13.864
0.208	14.0243	14.0242
0.209	14.1219	14.1217
0.21	14.1558	14.1556
0.211	14.1251	14.1249
0.212	14.0295	14.0292
0.213	13.8689	13.8686
0.214	13.644	13.6436
0.215	13.3558	13.3554
0.216	13.006	13.0055
0.217	12.5966	12.5962
0.218	12.1303	12.1298
0.219	11.6096	11.6091
0.22	11.0376	11.037
0.221	10.417	10.4164
0.222	9.75068	9.75008
0.223	9.04148	9.04085
0.224	8.29213	8.29149
0.225	7.50544	7.50478
0.226	6.68435	6.68368
0.227	5.83201	5.83133
0.228	4.95189	4.95121
0.229	4.04783	4.04714
0.23	3.12401	3.12333
0.231	2.18498	2.1843
0.232	1.23552	1.23485
0.233	0.280559	0.279894
0.234	-0.674983	-0.675635
0.235	-1.62629	-1.62692
0.236	-2.56877	-2.56939
0.237	-3.49814	-3.49873
0.238	-4.41041	-4.41098
0.239	-5.3019	-5.30245
0.24	-6.16916	-6.16967
0.241	-7.00887	-7.00935
0.242	-7.81777	-7.81822
0.243	-8.59259	-8.593
0.244	-9.32995	-9.33033
0.245	-10.0264	-10.0267
0.246	-10.6784	-10.6787
0.247	-11.2826	-11.2828
0.248	-11.8355	-11.8357
0.249	-12.334	-12.3342
0.25	-12.7755	-12.7757
0.251	-13.1577	-13.1578
0.252	-13.4788	-13.4788
0.253	-13.7376	-13.7376
0.254	-13.9334	-13.9334
0.255	-14.0659	-14.0658
0.256	-14.1351	-14.1349
0.257	-14.1412	-14.141
0.258	-14.0845	-14.0842
0.259	-13.9654	-13.9651
0.26	-13.7844	-13.7841
0.261	-13.5419	-13.5416
0.262	-13.2386	-13.2382
0.263	-12.875	-12.8746
0.264	-12.4525	-12.452
0.265	-11.9723	-11.9718
0.266	-11.4365	-11.4359
0.267	-10.8474	-10.8469
0.268	-10.208	-10.2074
0.269	-9.52165	-9.52104
0.27	-8.79198	-8.79135
0.271	-8.02291	-8.02226
0.272	-7.21844	-7.21778
0.273	-6.38257	-6.3819
0.274	-5.51921	-5.51854
0.275	-4.63215	-4.63147
0.276	-3.72504	-3.72436
0.277	-2.80149	-2.8008
0.278	-1.86508	-1.8644
0.279	-0.919497	-0.918826
0.28	0.0314085	0.0320693
0.281	0.983562	0.984209
0.282	1.93264	1.93327
0.283	2.87409	2.87471
0.284	3.80321	3.8038
0.285	4.71522	4.71578
0.286	5.6054	5.60594
0.287	6.46922	6.46973
0.288	7.30243	7.3029
0.289	8.10113	8.10158
0.29	8.86186	8.86227
0.291	9.58152	9.58188
0.292	10.2574	10.2577
0.293	10.8869	10.8872
0.294	11.4678	11.4681
0.295	11.9979	11.9981
0.296	12.475	12.4752
0.297	12.897	12.8971
0.298	13.2615	13.2616
0.299	13.5667	13.5667
0.3	13.8104	13.8104
0.301	13.9912	13.9911
0.302	14.1075	14.1074
0.303	14.1586	14.1585
0.304	14.1442	14.144
0.305	14.0645	14.0642
0.306	13.9201	13.9198
0.307	13.7123	13.712
0.308	13.4426	13.4422
0.309	13.1127	13.1122
0.31	12.7245	12.724
0.311	12.2799	12.2795
0.312	11.7811	11.7806
0.313	11.2299	11.2294
0.314	10.6285	10.628
0.315	9.97901	9.97841
0.316	9.28379	9.28317
0.317	8.54553	8.5449
0.318	7.76729	7.76664
0.319	6.9525	6.95183
0.32	6.105	6.10432
0.321	5.22898	5.2283
0.322	4.32893	4.32825
0.323	3.40949	3.4088
0.324	2.47533	2.47465
0.325	1.5311	1.53042
0.326	0.581251	0.580583
0.327	-0.369935	-0.370591
0.328	-1.31841	-1.31906
0.329	-2.26033	-2.26095
0.33	-3.19194	-3.19255
0.331	-4.10959	-4.11017
0.332	-5.00958	-5.01013
0.333	-5.88812	-5.88864
0.334	-6.74129	-6.74179
0.335	-7.5651	-7.56556
0.336	-8.35543	-8.35586
0.337	-9.10821	-9.1086
0.338	-9.81948	-9.81983
0.339	-10.4855	-10.4858
0.34	-11.1029	-11.1031
0.341	-11.6686	-11.6689
0.342	-12.1803	-12.1804
0.343	-12.6357	-12.6358
0.344	-13.0333	-13.0334
0.345	-13.3718	-13.3718
0.346	-13.6502	-13.6502
0.347	-13.8678	-13.8677
0.348	-14.0237	-14.0236
0.349	-14.1173	-14.1172
0.35	-14.1482	-14.148
0.351	-14.1157	-14.1155
0.352	-14.0195	-14.0192
0.353	-13.8595	-13.8592
0.354	-13.636	-13.6357
0.355	-13.3496	-13.3492
0.356	-13.0014	-13.001
0.357	-12.593	-12.5926
0.358	-12.1266	-12.1261
0.359	-11.6048	-11.6042
0.36	-11.0303	-11.0297
0.361	-10.4064	-10.4058
0.362	-9.73623	-9.73562
0.363	-9.02319	-9.02257
0.364	-8.27055	-8.26991
0.365	-7.48153	-7.48088
0.366	-6.65936	-6.65869
0.367	-5.80728	-5.8066
0.368	-4.9286	-4.92792
0.369	-4.02683	-4.02615
0.37	-3.10571	-3.10503
0.371	-2.16925	-2.16857
0.372	-1.22176	-1.22109
0.373	-0.2678	-0.267136
0.374	0.687875	0.688527
0.375	1.64042	1.64105
0.376	2.58499	2.58561
0.377	3.5169	3.5175
0.378	4.43166	4.43224
0.379	5.3251	5.32564
0.38	6.19332	6.19384
0.381	7.03276	7.03324
0.382	7.84009	7.84055
0.383	8.61219	8.6126
0.384	9.34602	9.34639
0.385	10.0386	10.0389
0.386	10.6869	10.6872
0.387	11.288	11.2882
0.388	11.8388	11.839
0.389	12.3365	12.3366
0.39	12.7782	12.7783
0.391	13.1614	13.1615
0.392	13.4841	13.4841
0.393	13.7444	13.7444
0.394	13.9413	13.9412
0.395	14.0739	14.0738
0.396	14.1421	14.142
0.397	14.146	14.1458
0.398	14.0861	14.0858
0.399	13.9631	13.9628
0.4	13.7779	13.7776
0.401	12.5744	12.574
0.402	11.3159	11.3155
0.403	10.0085	10.008
0.404	8.65802	8.65756
0.405	7.27027	7.26977
0.406	5.85072	5.8502
0.407	4.40486	4.40432
0.408	2.93826	2.9377
0.409	1.4567	1.45613
0.41	-0.0336515	-0.0342309
0.411	-1.52623	-1.52682
0.412	-3.01404	-3.01462
0.413	-4.48973	-4.49031
0.414	-5.94574	-5.9463
0.415	-7.37448	-7.37502
0.416	-8.76855	-8.76908
0.417	-10.1209	-10.1214
0.418	-11.4251	-11.4256
0.419	-12.6752	-12.6757
0.42	-13.8661	-13.8665
0.421	-14.9929	-14.9933
0.422	-16.0517	-16.052
0.423	-17.0386	-17.0389
0.424	-17.9499	-17.9501
0.425	-18.782	-18.7821
0.426	-19.5313	-19.5314
0.427	-20.1943	-20.1943
0.428	-20.7671	-20.7671
0.429	-21.2465	-21.2464
0.43	-21.6293	-21.6291
0.431	-21.9128	-21.9126
0.432	-22.095	-22.0947
0.433	-22.1748	-22.1745
0.434	-22.1519	-22.1515
0.435	-22.0268	-22.0264
0.436	-21.8009	-21.8003
0.437	-21.476	-21.4754
0.438	-21.0547	-21.054
0.439	-20.5396	-20.5389
0.44	-19.9335	-19.9328
0.441	-19.2394	-19.2386
0.442	-18.4602	-18.4593
0.443	-17.5987	-17.5978
0.444	-16.6581	-16.6571
0.445	-15.6415	-15.6406
0.446	-14.5529	-14.5519
0.447	-13.3963	-13.3953
0.448	-12.1768	-12.1757
0.449	-10.8999	-10.8988
0.45	-9.57188	-9.57081
0.451	-8.1995	-8.19842
0.452	-6.78989	-6.7888
0.453	-5.35036	-5.34927
0.454	-3.88822	-3.88714
0.455	-2.41059	-2.40951
0.456	-0.924276	-0.92322
0.457	0.564243	0.56528
0.458	2.04884	2.04985
0.459	3.52363	3.52461
0.46	4.98287	4.98382
0.461	6.42081	6.42172
0.462	7.83156	7.83244
0.463	9.20905	9.20988
0.464	10.5469	10.5477
0.465	11.8387	11.8394
0.466	13.0778	13.0785
0.467	14.2576	14.2582
0.468	15.372	15.3725
0.469	16.415	16.4155
0.47	17.3816	17.3821
0.471	18.2672	18.2676
0.472	19.0681	19.0684
0.473	19.7813	19.7816
0.474	20.4044	20.4046
0.475	20.9355	20.9355
0.476	21.3729	21.3729
0.477	21.7154	21.7154
0.478	21.9617	21.9616
0.479	22.1106	22.1104
0.48	22.1609	22.1606
0.481	22.1117	22.1113
0.482	21.9622	21.9618
0.483	21.7123	21.7119
0.484	21.3625	21.3619
0.485	20.9137	20.9131
0.486	20.368	20.3674
0.487	19.7282	19.7274
0.488	18.9976	18.9969
0.489	18.1806	18.1798
0.49	17.2817	17.2808
0.491	16.3057	16.3048
0.492	15.2577	15.2568
0.493	14.1428	14.1418
0.494	12.9658	12.9648
0.495	11.7316	11.7306
0.496	10.4451	10.444
0.497	9.11118	9.11012
0.498	7.7351	7.73403
0.499	6.32235	6.32127
0.5	4.8789	4.87783
0.501	3.41123	3.41016
0.502	1.92628	1.92522
0.503	0.4314	0.43036
0.504	-1.06582	-1.06684
0.505	-2.5577	-2.5587
0.506	-4.03669	-4.03766
0.507	-5.49553	-5.49646
0.508	-6.92734	-6.92824
0.509	-8.32578	-8.32663
0.51	-9.68496	-9.68577
0.511	-10.9995	-11.0002
0.512	-12.2642	-12.2649
0.513	-13.4743	-13.4749
0.514	-14.6249	-14.6255
0.515	-15.7113	-15.7118
0.516	-16.7285	-16.729
0.517	-17.6717	-17.6721
0.518	-18.536	-18.5364
0.519	-19.3166	-19.3169
0.52	-20.0092	-20.0094
0.521	-20.6098	-20.6099
0.522	-21.1151	-21.1152
0.523	-21.5227	-21.5227
0.524	-21.8308	-21.8307
0.525	-22.0385	-22.0383
0.526	-22.1456	-22.1454
0.527	-22.1524	-22.1521
0.528	-22.0598	-22.0595
0.529	-21.8689	-21.8684
0.53	-21.5808	-21.5803
0.531	-21.197	-21.1964
0.532	-20.7188	-20.7182
0.533	-20.1478	-20.1471
0.534	-19.4859	-19.4851
0.535	-18.7351	-18.7343
0.536	-17.898	-17.8972
0.537	-16.9781	-16.9772
0.538	-15.9791	-15.9782
0.539	-14.9059	-14.9049
0.54	-13.7637	-13.7627
0.541	-12.5584	-12.5574
0.542	-11.2964	-11.2953
0.543	-9.98409	-9.98304
0.544	-8.62817	-8.62711
0.545	-7.23511	-7.23404
0.546	-5.81126	-5.81019
0.547	-4.36273	-4.36166
0.548	-2.8955	-2.89443
0.549	-1.4154	-1.41435
0.55	0.0716868	0.0727213
0.551	1.55976	1.56077
0.552	3.04257	3.04356
0.553	4.5136	4.51456
0.554	5.96602	5.96694
0.555	7.39278	7.39366
0.556	8.78668	8.78752
0.557	10.1406	10.1414
0.558	11.4476	11.4483
0.559	12.7011	12.7018
0.56	13.8951	13.8958
0.561	15.0242	15.0248
0.562	16.0837	16.0842
0.563	17.0692	17.0696
0.564	17.9771	17.9775
0.565	18.8042	18.8045
0.566	19.5474	19.5477
0.567	20.2038	20.204
0.568	20.7706	20.7707
0.569	21.2451	21.2451
0.57	21.6246	21.6246
0.571	21.9068	21.9067
0.572	22.0894	22.0892
0.573	22.171	22.1708
0.574	22.1506	22.1502
0.575	22.0278	22.0274
0.576	21.8033	21.8029
0.577	21.4785	21.478
0.578	21.0554	21.0548
0.579	20.5366	20.536
0.58	19.9254	19.9247
0.581	19.2253	19.2245
0.582	18.4398	18.439
0.583	17.5726	17.5718
0.584	16.6276	16.6267
0.585	15.6085	15.6076
0.586	14.5193	14.5183
0.587	13.364	13.363
0.588	12.1472	12.1462
0.589	10.8737	10.8727
0.59	9.54913	9.54808
0.591	8.1794	8.17833
0.592	6.77108	6.77001
0.593	5.33117	5.3301
0.594	3.86695	3.86588
0.595	2.38584	2.38479
0.596	0.895241	0.894195
0.597	-0.59766	-0.598688
0.598	-2.08595	-2.08696
0.599	-3.56309	-3.56407
0.6	-5.02285	-5.0238

## Sheet: q2
time(s)	output of original model	output of vibration observer
0	0	0.01
0.001	-0.000265456	0.00844967
0.002	-0.00100773	0.00767703
0.003	-0.00209674	0.00287992
0.004	-0.00334244	0.00154195
0.005	-0.00452805	-0.00165717
0.006	-0.00544768	-0.00313462
0.007	-0.0059421	-0.00469514
0.008	-0.00592625	-0.00523843
0.009	-0.00540386	-0.00533122
0.01	-0.00446655	-0.00480999
0.011	-0.00327772	-0.00399121
0.012	-0.00204405	-0.00302873
0.013	-0.000979438	-0.00218126
0.014	-0.000267899	-0.00162768
0.015	-3.16714e-05	-0.00150674
0.016	-0.000310146	-0.001862
0.017	-0.00105323	-0.00265165
0.018	-0.00213026	-0.00374987
0.019	-0.00335291	-0.00497346
0.02	-0.00450799	-0.00611314
0.021	-0.00539456	-0.00697145
0.022	-0.00585879	-0.00739741
0.023	-0.00582054	-0.0073133
0.024	-0.0052871	-0.00672842
0.025	-0.00435173	-0.0057377
0.026	-0.00317725	-0.00450532
0.027	-0.0019676	-0.00323636
0.028	-0.000932338	-0.00214128
0.029	-0.000250254	-0.00139959
0.03	-3.83829e-05	-0.00112891
0.031	-0.000331849	-0.0013648
0.032	-0.00107797	-0.00205493
0.033	-0.00214561	-0.00306841
0.034	-0.00334816	-0.00421879
0.035	-0.00447605	-0.00529662
0.036	-0.00533321	-0.00610591
0.037	-0.0057711	-0.0064981
0.038	-0.00571434	-0.00639783
0.039	-0.00517365	-0.00581577
0.04	-0.00424381	-0.00484664
0.041	-0.00308694	-0.00365249
0.042	-0.00190423	-0.00243443
0.043	-0.000900897	-0.00139757
0.044	-0.000250563	-0.000715457
0.045	-6.51662e-05	-0.000499914
0.046	-0.000375684	-0.000781826
0.047	-0.00112695	-0.00150593
0.048	-0.00218745	-0.00254062
0.049	-0.00337233	-0.00370095
0.05	-0.00447564	-0.00478087
0.051	-0.0053061	-0.00558904
0.052	-0.00572034	-0.00598201
0.053	-0.00564763	-0.00588896
0.054	-0.005102	-0.00532388
0.055	-0.00417957	-0.00438282
0.056	-0.00304173	-0.00322711
0.057	-0.00188686	-0.00205509
0.058	-0.000915878	-0.00106764
0.059	-0.000297306	-0.000433232
0.06	-0.000138095	-0.000258789
0.061	-0.000465204	-0.00057124
0.062	-0.00122111	-0.00131304
0.063	-0.002274	-0.00235236
0.064	-0.00344084	-0.00350615
0.065	-0.00451927	-0.00457203
0.066	-0.00532279	-0.0053635
0.067	-0.00571309	-0.00574224
0.068	-0.00562396	-0.00564203
0.069	-0.00507261	-0.00508009
0.07	-0.00415645	-0.00415382
0.071	-0.003036	-0.00302375
0.072	-0.00190687	-0.00188549
0.073	-0.000965696	-0.000935685
0.074	-0.000375995	-0.000337847
0.075	-0.000239851	-0.000194069
0.076	-0.000580341	-0.000527436
0.077	-0.00133772	-0.0012782
0.078	-0.00237998	-0.00231438
0.079	-0.00352596	-0.0034548
0.08	-0.00457691	-0.00450073
0.081	-0.00535104	-0.00527037
0.082	-0.00571505	-0.00563043
0.083	-0.00560712	-0.00551911
0.084	-0.00504754	-0.00495666
0.085	-0.00413489	-0.0040417
0.086	-0.00302883	-0.00293386
0.087	-0.00192213	-0.00182594
0.088	-0.00100722	-0.000910333
0.089	-0.000442701	-0.000345643
0.09	-0.00032591	-0.000229207
0.091	-0.000676185	-0.00058035
0.092	-0.00143168	-0.00133722
0.093	-0.0024603	-0.0023677
0.094	-0.00358282	-0.00349255
0.095	-0.0046041	-0.00451663
0.096	-0.00534702	-0.00526279
0.097	-0.00568317	-0.00560261
0.098	-0.00555507	-0.00547857
0.099	-0.00498592	-0.00491387
0.1	-0.00407542	-0.00400318
0.101	-0.00298226	-0.00291566
0.102	-0.00189642	-0.00183577
0.103	-0.00100613	-0.000951696
0.104	-0.000465148	-0.000417189
0.105	-0.000366206	-0.000324939
0.106	-0.000725018	-0.00069063
0.107	-0.00147776	-0.00145041
0.108	-0.00249233	-0.00247214
0.109	-0.00359147	-0.00357854
0.11	-0.00458366	-0.00457804
0.111	-0.00529637	-0.00529809
0.112	-0.00560603	-0.00561508
0.113	-0.0054593	-0.00547565
0.114	-0.00488223	-0.00490581
0.115	-0.00397552	-0.00400621
0.116	-0.00289682	-0.00293449
0.117	-0.00183328	-0.00187776
0.118	-0.000968967	-0.00102006
0.119	-0.000452892	-0.000510359
0.12	-0.000373252	-0.000436836
0.121	-0.000742259	-0.00081167
0.122	-0.0014942	-0.00156913
0.123	-0.00249706	-0.00257716
0.124	-0.00357557	-0.00366048
0.125	-0.00454178	-0.00463111
0.126	-0.00522771	-0.00532107
0.127	-0.00551449	-0.00561145
0.128	-0.00535283	-0.00545295
0.129	-0.00477148	-0.00487431
0.13	-0.003872	-0.00397707
0.131	-0.00281097	-0.00291781
0.132	-0.00177267	-0.00188079
0.133	-0.000937018	-0.00104593
0.134	-0.000448342	-0.000557557
0.135	-0.000390406	-0.000499426
0.136	-0.000772019	-0.000880349
0.137	-0.00152569	-0.00163283
0.138	-0.00251951	-0.00262499
0.139	-0.00358027	-0.0036836
0.14	-0.00452355	-0.00462427
0.141	-0.00518585	-0.00528351
0.142	-0.00545288	-0.00554702
0.143	-0.00527929	-0.0053695
0.144	-0.00469639	-0.00478225
0.145	-0.00380652	-0.00388764
0.146	-0.00276509	-0.00284111
0.147	-0.00175352	-0.00182409
0.148	-0.000947591	-0.0010124
0.149	-0.000487026	-0.000545773
0.15	-0.000451258	-0.000503678
0.151	-0.000845804	-0.000891659
0.152	-0.00160148	-0.00164057
0.153	-0.00258661	-0.00261874
0.154	-0.00363	-0.00365503
0.155	-0.0045508	-0.00456863
0.156	-0.0051899	-0.00520044
0.157	-0.00543752	-0.00544072
0.158	-0.00525211	-0.00524796
0.159	-0.00466745	-0.00465596
0.16	-0.00378656	-0.00376779
0.161	-0.00276365	-0.00273769
0.162	-0.00177724	-0.0017442
0.163	-0.000999063	-0.000959099
0.164	-0.000564299	-0.000517588
0.165	-0.000548164	-0.000494918
0.166	-0.00095301	-0.000893469
0.167	-0.00170808	-0.00164251
0.168	-0.00268198	-0.00261068
0.169	-0.00370561	-0.00362892
0.17	-0.00460167	-0.00451992
0.171	-0.0052154	-0.00512896
0.172	-0.00544143	-0.00535069
0.173	-0.00524193	-0.00514731
0.174	-0.00465304	-0.00455497
0.175	-0.0037784	-0.00367731
0.176	-0.00277097	-0.00266733
0.177	-0.00180638	-0.00170066
0.178	-0.00105236	-0.000945047
0.179	-0.000639659	-0.000531226
0.18	-0.000639385	-0.000530327
0.181	-0.00105085	-0.000941659
0.182	-0.00180184	-0.00169301
0.183	-0.00276132	-0.00265335
0.184	-0.00376235	-0.00365573
0.185	-0.00463115	-0.00452635
0.186	-0.00521726	-0.00511477
0.187	-0.00541965	-0.00531993
0.188	-0.00520412	-0.00510761
0.189	-0.00460907	-0.00451622
0.19	-0.00373867	-0.0036499
0.191	-0.00274461	-0.00266032
0.192	-0.00179963	-0.00172021
0.193	-0.00106751	-0.000993316
0.194	-0.000674641	-0.000606002
0.195	-0.000688144	-0.000625375
0.196	-0.00110441	-0.00104779
0.197	-0.00184985	-0.00179965
0.198	-0.0027939	-0.00275034
0.199	-0.00377178	-0.00373505
0.2	-0.00461322	-0.00458348
0.201	-0.005172	-0.00514941
0.202	-0.00535135	-0.005336
0.203	-0.00512057	-0.00511253
0.204	-0.00452023	-0.00451953
0.205	-0.00365495	-0.0036616
0.206	-0.00267508	-0.00268904
0.207	-0.00175048	-0.00177171
0.208	-0.00104102	-0.00106941
0.209	-0.000668792	-0.000704209
0.21	-0.000697038	-0.000739325
0.211	-0.00111932	-0.00116828
0.212	-0.00186078	-0.0019162
0.213	-0.00279136	-0.00285298
0.214	-0.00374845	-0.003816
0.215	-0.00456526	-0.00463843
0.216	-0.00509978	-0.00517823
0.217	-0.00525934	-0.00534273
0.218	-0.00501665	-0.00510459
0.219	-0.00441433	-0.00450643
0.22	-0.00355735	-0.00365319
0.221	-0.00259467	-0.00269382
0.222	-0.00169328	-0.00179528
0.223	-0.00100912	-0.00111351
0.224	-0.000660074	-0.000766391
0.225	-0.000705594	-0.000813349
0.226	-0.0011365	-0.0012452
0.227	-0.00187674	-0.00198591
0.228	-0.00279681	-0.00290593
0.229	-0.00373628	-0.00384487
0.23	-0.00453183	-0.00463939
0.231	-0.00504552	-0.00515157
0.232	-0.00518874	-0.0052928
0.233	-0.00493746	-0.00503906
0.234	-0.00433624	-0.00443491
0.235	-0.00349032	-0.00358563
0.236	-0.00254722	-0.00263873
0.237	-0.00167102	-0.0017583
0.238	-0.00101379	-0.00109647
0.239	-0.000689292	-0.000766979
0.24	-0.000753243	-0.00082559
0.241	-0.00119383	-0.00126051
0.242	-0.0019339	-0.00199461
0.243	-0.00284453	-0.00289899
0.244	-0.00376752	-0.00381549
0.245	-0.00454295	-0.00458421
0.246	-0.00503692	-0.00507129
0.247	-0.00516477	-0.00519208
0.248	-0.00490563	-0.00492577
0.249	-0.0043059	-0.00431877
0.25	-0.00347102	-0.00347657
0.251	-0.00254702	-0.00254522
0.252	-0.00169508	-0.00168594
0.253	-0.00106347	-0.00104703
0.254	-0.000761871	-0.000738201
0.255	-0.000842397	-0.000811609
0.256	-0.0012907	-0.00125293
0.257	-0.00202862	-0.00198404
0.258	-0.00292789	-0.0028767
0.259	-0.00383254	-0.00377498
0.26	-0.00458606	-0.00452239
0.261	-0.00505853	-0.00498903
0.262	-0.00516916	-0.00509415
0.263	-0.00490014	-0.00481996
0.264	-0.00429963	-0.00421465
0.265	-0.00347322	-0.00338382
0.266	-0.00256543	-0.00247201
0.267	-0.00173454	-0.00163753
0.268	-0.00112508	-0.00102491
0.269	-0.00084275	-0.000739886
0.27	-0.000936172	-0.000831075
0.271	-0.00138858	-0.00128173
0.272	-0.00212089	-0.00201276
0.273	-0.00300556	-0.00289665
0.274	-0.00388892	-0.00377971
0.275	-0.0046178	-0.00450881
0.276	-0.00506625	-0.00495795
0.277	-0.00515725	-0.00505014
0.278	-0.00487599	-0.00477056
0.279	-0.00427231	-0.00416903
0.28	-0.00345186	-0.0033512
0.281	-0.00255764	-0.00246006
0.282	-0.00174507	-0.00165101
0.283	-0.00115498	-0.00106487
0.284	-0.000889183	-0.000803428
0.285	-0.00099291	-0.000911898
0.286	-0.00144708	-0.00137118
0.287	-0.00217178	-0.00210133
0.288	-0.00304028	-0.0029756
0.289	-0.00390115	-0.00384254
0.29	-0.00460464	-0.00455236
0.291	-0.00502865	-0.00498293
0.292	-0.00509985	-0.00506091
0.293	-0.00480635	-0.00477437
0.294	-0.00419957	-0.00417469
0.295	-0.00338518	-0.00336751
0.296	-0.00250461	-0.00249423
0.297	-0.00171043	-0.00170738
0.298	-0.0011398	-0.0011441
0.299	-0.000890735	-0.000902373
0.3	-0.00100516	-0.00102408
0.301	-0.00146178	-0.00148789
0.302	-0.00217992	-0.00221311
0.303	-0.00303369	-0.0030738
0.304	-0.00387396	-0.00392081
0.305	-0.0045543	-0.00460768
0.306	-0.0049564	-0.00501607
0.307	-0.00501057	-0.00507625
0.308	-0.00470769	-0.00477909
0.309	-0.00410067	-0.00417747
0.31	-0.00329512	-0.00337697
0.311	-0.00243087	-0.0025174
0.312	-0.00165761	-0.00174843
0.313	-0.00110891	-0.0012036
0.314	-0.000879026	-0.000977163
0.315	-0.00100666	-0.0011078
0.316	-0.00146837	-0.00157205
0.317	-0.00218279	-0.00228854
0.318	-0.00302491	-0.00313225
0.319	-0.00384787	-0.00395632
0.32	-0.00450855	-0.00461761
0.321	-0.00489235	-0.00500153
0.322	-0.00493309	-0.0050419
0.323	-0.00462433	-0.00473228
0.324	-0.00402039	-0.00412698
0.325	-0.00322672	-0.00333146
0.326	-0.0023815	-0.00248393
0.327	-0.00163157	-0.00173123
0.328	-0.00110692	-0.00120335
0.329	-0.000898107	-0.00099087
0.33	-0.00104071	-0.00112938
0.331	-0.00150921	-0.0015934
0.332	-0.00222163	-0.00230094
0.333	-0.00305385	-0.00312794
0.334	-0.00386132	-0.00392984
0.335	-0.00450414	-0.00456678
0.336	-0.00487139	-0.00492787
0.337	-0.00490029	-0.00495036
0.338	-0.004587	-0.00463043
0.339	-0.00398713	-0.00402372
0.34	-0.00320594	-0.00323552
0.341	-0.00237993	-0.00240237
0.342	-0.00165308	-0.00166829
0.343	-0.00115185	-0.00115974
0.344	-0.000963203	-0.00096375
0.345	-0.00111965	-0.00111285
0.346	-0.00159372	-0.0015796
0.347	-0.00230286	-0.00228149
0.348	-0.00312395	-0.00309542
0.349	-0.00391468	-0.00387913
0.35	-0.00453842	-0.004496
0.351	-0.00488784	-0.00483874
0.352	-0.00490349	-0.00484794
0.353	-0.00458404	-0.00452229
0.354	-0.00398633	-0.00391866
0.355	-0.00321536	-0.00314208
0.356	-0.00240595	-0.00232739
0.357	-0.00169927	-0.00161579
0.358	-0.00121828	-0.00113025
0.359	-0.00104643	-0.000954255
0.36	-0.00121329	-0.00111739
0.361	-0.00168952	-0.00159032
0.362	-0.00239211	-0.00229006
0.363	-0.00319892	-0.00309448
0.364	-0.00396998	-0.00386364
0.365	-0.00457187	-0.00446409
0.366	-0.00490079	-0.00479207
0.367	-0.00490058	-0.00479142
0.368	-0.00457233	-0.00446322
0.369	-0.00397405	-0.00386548
0.37	-0.00321044	-0.00310291
0.371	-0.00241464	-0.00230863
0.372	-0.001725	-0.00162099
0.373	-0.00126108	-0.00115954
0.374	-0.0011029	-0.00100429
0.375	-0.00127717	-0.00118195
0.376	-0.00175279	-0.00166137
0.377	-0.00244635	-0.00235916
0.378	-0.00323678	-0.00315421
0.379	-0.00398644	-0.00390887
0.38	-0.00456508	-0.00449285
0.381	-0.00487241	-0.00480585
0.382	-0.00485546	-0.00479488
0.383	-0.00451767	-0.00446334
0.384	-0.00391813	-0.0038703
0.385	-0.00316122	-0.0031201
0.386	-0.00237836	-0.00234414
0.387	-0.0017051	-0.00167794
0.388	-0.00125766	-0.00123767
0.389	-0.00111269	-0.00109998
0.39	-0.00129416	-0.00128877
0.391	-0.00176925	-0.00177121
0.392	-0.00245425	-0.00246355
0.393	-0.00322917	-0.00324576
0.394	-0.0039587	-0.00398252
0.395	-0.00451573	-0.00454666
0.396	-0.0048034	-0.00484131
0.397	-0.00477186	-0.00481657
0.398	-0.00442678	-0.0044781
0.399	-0.00382828	-0.00388597
0.4	-0.00308034	-0.00314413
0.401	-0.00204715	-0.00211676
0.402	-0.000650169	-0.000725244
0.403	0.000867653	0.000787556
0.404	0.00224291	0.00215833
0.405	0.00323753	0.00314909
0.406	0.00368008	0.00358847
0.407	0.0034953	0.00340129
0.408	0.00271702	0.0026214
0.409	0.00148196	0.00138555
0.41	5.74233e-06	-9.06044e-05
0.411	-0.00145469	-0.00155014
0.412	-0.00264585	-0.00273956
0.413	-0.00336166	-0.00345279
0.414	-0.00347914	-0.0035669
0.415	-0.00297956	-0.00306316
0.416	-0.00195143	-0.00203012
0.417	-0.000574876	-0.000647948
0.418	0.000909875	0.000843093
0.419	0.00224433	0.00218446
0.42	0.00319667	0.00314429
0.421	0.00360193	0.00355758
0.422	0.0033905	0.00335465
0.423	0.00259998	0.00257304
0.424	0.00136834	0.00135069
0.425	-9.01774e-05	-9.82371e-05
0.426	-0.00152253	-0.00152075
0.427	-0.00268086	-0.00266905
0.428	-0.0033655	-0.00334354
0.429	-0.00345955	-0.00342736
0.43	-0.00294898	-0.00290655
0.431	-0.00192474	-0.00187212
0.432	-0.000566812	-0.000504095
0.433	0.000887346	0.000959999
0.434	0.00218413	0.0022665
0.435	0.00309787	0.0031897
0.436	0.00346996	0.00357094
0.437	0.00323624	0.00334599
0.438	0.00243789	0.002556
0.439	0.00121404	0.00134006
0.44	-0.000222612	-8.91762e-05
0.441	-0.00162291	-0.00148261
0.442	-0.00274461	-0.00259801
0.443	-0.00339438	-0.00324209
0.444	-0.00346127	-0.00330393
0.445	-0.00293577	-0.00277405
0.446	-0.00191121	-0.00174581
0.447	-0.000567305	-0.000398921
0.448	0.000861274	0.00103191
0.449	0.00212577	0.00229791
0.45	0.00300655	0.00317946
0.451	0.00335123	0.00352415
0.452	0.0031009	0.00327307
0.453	0.00230018	0.00247083
0.454	0.00108917	0.00125757
0.455	-0.000321033	-0.000155637
0.456	-0.00168523	-0.00152357
0.457	-0.00276673	-0.00260952
0.458	-0.00337845	-0.00322639
0.459	-0.00341527	-0.00326904
0.46	-0.00287209	-0.00273233
0.461	-0.00184444	-0.00171179
0.462	-0.000511717	-0.000386753
0.463	0.000894234	0.00101095
0.464	0.00212946	0.00223741
0.465	0.00298031	0.003079
0.466	0.00330043	0.00338943
0.467	0.00303602	0.00311494
0.468	0.00223497	0.00230345
0.469	0.00103826	0.001096
0.47	-0.000344733	-0.000297995
0.471	-0.00167275	-0.00163722
0.472	-0.00271463	-0.00269046
0.473	-0.00328942	-0.00327672
0.474	-0.00329768	-0.00329651
0.475	-0.00273854	-0.0027489
0.476	-0.00170964	-0.00173148
0.477	-0.000389924	-0.00042314
0.478	0.000991634	0.000947192
0.479	0.00219588	0.00214041
0.48	0.00301503	0.0029488
0.481	0.00330869	0.00323199
0.482	0.00302802	0.0029412
0.483	0.00222405	0.00212751
0.484	0.0010385	0.000932683
0.485	-0.000320979	-0.000435601
0.486	-0.00161709	-0.00173999
0.487	-0.0026241	-0.00275473
0.488	-0.00316708	-0.00330484
0.489	-0.00315211	-0.00329637
0.49	-0.00258238	-0.0027325
0.491	-0.00155747	-0.00171276
0.492	-0.00025576	-0.000415518
0.493	0.0010967	0.000933194
0.494	0.00226554	0.00209903
0.495	0.00304881	0.00288006
0.496	0.00331195	0.00314171
0.497	0.00301096	0.00284002
0.498	0.00219988	0.002029
0.499	0.0010211	0.000851066
0.5	-0.000319524	-0.00048795
0.501	-0.00158862	-0.00175467
0.502	-0.00256584	-0.00272876
0.503	-0.00308211	-0.00324117
0.504	-0.00304888	-0.00320335
0.505	-0.00247325	-0.00262244
0.506	-0.00145658	-0.0015998
0.507	-0.000176581	-0.000313194
0.508	0.00114366	0.00101428
0.509	0.00227457	0.00215301
0.51	0.00301995	0.00290674
0.511	0.00325094	0.00314662
0.512	0.00292827	0.00283331
0.513	0.00210886	0.00202368
0.514	0.000935653	0.000860643
0.515	-0.000387345	-0.000451842
0.516	-0.00163067	-0.00168436
0.517	-0.0025793	-0.00262194
0.518	-0.00306992	-0.00310132
0.519	-0.00301919	-0.00303921
0.52	-0.002438	-0.00244655
0.521	-0.00142933	-0.00142637
0.522	-0.000170177	-0.000155724
0.523	0.00111939	0.00114528
0.524	0.00221455	0.00225174
0.525	0.00292474	0.00297308
0.526	0.0031267	0.00318597
0.527	0.00278574	0.00285567
0.528	0.00196146	0.00204174
0.529	0.000797291	0.000887542
0.53	-0.000504704	-0.000404883
0.531	-0.001719	-0.00161006
0.532	-0.00263582	-0.00251826
0.533	-0.00309755	-0.0029719
0.534	-0.00302595	-0.00289278
0.535	-0.00243554	-0.00229545
0.536	-0.00143085	-0.00128448
0.537	-0.000188082	-3.60914e-05
0.538	0.00107572	0.00123264
0.539	0.00214041	0.00230155
0.54	0.00282099	0.00298562
0.541	0.00299966	0.00316703
0.542	0.00264608	0.00281543
0.543	0.00182245	0.00199302
0.544	0.000672511	0.000843528
0.545	-0.000603668	-0.000432981
0.546	-0.00178452	-0.00161493
0.547	-0.0026655	-0.00249778
0.548	-0.00309458	-0.0029295
0.549	-0.00299851	-0.00283681
0.55	-0.00239533	-0.00223774
0.551	-0.00139102	-0.00123827
0.552	-0.000160914	-1.36799e-05
0.553	0.00108096	0.00122201
0.554	0.0021191	0.00225332
0.555	0.00277397	0.00290075
0.556	0.00293304	0.00305182
0.557	0.00257025	0.00268047
0.558	0.00175022	0.0018514
0.559	0.00061688	0.000708555
0.56	-0.000631746	-0.00054999
0.561	-0.00177805	-0.00170658
0.562	-0.00262266	-0.00256181
0.563	-0.00301906	-0.00296909
0.564	-0.00289882	-0.00285998
0.565	-0.0022834	-0.00225585
0.566	-0.0012801	-0.00126397
0.567	-6.32972e-05	-5.86602e-05
0.568	0.00115601	0.00114913
0.569	0.00216692	0.00214856
0.57	0.00279528	0.00276552
0.571	0.00293376	0.00289274
0.572	0.00256039	0.00250829
0.573	0.00174212	0.00167918
0.574	0.00062299	0.000549496
0.575	-0.000601069	-0.000684785
0.576	-0.00171638	-0.00180994
0.577	-0.00252869	-0.00263167
0.578	-0.00289683	-0.00300875
0.579	-0.00275709	-0.00287747
0.58	-0.00213415	-0.00226243
0.581	-0.00113654	-0.00127213
0.582	6.24169e-05	-7.98857e-05
0.583	0.0012548	0.00110644
0.584	0.00223432	0.00208057
0.585	0.00283211	0.00267366
0.586	0.00294594	0.00278352
0.587	0.00255783	0.00239217
0.588	0.00173694	0.0015688
0.589	0.000627371	0.000457509
0.59	-0.000577072	-0.000747886
0.591	-0.00166662	-0.00183762
0.592	-0.00245203	-0.00262243
0.593	-0.00279736	-0.0029664
0.594	-0.0026435	-0.0028104
0.595	-0.00201818	-0.00218219
0.596	-0.00103099	-0.00119137
0.597	0.000145831	-1.01906e-05
0.598	0.00130751	0.00115656
0.599	0.00225233	0.00210712
0.6	0.00281665	0.00267785

## Sheet: dq2
time(s)	output of original model	output of vibration observer
0	0	0
0.001	0.515327	0.796004
0.002	0.939888	3.97254
0.003	1.20015	1.30231
0.004	1.25128	2.99269
0.005	1.08488	1.60367
0.006	0.730333	1.70454
0.007	0.249615	0.798496
0.008	-0.273533	0.335357
0.009	-0.748208	-0.304686
0.01	-1.09214	-0.68269
0.011	-1.24597	-0.918966
0.012	-1.18347	-0.901355
0.013	-0.916046	-0.684774
0.014	-0.490658	-0.296885
0.015	0.0184282	0.177439
0.016	0.522597	0.653383
0.017	0.934303	1.04054
0.018	1.18227	1.26806
0.019	1.22383	1.29226
0.02	1.05225	1.10617
0.021	0.697834	0.739612
0.022	0.222557	0.254243
0.023	-0.290773	-0.267441
0.024	-0.752936	-0.736474
0.025	-1.08381	-1.07296
0.026	-1.22626	-1.21997
0.027	-1.15602	-1.15338
0.028	-0.885771	-0.886036
0.029	-0.462927	-0.465473
0.03	0.0387403	0.0344321
0.031	0.531951	0.526307
0.032	0.931109	0.924478
0.033	1.16716	1.15982
0.034	1.19953	1.19171
0.035	1.02312	1.015
0.036	0.6691	0.660816
0.037	0.199392	0.191045
0.038	-0.304137	-0.312472
0.039	-0.753948	-0.762219
0.04	-1.07204	-1.08021
0.041	-1.20346	-1.21153
0.042	-1.12583	-1.13377
0.043	-0.853075	-0.860911
0.044	-0.433007	-0.440745
0.045	0.0611213	0.0534633
0.046	0.543374	0.535774
0.047	0.930084	0.922519
0.048	1.15438	1.14682
0.049	1.17775	1.17017
0.05	0.996659	0.989043
0.051	0.643089	0.635407
0.052	0.178883	0.171113
0.053	-0.315053	-0.322931
0.054	-0.752851	-0.760856
0.055	-1.0586	-1.06675
0.056	-1.1795	-1.1878
0.057	-1.09498	-1.10344
0.058	-0.820176	-0.828804
0.059	-0.403245	-0.412043
0.06	0.0831073	0.0741387
0.061	0.554291	0.545157
0.062	0.928556	0.919263
0.063	1.14118	1.13173
0.064	1.15564	1.14606
0.065	0.969945	0.960246
0.066	0.616824	0.607022
0.067	0.15801	0.148125
0.068	-0.326568	-0.336513
0.069	-0.752704	-0.762686
0.07	-1.04655	-1.05654
0.071	-1.1574	-1.16738
0.072	-1.06646	-1.07639
0.073	-0.790009	-0.799869
0.074	-0.376508	-0.386263
0.075	0.101907	0.092287
0.076	0.562	0.552547
0.077	0.923918	0.914663
0.078	1.12504	1.11602
0.079	1.13082	1.12206
0.08	0.940716	0.932247
0.081	0.588177	0.580032
0.082	0.134788	0.126997
0.083	-0.34051	-0.347919
0.084	-0.755168	-0.762167
0.085	-1.03737	-1.04393
0.086	-1.13846	-1.14457
0.087	-1.04138	-1.047
0.088	-0.763478	-0.768595
0.089	-0.353497	-0.358091
0.09	0.117028	0.112974
0.091	0.566214	0.562715
0.092	0.916086	0.913155
0.093	1.1061	1.10375
0.094	1.10361	1.10185
0.095	0.909484	0.908313
0.096	0.557853	0.557278
0.097	0.110114	0.110136
0.098	-0.355794	-0.355177
0.099	-0.758971	-0.757763
0.1	-1.0296	-0.98348
0.101	-1.12105	-1.07683
0.102	-1.01792	-0.975784
0.103	-0.738605	-0.698759
0.104	-0.332074	-0.294696
0.105	0.130752	0.165493
0.106	0.56935	0.601296
0.107	0.907597	0.936604
0.108	1.08699	1.11292
0.109	1.07673	1.09948
0.11	0.87906	0.898518
0.111	0.528726	0.544805
0.112	0.0869146	0.0995432
0.113	-0.369454	-0.360333
0.114	-0.761116	-0.755543
0.115	-1.02023	-1.01823
0.116	-1.10214	-1.10373
0.117	-0.993056	-0.998218
0.118	-0.71238	-0.721095
0.119	-0.309261	-0.321491
0.12	0.146015	0.130325
0.121	0.574279	0.555201
0.122	0.901248	0.878867
0.123	1.07041	1.04483
0.124	1.05279	1.02413
0.125	0.851921	0.820302
0.126	0.503142	0.468713
0.127	0.0673937	0.0303111
0.128	-0.379432	-0.419
0.129	-0.759701	-0.801574
0.13	-1.00752	-1.05151
0.131	-1.08016	-1.12607
0.132	-0.965394	-1.01301
0.133	-0.683579	-0.73269
0.134	-0.284016	-0.3344
0.135	0.163667	0.112239
0.136	0.581658	0.529419
0.137	0.897492	0.844678
0.138	1.05662	1.00347
0.139	1.03182	0.978576
0.14	0.827892	0.774797
0.141	0.480718	0.428012
0.142	0.0509599	-0.00111787
0.143	-0.386524	-0.437737
0.144	-0.755718	-0.805834
0.145	-0.992648	-1.04144
0.146	-1.05646	-1.10371
0.147	-0.936465	-0.981955
0.148	-0.653903	-0.69743
0.149	-0.258201	-0.299567
0.15	0.181695	0.142677
0.151	0.58933	0.552836
0.152	0.894032	0.860228
0.153	1.04318	1.01221
0.154	1.01127	0.983291
0.155	0.804314	0.779447
0.156	0.458691	0.437049
0.157	0.0347666	0.016447
0.158	-0.393647	-0.40856
0.159	-0.752139	-0.763579
0.16	-0.978624	-0.986539
0.161	-1.03409	-1.03844
0.162	-0.909309	-0.910083
0.163	-0.626387	-0.623578
0.164	-0.234827	-0.228448
0.165	0.197121	0.207041
0.166	0.594356	0.607772
0.167	0.887987	0.904838
0.168	1.02727	1.04748
0.169	0.988398	1.01187
0.17	0.778528	0.805167
0.171	0.434504	0.464184
0.172	0.0163663	0.0489536
0.173	-0.403124	-0.367777
0.174	-0.751151	-0.713204
0.175	-0.967484	-0.92711
0.176	-1.01491	-0.97229
0.177	-0.88563	-0.84096
0.178	-0.602552	-0.556034
0.179	-0.21523	-0.167076
0.18	0.208798	0.25837
0.181	0.595788	0.646553
0.182	0.8786	0.930329
0.183	1.00835	1.06081
0.184	0.962843	1.01579
0.185	0.750369	0.803571
0.186	0.408188	0.461402
0.187	-0.00401003	0.0489745
0.188	-0.414525	-0.362009
0.189	-0.75212	-0.700312
0.19	-0.958397	-0.90753
0.191	-0.997895	-0.9482
0.192	-0.864198	-0.815902
0.193	-0.580978	-0.5343
0.194	-0.197809	-0.15296
0.195	0.218505	0.261321
0.196	0.595565	0.636153
0.197	0.867966	0.906144
0.198	0.988637	1.02423
0.199	0.936967	0.969815
0.2	0.722318	0.752273
0.201	0.382331	0.409258
0.202	-0.0236804	9.65607e-05
0.203	-0.425081	-0.404562
0.204	-0.752206	-0.735037
0.205	-0.948454	-0.934714
0.206	-0.980082	-0.969833
0.207	-0.842011	-0.8353
0.208	-0.558634	-0.555492
0.209	-0.179514	-0.179955
0.21	0.229288	0.225265
0.211	0.596718	0.589131
0.212	0.859082	0.847965
0.213	0.971085	0.95649
0.214	0.913653	0.895646
0.215	0.697178	0.675841
0.216	0.359644	0.335074
0.217	-0.0400342	-0.0677255
0.218	-0.432295	-0.462982
0.219	-0.749029	-0.782573
0.22	-0.935407	-0.971654
0.221	-0.95936	-0.998148
0.222	-0.8171	-0.858254
0.223	-0.533706	-0.577039
0.224	-0.158695	-0.204011
0.225	0.242626	0.195531
0.226	0.600545	0.551885
0.227	0.853054	0.803051
0.228	0.956603	0.905482
0.229	0.893609	0.841603
0.23	0.675451	0.622795
0.231	0.340421	0.287355
0.232	-0.0529879	-0.106224
0.233	-0.43629	-0.489454
0.234	-0.742919	-0.79577
0.235	-0.919783	-0.972082
0.236	-0.936452	-0.987962
0.237	-0.790382	-0.84087
0.238	-0.507295	-0.556532
0.239	-0.136637	-0.184402
0.24	0.257057	0.210981
0.241	0.605409	0.561231
0.242	0.84808	0.806
0.243	0.943224	0.903434
0.244	0.874712	0.837392
0.245	0.654866	0.620185
0.246	0.322254	0.290369
0.247	-0.0650742	-0.0940171
0.248	-0.43971	-0.46558
0.249	-0.736614	-0.759294
0.25	-0.904405	-0.923792
0.251	-0.914247	-0.930253
0.252	-0.764798	-0.777351
0.253	-0.482381	-0.491426
0.254	-0.116345	-0.12184
0.255	0.26956	0.267639
0.256	0.608288	0.60995
0.257	0.841143	0.846381
0.258	0.927953	0.936743
0.259	0.853998	0.8663
0.26	0.632504	0.648263
0.261	0.30228	0.321426
0.262	-0.0790825	-0.0566377
0.263	-0.445257	-0.419614
0.264	-0.732717	-0.703992
0.265	-0.891759	-0.860083
0.266	-0.895101	-0.860617
0.267	-0.742562	-0.705427
0.268	-0.46103	-0.421412
0.269	-0.0997254	-0.0578052
0.27	0.278397	0.32243
0.271	0.607615	0.65356
0.272	0.830855	0.878504
0.273	0.909581	0.958719
0.274	0.830443	0.880847
0.275	0.607529	0.658972
0.276	0.279858	0.332107
0.277	-0.0954586	-0.0426402
0.278	-0.453177	-0.400029
0.279	-0.731268	-0.67803
0.28	-0.881678	-0.828592
0.281	-0.87864	-0.825947
0.282	-0.723093	-0.671032
0.283	-0.442453	-0.391261
0.284	-0.0857882	-0.035697
0.285	0.284752	0.333515
0.286	0.604761	0.651975
0.287	0.818763	0.864214
0.288	0.889826	0.933308
0.289	0.805924	0.847241
0.29	0.58197	0.620934
0.291	0.257158	0.293594
0.292	-0.111899	-0.0781557
0.293	-0.461041	-0.430144
0.294	-0.729722	-0.701811
0.295	-0.871509	-0.846711
0.296	-0.862115	-0.840542
0.297	-0.703556	-0.685306
0.298	-0.423743	-0.4089
0.299	-0.0715677	-0.0601988
0.3	0.291634	0.299477
0.301	0.602763	0.607044
0.302	0.807919	0.808619
0.303	0.871733	0.86885
0.304	0.783468	0.777014
0.305	0.558818	0.548824
0.306	0.237124	0.223635
0.307	-0.125517	-0.14244
0.308	-0.466033	-0.486312
0.309	-0.725343	-0.748888
0.31	-0.858609	-0.885311
0.311	-0.842981	-0.872722
0.312	-0.681519	-0.714163
0.313	-0.40259	-0.437989
0.314	-0.0548875	-0.0928826
0.315	0.301074	0.260655
0.316	0.603496	0.560837
0.317	0.800028	0.755321
0.318	0.856832	0.810281
0.319	0.764418	0.716234
0.32	0.539226	0.489627
0.321	0.220712	0.169924
0.322	-0.135559	-0.187305
0.323	-0.467599	-0.52007
0.324	-0.717781	-0.770737
0.325	-0.842826	-0.896029
0.326	-0.82129	-0.874499
0.327	-0.65723	-0.710203
0.328	-0.37944	-0.431939
0.329	-0.0363899	-0.0881767
0.33	0.312236	0.261395
0.331	0.605929	0.556266
0.332	0.793868	0.745607
0.333	0.843713	0.797074
0.334	0.747182	0.702375
0.335	0.521424	0.478653
0.336	0.205985	0.165444
0.337	-0.144118	-0.182243
0.338	-0.46798	-0.503519
0.339	-0.709408	-0.742198
0.34	-0.826655	-0.856548
0.341	-0.799641	-0.826502
0.342	-0.633385	-0.657093
0.343	-0.357071	-0.377519
0.344	-0.0189245	-0.0360197
0.345	0.322208	0.308543
0.346	0.607104	0.59693
0.347	0.786444	0.779808
0.348	0.829355	0.826288
0.349	0.728725	0.72924
0.35	0.502378	0.506474
0.351	0.189921	0.19758
0.352	-0.154186	-0.143
0.353	-0.470124	-0.45546
0.354	-0.703112	-0.685038
0.355	-0.812908	-0.791504
0.356	-0.780758	-0.756123
0.357	-0.612604	-0.58485
0.358	-0.337989	-0.307242
0.359	-0.0048718	0.0287297
0.36	0.328747	0.36505
0.361	0.604917	0.643756
0.362	0.775801	0.817002
0.363	0.81196	0.855334
0.364	0.707412	0.752765
0.365	0.480624	0.527749
0.366	0.171236	0.219921
0.367	-0.166865	-0.116841
0.368	-0.47494	-0.423802
0.369	-0.699606	-0.647587
0.37	-0.802093	-0.74943
0.371	-0.764942	-0.711872
0.372	-0.59498	-0.541744
0.373	-0.322076	-0.268917
0.374	0.00609504	0.0589366
0.375	0.332383	0.384667
0.376	0.6001	0.65159
0.377	0.762868	0.813331
0.378	0.792644	0.841851
0.379	0.684544	0.732273
0.38	0.457637	0.503672
0.381	0.151574	0.195706
0.382	-0.180345	-0.138315
0.383	-0.480458	-0.440721
0.384	-0.696767	-0.659503
0.385	-0.791947	-0.757325
0.386	-0.749794	-0.717971
0.387	-0.577987	-0.549107
0.388	-0.306695	-0.28089
0.389	0.0167132	0.0393261
0.39	0.335939	0.355257
0.391	0.595548	0.611484
0.392	0.750595	0.763077
0.393	0.7744	0.783371
0.394	0.663139	0.668559
0.395	0.436449	0.438294
0.396	0.133967	0.132229
0.397	-0.191607	-0.196921
0.398	-0.483689	-0.492553
0.399	-0.691643	-0.704018
0.4	-0.779562	-0.795392
0.401	-1.24779	-1.26701
0.402	-1.49874	-1.52126
0.403	-1.4893	-1.51504
0.404	-1.2217	-1.25056
0.405	-0.742976	-0.774814
0.406	-0.136703	-0.171353
0.407	0.491599	0.454346
0.408	1.03284	0.993237
0.409	1.39333	1.35165
0.41	1.51095	1.46753
0.411	1.36596	1.32113
0.412	0.984206	0.938346
0.413	0.432619	0.386112
0.414	-0.19256	-0.239319
0.415	-0.782546	-0.829153
0.416	-1.23493	-1.28098
0.417	-1.47144	-1.51654
0.418	-1.45149	-1.49523
0.419	-1.1791	-1.22111
0.42	-0.702149	-0.742046
0.421	-0.103882	-0.141314
0.422	0.51157	0.476944
0.423	1.03735	1.00585
0.424	1.38242	1.35434
0.425	1.48735	1.46297
0.426	1.33453	1.3141
0.427	0.951151	0.9349
0.428	0.404372	0.392496
0.429	-0.210455	-0.217784
0.43	-0.786395	-0.789033
0.431	-1.22353	-1.22136
0.432	-1.44628	-1.43922
0.433	-1.41649	-1.40448
0.434	-1.13994	-1.12296
0.435	-0.665247	-0.643287
0.436	-0.0753206	-0.0484118
0.437	0.527124	0.558926
0.438	1.03744	1.07406
0.439	1.36724	1.40855
0.44	1.45966	1.50554
0.441	1.29922	1.34952
0.442	0.914363	0.968887
0.443	0.372421	0.430968
0.444	-0.232161	-0.169816
0.445	-0.794296	-0.728401
0.446	-1.21653	-1.14735
0.447	-1.42592	-1.35374
0.448	-1.38669	-1.31182
0.449	-1.1063	-1.02904
0.45	-0.634072	-0.554751
0.451	-0.0525123	0.0285276
0.452	0.53708	0.619491
0.453	1.03226	1.11568
0.454	1.34722	1.4313
0.455	1.42766	1.51202
0.456	1.26011	1.3444
0.457	0.874222	0.958057
0.458	0.337457	0.420474
0.459	-0.256678	-0.174843
0.46	-0.804943	-0.724652
0.461	-1.21232	-1.13392
0.462	-1.40846	-1.33232
0.463	-1.3599	-1.28634
0.464	-1.0757	-1.00506
0.465	-0.605852	-0.538432
0.466	-0.0324229	0.0314695
0.467	0.544718	0.604798
0.468	1.02531	1.08131
0.469	1.32609	1.37776
0.47	1.39524	1.44235
0.471	1.22127	1.26361
0.472	0.834944	0.872326
0.473	0.303825	0.336084
0.474	-0.279548	-0.252556
0.475	-0.813783	-0.792177
0.476	-1.20626	-1.19014
0.477	-1.3892	-1.37863
0.478	-1.33136	-1.32639
0.479	-1.04338	-1.04404
0.48	-0.575827	-0.582097
0.481	-0.0103146	-0.0221738
0.482	0.554729	0.537335
0.483	1.0212	0.998355
0.484	1.30836	1.28017
0.485	1.3668	1.33339
0.486	1.18695	1.14846
0.487	0.800629	0.757251
0.488	0.275447	0.227374
0.489	-0.297045	-0.349593
0.49	-0.817297	-0.874081
0.491	-1.19507	-1.25583
0.492	-1.36508	-1.42955
0.493	-1.29827	-1.36615
0.494	-1.00677	-1.07775
0.495	-0.541697	-0.61546
0.496	0.0158335	-0.0603781
0.497	0.568842	0.490528
0.498	1.02138	0.941314
0.499	1.29516	1.21372
0.5	1.34316	1.26069
0.501	1.15763	1.07452
0.502	0.77142	0.688053
0.503	0.252134	0.168883
0.504	-0.309682	-0.39244
0.505	-0.816319	-0.898209
0.506	-1.17988	-1.26053
0.507	-1.33754	-1.41659
0.508	-1.26236	-1.33944
0.509	-0.9679	-1.04267
0.51	-0.505766	-0.577888
0.511	0.0434495	-0.0256964
0.512	0.584229	0.518372
0.513	1.02275	0.960479
0.514	1.28317	1.22477
0.515	1.32074	1.26648
0.516	1.12954	1.07966
0.517	0.743359	0.698085
0.518	0.229756	0.189295
0.519	-0.321748	-0.357211
0.52	-0.815271	-0.845575
0.521	-1.16524	-1.19025
0.522	-1.31121	-1.33081
0.523	-1.22832	-1.24242
0.524	-0.93149	-0.940031
0.525	-0.472777	-0.47572
0.526	0.0677921	0.0704608
0.527	0.596165	0.604433
0.528	1.02063	1.03446
0.529	1.26774	1.28707
0.53	1.29501	1.31975
0.531	1.09823	1.12827
0.532	0.712095	0.747301
0.533	0.204088	0.2443
0.534	-0.337311	-0.292275
0.535	-0.818046	-0.76839
0.536	-1.15483	-1.10078
0.537	-1.28956	-1.23136
0.538	-1.19938	-1.1373
0.539	-0.900536	-0.834846
0.54	-0.445461	-0.376465
0.541	0.0864047	0.158392
0.542	0.602479	0.677132
0.543	1.01314	1.09012
0.544	1.2473	1.32626
0.545	1.26467	1.34525
0.546	1.0627	1.14454
0.547	0.676943	0.759667
0.548	0.174762	0.257998
0.549	-0.356427	-0.273056
0.55	-0.824383	-0.741254
0.551	-1.14807	-1.06556
0.552	-1.27169	-1.19018
0.553	-1.17434	-1.09418
0.554	-0.8735	-0.795075
0.555	-0.421971	-0.345628
0.556	0.101431	0.175344
0.557	0.605597	0.676745
0.558	1.00298	1.07104
0.559	1.2248	1.28946
0.56	1.23291	1.29388
0.561	1.02637	1.08338
0.562	0.641528	0.694321
0.563	0.14559	0.193922
0.564	-0.375106	-0.331453
0.565	-0.830127	-0.791351
0.566	-1.14066	-1.10694
0.567	-1.25318	-1.22466
0.568	-1.14864	-1.12545
0.569	-0.84575	-0.828008
0.57	-0.397603	-0.385383
0.571	0.117623	0.124265
0.572	0.610297	0.611331
0.573	0.994924	0.990345
0.574	1.20498	1.19481
0.575	1.20442	1.18871
0.576	0.993864	0.972674
0.577	0.61038	0.583813
0.578	0.120989	0.0891658
0.579	-0.389063	-0.425997
0.58	-0.831144	-0.873022
0.581	-1.12864	-1.17527
0.582	-1.23022	-1.28139
0.583	-1.11868	-1.17417
0.584	-0.813891	-0.873441
0.585	-0.36919	-0.432531
0.586	0.137908	0.0710613
0.587	0.619248	0.549199
0.588	0.991365	0.918431
0.589	1.18996	1.11448
0.59	1.18104	1.10333
0.591	0.966686	0.887126
0.592	0.584687	0.503629
0.593	0.101829	0.0196413
0.594	-0.397747	-0.480693
0.595	-0.827203	-0.91053
0.596	-1.11208	-1.19541
0.597	-1.20322	-1.28617
0.598	-1.08519	-1.1674
0.599	-0.778947	-0.860036
0.6	-0.338056	-0.417657
