# Supplementary material for: Two-Time Scale Virtual Sensor Design for Vibration Observation of a Translational Flexible-Link Manipulator Based on Singular Perturbation and Differential Games
Source: Sensors (Basel). 2016 Oct 28;16(11):1804. doi: 10.3390/s16111804 (PMC5134463; doi:10.3390/s16111804)
Supplement: Supplementary file 1 [file sensors-16-01804-s001.zip › Additional data/Figure_5 Tracking error of the vibration displacement of the TFM.xlsx]

## Sheet: length
0.1	0.1	0.1	0.1	0.1	0.1	0.1	0.1	0.1	0.1	0.1	0.1	0.1	0.1	0.1	0.1	0.1	0.1	0.1	0.1	0.1	0.1	0.1	0.1	0.1	0.1	0.1	0.1	0.1	0.1	0.1	0.1	0.1	0.1	0.1	0.1	0.1	0.1	0.1	0.1	0.1	0.1	0.1	0.1	0.1	0.1	0.1	0.1	0.1	0.1
0.1005	0.1005	0.1005	0.1005	0.1005	0.1005	0.1005	0.1005	0.1005	0.1005	0.1005	0.1005	0.1005	0.1005	0.1005	0.1005	0.1005	0.1005	0.1005	0.1005	0.1005	0.1005	0.1005	0.1005	0.1005	0.1005	0.1005	0.1005	0.1005	0.1005	0.1005	0.1005	0.1005	0.1005	0.1005	0.1005	0.1005	0.1005	0.1005	0.1005	0.1005	0.1005	0.1005	0.1005	0.1005	0.1005	0.1005	0.1005	0.1005	0.1005
0.101	0.101	0.101	0.101	0.101	0.101	0.101	0.101	0.101	0.101	0.101	0.101	0.101	0.101	0.101	0.101	0.101	0.101	0.101	0.101	0.101	0.101	0.101	0.101	0.101	0.101	0.101	0.101	0.101	0.101	0.101	0.101	0.101	0.101	0.101	0.101	0.101	0.101	0.101	0.101	0.101	0.101	0.101	0.101	0.101	0.101	0.101	0.101	0.101	0.101
0.1015	0.1015	0.1015	0.1015	0.1015	0.1015	0.1015	0.1015	0.1015	0.1015	0.1015	0.1015	0.1015	0.1015	0.1015	0.1015	0.1015	0.1015	0.1015	0.1015	0.1015	0.1015	0.1015	0.1015	0.1015	0.1015	0.1015	0.1015	0.1015	0.1015	0.1015	0.1015	0.1015	0.1015	0.1015	0.1015	0.1015	0.1015	0.1015	0.1015	0.1015	0.1015	0.1015	0.1015	0.1015	0.1015	0.1015	0.1015	0.1015	0.1015
0.102	0.102	0.102	0.102	0.102	0.102	0.102	0.102	0.102	0.102	0.102	0.102	0.102	0.102	0.102	0.102	0.102	0.102	0.102	0.102	0.102	0.102	0.102	0.102	0.102	0.102	0.102	0.102	0.102	0.102	0.102	0.102	0.102	0.102	0.102	0.102	0.102	0.102	0.102	0.102	0.102	0.102	0.102	0.102	0.102	0.102	0.102	0.102	0.102	0.102
0.1025	0.1025	0.1025	0.1025	0.1025	0.1025	0.1025	0.1025	0.1025	0.1025	0.1025	0.1025	0.1025	0.1025	0.1025	0.1025	0.1025	0.1025	0.1025	0.1025	0.1025	0.1025	0.1025	0.1025	0.1025	0.1025	0.1025	0.1025	0.1025	0.1025	0.1025	0.1025	0.1025	0.1025	0.1025	0.1025	0.1025	0.1025	0.1025	0.1025	0.1025	0.1025	0.1025	0.1025	0.1025	0.1025	0.1025	0.1025	0.1025	0.1025
0.103	0.103	0.103	0.103	0.103	0.103	0.103	0.103	0.103	0.103	0.103	0.103	0.103	0.103	0.103	0.103	0.103	0.103	0.103	0.103	0.103	0.103	0.103	0.103	0.103	0.103	0.103	0.103	0.103	0.103	0.103	0.103	0.103	0.103	0.103	0.103	0.103	0.103	0.103	0.103	0.103	0.103	0.103	0.103	0.103	0.103	0.103	0.103	0.103	0.103
0.1035	0.1035	0.1035	0.1035	0.1035	0.1035	0.1035	0.1035	0.1035	0.1035	0.1035	0.1035	0.1035	0.1035	0.1035	0.1035	0.1035	0.1035	0.1035	0.1035	0.1035	0.1035	0.1035	0.1035	0.1035	0.1035	0.1035	0.1035	0.1035	0.1035	0.1035	0.1035	0.1035	0.1035	0.1035	0.1035	0.1035	0.1035	0.1035	0.1035	0.1035	0.1035	0.1035	0.1035	0.1035	0.1035	0.1035	0.1035	0.1035	0.1035
0.104	0.104	0.104	0.104	0.104	0.104	0.104	0.104	0.104	0.104	0.104	0.104	0.104	0.104	0.104	0.104	0.104	0.104	0.104	0.104	0.104	0.104	0.104	0.104	0.104	0.104	0.104	0.104	0.104	0.104	0.104	0.104	0.104	0.104	0.104	0.104	0.104	0.104	0.104	0.104	0.104	0.104	0.104	0.104	0.104	0.104	0.104	0.104	0.104	0.104
0.1045	0.1045	0.1045	0.1045	0.1045	0.1045	0.1045	0.1045	0.1045	0.1045	0.1045	0.1045	0.1045	0.1045	0.1045	0.1045	0.1045	0.1045	0.1045	0.1045	0.1045	0.1045	0.1045	0.1045	0.1045	0.1045	0.1045	0.1045	0.1045	0.1045	0.1045	0.1045	0.1045	0.1045	0.1045	0.1045	0.1045	0.1045	0.1045	0.1045	0.1045	0.1045	0.1045	0.1045	0.1045	0.1045	0.1045	0.1045	0.1045	0.1045
0.105	0.105	0.105	0.105	0.105	0.105	0.105	0.105	0.105	0.105	0.105	0.105	0.105	0.105	0.105	0.105	0.105	0.105	0.105	0.105	0.105	0.105	0.105	0.105	0.105	0.105	0.105	0.105	0.105	0.105	0.105	0.105	0.105	0.105	0.105	0.105	0.105	0.105	0.105	0.105	0.105	0.105	0.105	0.105	0.105	0.105	0.105	0.105	0.105	0.105
0.1055	0.1055	0.1055	0.1055	0.1055	0.1055	0.1055	0.1055	0.1055	0.1055	0.1055	0.1055	0.1055	0.1055	0.1055	0.1055	0.1055	0.1055	0.1055	0.1055	0.1055	0.1055	0.1055	0.1055	0.1055	0.1055	0.1055	0.1055	0.1055	0.1055	0.1055	0.1055	0.1055	0.1055	0.1055	0.1055	0.1055	0.1055	0.1055	0.1055	0.1055	0.1055	0.1055	0.1055	0.1055	0.1055	0.1055	0.1055	0.1055	0.1055
0.106	0.106	0.106	0.106	0.106	0.106	0.106	0.106	0.106	0.106	0.106	0.106	0.106	0.106	0.106	0.106	0.106	0.106	0.106	0.106	0.106	0.106	0.106	0.106	0.106	0.106	0.106	0.106	0.106	0.106	0.106	0.106	0.106	0.106	0.106	0.106	0.106	0.106	0.106	0.106	0.106	0.106	0.106	0.106	0.106	0.106	0.106	0.106	0.106	0.106
0.1065	0.1065	0.1065	0.1065	0.1065	0.1065	0.1065	0.1065	0.1065	0.1065	0.1065	0.1065	0.1065	0.1065	0.1065	0.1065	0.1065	0.1065	0.1065	0.1065	0.1065	0.1065	0.1065	0.1065	0.1065	0.1065	0.1065	0.1065	0.1065	0.1065	0.1065	0.1065	0.1065	0.1065	0.1065	0.1065	0.1065	0.1065	0.1065	0.1065	0.1065	0.1065	0.1065	0.1065	0.1065	0.1065	0.1065	0.1065	0.1065	0.1065
0.107	0.107	0.107	0.107	0.107	0.107	0.107	0.107	0.107	0.107	0.107	0.107	0.107	0.107	0.107	0.107	0.107	0.107	0.107	0.107	0.107	0.107	0.107	0.107	0.107	0.107	0.107	0.107	0.107	0.107	0.107	0.107	0.107	0.107	0.107	0.107	0.107	0.107	0.107	0.107	0.107	0.107	0.107	0.107	0.107	0.107	0.107	0.107	0.107	0.107
0.1075	0.1075	0.1075	0.1075	0.1075	0.1075	0.1075	0.1075	0.1075	0.1075	0.1075	0.1075	0.1075	0.1075	0.1075	0.1075	0.1075	0.1075	0.1075	0.1075	0.1075	0.1075	0.1075	0.1075	0.1075	0.1075	0.1075	0.1075	0.1075	0.1075	0.1075	0.1075	0.1075	0.1075	0.1075	0.1075	0.1075	0.1075	0.1075	0.1075	0.1075	0.1075	0.1075	0.1075	0.1075	0.1075	0.1075	0.1075	0.1075	0.1075
0.108	0.108	0.108	0.108	0.108	0.108	0.108	0.108	0.108	0.108	0.108	0.108	0.108	0.108	0.108	0.108	0.108	0.108	0.108	0.108	0.108	0.108	0.108	0.108	0.108	0.108	0.108	0.108	0.108	0.108	0.108	0.108	0.108	0.108	0.108	0.108	0.108	0.108	0.108	0.108	0.108	0.108	0.108	0.108	0.108	0.108	0.108	0.108	0.108	0.108
0.1085	0.1085	0.1085	0.1085	0.1085	0.1085	0.1085	0.1085	0.1085	0.1085	0.1085	0.1085	0.1085	0.1085	0.1085	0.1085	0.1085	0.1085	0.1085	0.1085	0.1085	0.1085	0.1085	0.1085	0.1085	0.1085	0.1085	0.1085	0.1085	0.1085	0.1085	0.1085	0.1085	0.1085	0.1085	0.1085	0.1085	0.1085	0.1085	0.1085	0.1085	0.1085	0.1085	0.1085	0.1085	0.1085	0.1085	0.1085	0.1085	0.1085
0.109	0.109	0.109	0.109	0.109	0.109	0.109	0.109	0.109	0.109	0.109	0.109	0.109	0.109	0.109	0.109	0.109	0.109	0.109	0.109	0.109	0.109	0.109	0.109	0.109	0.109	0.109	0.109	0.109	0.109	0.109	0.109	0.109	0.109	0.109	0.109	0.109	0.109	0.109	0.109	0.109	0.109	0.109	0.109	0.109	0.109	0.109	0.109	0.109	0.109
0.1095	0.1095	0.1095	0.1095	0.1095	0.1095	0.1095	0.1095	0.1095	0.1095	0.1095	0.1095	0.1095	0.1095	0.1095	0.1095	0.1095	0.1095	0.1095	0.1095	0.1095	0.1095	0.1095	0.1095	0.1095	0.1095	0.1095	0.1095	0.1095	0.1095	0.1095	0.1095	0.1095	0.1095	0.1095	0.1095	0.1095	0.1095	0.1095	0.1095	0.1095	0.1095	0.1095	0.1095	0.1095	0.1095	0.1095	0.1095	0.1095	0.1095
0.11	0.11	0.11	0.11	0.11	0.11	0.11	0.11	0.11	0.11	0.11	0.11	0.11	0.11	0.11	0.11	0.11	0.11	0.11	0.11	0.11	0.11	0.11	0.11	0.11	0.11	0.11	0.11	0.11	0.11	0.11	0.11	0.11	0.11	0.11	0.11	0.11	0.11	0.11	0.11	0.11	0.11	0.11	0.11	0.11	0.11	0.11	0.11	0.11	0.11
0.1105	0.1105	0.1105	0.1105	0.1105	0.1105	0.1105	0.1105	0.1105	0.1105	0.1105	0.1105	0.1105	0.1105	0.1105	0.1105	0.1105	0.1105	0.1105	0.1105	0.1105	0.1105	0.1105	0.1105	0.1105	0.1105	0.1105	0.1105	0.1105	0.1105	0.1105	0.1105	0.1105	0.1105	0.1105	0.1105	0.1105	0.1105	0.1105	0.1105	0.1105	0.1105	0.1105	0.1105	0.1105	0.1105	0.1105	0.1105	0.1105	0.1105
0.111	0.111	0.111	0.111	0.111	0.111	0.111	0.111	0.111	0.111	0.111	0.111	0.111	0.111	0.111	0.111	0.111	0.111	0.111	0.111	0.111	0.111	0.111	0.111	0.111	0.111	0.111	0.111	0.111	0.111	0.111	0.111	0.111	0.111	0.111	0.111	0.111	0.111	0.111	0.111	0.111	0.111	0.111	0.111	0.111	0.111	0.111	0.111	0.111	0.111
0.1115	0.1115	0.1115	0.1115	0.1115	0.1115	0.1115	0.1115	0.1115	0.1115	0.1115	0.1115	0.1115	0.1115	0.1115	0.1115	0.1115	0.1115	0.1115	0.1115	0.1115	0.1115	0.1115	0.1115	0.1115	0.1115	0.1115	0.1115	0.1115	0.1115	0.1115	0.1115	0.1115	0.1115	0.1115	0.1115	0.1115	0.1115	0.1115	0.1115	0.1115	0.1115	0.1115	0.1115	0.1115	0.1115	0.1115	0.1115	0.1115	0.1115
0.112	0.112	0.112	0.112	0.112	0.112	0.112	0.112	0.112	0.112	0.112	0.112	0.112	0.112	0.112	0.112	0.112	0.112	0.112	0.112	0.112	0.112	0.112	0.112	0.112	0.112	0.112	0.112	0.112	0.112	0.112	0.112	0.112	0.112	0.112	0.112	0.112	0.112	0.112	0.112	0.112	0.112	0.112	0.112	0.112	0.112	0.112	0.112	0.112	0.112
0.1125	0.1125	0.1125	0.1125	0.1125	0.1125	0.1125	0.1125	0.1125	0.1125	0.1125	0.1125	0.1125	0.1125	0.1125	0.1125	0.1125	0.1125	0.1125	0.1125	0.1125	0.1125	0.1125	0.1125	0.1125	0.1125	0.1125	0.1125	0.1125	0.1125	0.1125	0.1125	0.1125	0.1125	0.1125	0.1125	0.1125	0.1125	0.1125	0.1125	0.1125	0.1125	0.1125	0.1125	0.1125	0.1125	0.1125	0.1125	0.1125	0.1125
0.113	0.113	0.113	0.113	0.113	0.113	0.113	0.113	0.113	0.113	0.113	0.113	0.113	0.113	0.113	0.113	0.113	0.113	0.113	0.113	0.113	0.113	0.113	0.113	0.113	0.113	0.113	0.113	0.113	0.113	0.113	0.113	0.113	0.113	0.113	0.113	0.113	0.113	0.113	0.113	0.113	0.113	0.113	0.113	0.113	0.113	0.113	0.113	0.113	0.113
0.1135	0.1135	0.1135	0.1135	0.1135	0.1135	0.1135	0.1135	0.1135	0.1135	0.1135	0.1135	0.1135	0.1135	0.1135	0.1135	0.1135	0.1135	0.1135	0.1135	0.1135	0.1135	0.1135	0.1135	0.1135	0.1135	0.1135	0.1135	0.1135	0.1135	0.1135	0.1135	0.1135	0.1135	0.1135	0.1135	0.1135	0.1135	0.1135	0.1135	0.1135	0.1135	0.1135	0.1135	0.1135	0.1135	0.1135	0.1135	0.1135	0.1135
0.114	0.114	0.114	0.114	0.114	0.114	0.114	0.114	0.114	0.114	0.114	0.114	0.114	0.114	0.114	0.114	0.114	0.114	0.114	0.114	0.114	0.114	0.114	0.114	0.114	0.114	0.114	0.114	0.114	0.114	0.114	0.114	0.114	0.114	0.114	0.114	0.114	0.114	0.114	0.114	0.114	0.114	0.114	0.114	0.114	0.114	0.114	0.114	0.114	0.114
0.1145	0.1145	0.1145	0.1145	0.1145	0.1145	0.1145	0.1145	0.1145	0.1145	0.1145	0.1145	0.1145	0.1145	0.1145	0.1145	0.1145	0.1145	0.1145	0.1145	0.1145	0.1145	0.1145	0.1145	0.1145	0.1145	0.1145	0.1145	0.1145	0.1145	0.1145	0.1145	0.1145	0.1145	0.1145	0.1145	0.1145	0.1145	0.1145	0.1145	0.1145	0.1145	0.1145	0.1145	0.1145	0.1145	0.1145	0.1145	0.1145	0.1145
0.115	0.115	0.115	0.115	0.115	0.115	0.115	0.115	0.115	0.115	0.115	0.115	0.115	0.115	0.115	0.115	0.115	0.115	0.115	0.115	0.115	0.115	0.115	0.115	0.115	0.115	0.115	0.115	0.115	0.115	0.115	0.115	0.115	0.115	0.115	0.115	0.115	0.115	0.115	0.115	0.115	0.115	0.115	0.115	0.115	0.115	0.115	0.115	0.115	0.115
0.1155	0.1155	0.1155	0.1155	0.1155	0.1155	0.1155	0.1155	0.1155	0.1155	0.1155	0.1155	0.1155	0.1155	0.1155	0.1155	0.1155	0.1155	0.1155	0.1155	0.1155	0.1155	0.1155	0.1155	0.1155	0.1155	0.1155	0.1155	0.1155	0.1155	0.1155	0.1155	0.1155	0.1155	0.1155	0.1155	0.1155	0.1155	0.1155	0.1155	0.1155	0.1155	0.1155	0.1155	0.1155	0.1155	0.1155	0.1155	0.1155	0.1155
0.116	0.116	0.116	0.116	0.116	0.116	0.116	0.116	0.116	0.116	0.116	0.116	0.116	0.116	0.116	0.116	0.116	0.116	0.116	0.116	0.116	0.116	0.116	0.116	0.116	0.116	0.116	0.116	0.116	0.116	0.116	0.116	0.116	0.116	0.116	0.116	0.116	0.116	0.116	0.116	0.116	0.116	0.116	0.116	0.116	0.116	0.116	0.116	0.116	0.116
0.1165	0.1165	0.1165	0.1165	0.1165	0.1165	0.1165	0.1165	0.1165	0.1165	0.1165	0.1165	0.1165	0.1165	0.1165	0.1165	0.1165	0.1165	0.1165	0.1165	0.1165	0.1165	0.1165	0.1165	0.1165	0.1165	0.1165	0.1165	0.1165	0.1165	0.1165	0.1165	0.1165	0.1165	0.1165	0.1165	0.1165	0.1165	0.1165	0.1165	0.1165	0.1165	0.1165	0.1165	0.1165	0.1165	0.1165	0.1165	0.1165	0.1165
0.117	0.117	0.117	0.117	0.117	0.117	0.117	0.117	0.117	0.117	0.117	0.117	0.117	0.117	0.117	0.117	0.117	0.117	0.117	0.117	0.117	0.117	0.117	0.117	0.117	0.117	0.117	0.117	0.117	0.117	0.117	0.117	0.117	0.117	0.117	0.117	0.117	0.117	0.117	0.117	0.117	0.117	0.117	0.117	0.117	0.117	0.117	0.117	0.117	0.117
0.1175	0.1175	0.1175	0.1175	0.1175	0.1175	0.1175	0.1175	0.1175	0.1175	0.1175	0.1175	0.1175	0.1175	0.1175	0.1175	0.1175	0.1175	0.1175	0.1175	0.1175	0.1175	0.1175	0.1175	0.1175	0.1175	0.1175	0.1175	0.1175	0.1175	0.1175	0.1175	0.1175	0.1175	0.1175	0.1175	0.1175	0.1175	0.1175	0.1175	0.1175	0.1175	0.1175	0.1175	0.1175	0.1175	0.1175	0.1175	0.1175	0.1175
0.118	0.118	0.118	0.118	0.118	0.118	0.118	0.118	0.118	0.118	0.118	0.118	0.118	0.118	0.118	0.118	0.118	0.118	0.118	0.118	0.118	0.118	0.118	0.118	0.118	0.118	0.118	0.118	0.118	0.118	0.118	0.118	0.118	0.118	0.118	0.118	0.118	0.118	0.118	0.118	0.118	0.118	0.118	0.118	0.118	0.118	0.118	0.118	0.118	0.118
0.1185	0.1185	0.1185	0.1185	0.1185	0.1185	0.1185	0.1185	0.1185	0.1185	0.1185	0.1185	0.1185	0.1185	0.1185	0.1185	0.1185	0.1185	0.1185	0.1185	0.1185	0.1185	0.1185	0.1185	0.1185	0.1185	0.1185	0.1185	0.1185	0.1185	0.1185	0.1185	0.1185	0.1185	0.1185	0.1185	0.1185	0.1185	0.1185	0.1185	0.1185	0.1185	0.1185	0.1185	0.1185	0.1185	0.1185	0.1185	0.1185	0.1185
0.119	0.119	0.119	0.119	0.119	0.119	0.119	0.119	0.119	0.119	0.119	0.119	0.119	0.119	0.119	0.119	0.119	0.119	0.119	0.119	0.119	0.119	0.119	0.119	0.119	0.119	0.119	0.119	0.119	0.119	0.119	0.119	0.119	0.119	0.119	0.119	0.119	0.119	0.119	0.119	0.119	0.119	0.119	0.119	0.119	0.119	0.119	0.119	0.119	0.119
0.1195	0.1195	0.1195	0.1195	0.1195	0.1195	0.1195	0.1195	0.1195	0.1195	0.1195	0.1195	0.1195	0.1195	0.1195	0.1195	0.1195	0.1195	0.1195	0.1195	0.1195	0.1195	0.1195	0.1195	0.1195	0.1195	0.1195	0.1195	0.1195	0.1195	0.1195	0.1195	0.1195	0.1195	0.1195	0.1195	0.1195	0.1195	0.1195	0.1195	0.1195	0.1195	0.1195	0.1195	0.1195	0.1195	0.1195	0.1195	0.1195	0.1195
0.12	0.12	0.12	0.12	0.12	0.12	0.12	0.12	0.12	0.12	0.12	0.12	0.12	0.12	0.12	0.12	0.12	0.12	0.12	0.12	0.12	0.12	0.12	0.12	0.12	0.12	0.12	0.12	0.12	0.12	0.12	0.12	0.12	0.12	0.12	0.12	0.12	0.12	0.12	0.12	0.12	0.12	0.12	0.12	0.12	0.12	0.12	0.12	0.12	0.12
0.1205	0.1205	0.1205	0.1205	0.1205	0.1205	0.1205	0.1205	0.1205	0.1205	0.1205	0.1205	0.1205	0.1205	0.1205	0.1205	0.1205	0.1205	0.1205	0.1205	0.1205	0.1205	0.1205	0.1205	0.1205	0.1205	0.1205	0.1205	0.1205	0.1205	0.1205	0.1205	0.1205	0.1205	0.1205	0.1205	0.1205	0.1205	0.1205	0.1205	0.1205	0.1205	0.1205	0.1205	0.1205	0.1205	0.1205	0.1205	0.1205	0.1205
0.121	0.121	0.121	0.121	0.121	0.121	0.121	0.121	0.121	0.121	0.121	0.121	0.121	0.121	0.121	0.121	0.121	0.121	0.121	0.121	0.121	0.121	0.121	0.121	0.121	0.121	0.121	0.121	0.121	0.121	0.121	0.121	0.121	0.121	0.121	0.121	0.121	0.121	0.121	0.121	0.121	0.121	0.121	0.121	0.121	0.121	0.121	0.121	0.121	0.121
0.1215	0.1215	0.1215	0.1215	0.1215	0.1215	0.1215	0.1215	0.1215	0.1215	0.1215	0.1215	0.1215	0.1215	0.1215	0.1215	0.1215	0.1215	0.1215	0.1215	0.1215	0.1215	0.1215	0.1215	0.1215	0.1215	0.1215	0.1215	0.1215	0.1215	0.1215	0.1215	0.1215	0.1215	0.1215	0.1215	0.1215	0.1215	0.1215	0.1215	0.1215	0.1215	0.1215	0.1215	0.1215	0.1215	0.1215	0.1215	0.1215	0.1215
0.122	0.122	0.122	0.122	0.122	0.122	0.122	0.122	0.122	0.122	0.122	0.122	0.122	0.122	0.122	0.122	0.122	0.122	0.122	0.122	0.122	0.122	0.122	0.122	0.122	0.122	0.122	0.122	0.122	0.122	0.122	0.122	0.122	0.122	0.122	0.122	0.122	0.122	0.122	0.122	0.122	0.122	0.122	0.122	0.122	0.122	0.122	0.122	0.122	0.122
0.1225	0.1225	0.1225	0.1225	0.1225	0.1225	0.1225	0.1225	0.1225	0.1225	0.1225	0.1225	0.1225	0.1225	0.1225	0.1225	0.1225	0.1225	0.1225	0.1225	0.1225	0.1225	0.1225	0.1225	0.1225	0.1225	0.1225	0.1225	0.1225	0.1225	0.1225	0.1225	0.1225	0.1225	0.1225	0.1225	0.1225	0.1225	0.1225	0.1225	0.1225	0.1225	0.1225	0.1225	0.1225	0.1225	0.1225	0.1225	0.1225	0.1225
0.123	0.123	0.123	0.123	0.123	0.123	0.123	0.123	0.123	0.123	0.123	0.123	0.123	0.123	0.123	0.123	0.123	0.123	0.123	0.123	0.123	0.123	0.123	0.123	0.123	0.123	0.123	0.123	0.123	0.123	0.123	0.123	0.123	0.123	0.123	0.123	0.123	0.123	0.123	0.123	0.123	0.123	0.123	0.123	0.123	0.123	0.123	0.123	0.123	0.123
0.1235	0.1235	0.1235	0.1235	0.1235	0.1235	0.1235	0.1235	0.1235	0.1235	0.1235	0.1235	0.1235	0.1235	0.1235	0.1235	0.1235	0.1235	0.1235	0.1235	0.1235	0.1235	0.1235	0.1235	0.1235	0.1235	0.1235	0.1235	0.1235	0.1235	0.1235	0.1235	0.1235	0.1235	0.1235	0.1235	0.1235	0.1235	0.1235	0.1235	0.1235	0.1235	0.1235	0.1235	0.1235	0.1235	0.1235	0.1235	0.1235	0.1235
0.124	0.124	0.124	0.124	0.124	0.124	0.124	0.124	0.124	0.124	0.124	0.124	0.124	0.124	0.124	0.124	0.124	0.124	0.124	0.124	0.124	0.124	0.124	0.124	0.124	0.124	0.124	0.124	0.124	0.124	0.124	0.124	0.124	0.124	0.124	0.124	0.124	0.124	0.124	0.124	0.124	0.124	0.124	0.124	0.124	0.124	0.124	0.124	0.124	0.124
0.1245	0.1245	0.1245	0.1245	0.1245	0.1245	0.1245	0.1245	0.1245	0.1245	0.1245	0.1245	0.1245	0.1245	0.1245	0.1245	0.1245	0.1245	0.1245	0.1245	0.1245	0.1245	0.1245	0.1245	0.1245	0.1245	0.1245	0.1245	0.1245	0.1245	0.1245	0.1245	0.1245	0.1245	0.1245	0.1245	0.1245	0.1245	0.1245	0.1245	0.1245	0.1245	0.1245	0.1245	0.1245	0.1245	0.1245	0.1245	0.1245	0.1245
0.125	0.125	0.125	0.125	0.125	0.125	0.125	0.125	0.125	0.125	0.125	0.125	0.125	0.125	0.125	0.125	0.125	0.125	0.125	0.125	0.125	0.125	0.125	0.125	0.125	0.125	0.125	0.125	0.125	0.125	0.125	0.125	0.125	0.125	0.125	0.125	0.125	0.125	0.125	0.125	0.125	0.125	0.125	0.125	0.125	0.125	0.125	0.125	0.125	0.125
0.1255	0.1255	0.1255	0.1255	0.1255	0.1255	0.1255	0.1255	0.1255	0.1255	0.1255	0.1255	0.1255	0.1255	0.1255	0.1255	0.1255	0.1255	0.1255	0.1255	0.1255	0.1255	0.1255	0.1255	0.1255	0.1255	0.1255	0.1255	0.1255	0.1255	0.1255	0.1255	0.1255	0.1255	0.1255	0.1255	0.1255	0.1255	0.1255	0.1255	0.1255	0.1255	0.1255	0.1255	0.1255	0.1255	0.1255	0.1255	0.1255	0.1255
0.126	0.126	0.126	0.126	0.126	0.126	0.126	0.126	0.126	0.126	0.126	0.126	0.126	0.126	0.126	0.126	0.126	0.126	0.126	0.126	0.126	0.126	0.126	0.126	0.126	0.126	0.126	0.126	0.126	0.126	0.126	0.126	0.126	0.126	0.126	0.126	0.126	0.126	0.126	0.126	0.126	0.126	0.126	0.126	0.126	0.126	0.126	0.126	0.126	0.126
0.1265	0.1265	0.1265	0.1265	0.1265	0.1265	0.1265	0.1265	0.1265	0.1265	0.1265	0.1265	0.1265	0.1265	0.1265	0.1265	0.1265	0.1265	0.1265	0.1265	0.1265	0.1265	0.1265	0.1265	0.1265	0.1265	0.1265	0.1265	0.1265	0.1265	0.1265	0.1265	0.1265	0.1265	0.1265	0.1265	0.1265	0.1265	0.1265	0.1265	0.1265	0.1265	0.1265	0.1265	0.1265	0.1265	0.1265	0.1265	0.1265	0.1265
0.127	0.127	0.127	0.127	0.127	0.127	0.127	0.127	0.127	0.127	0.127	0.127	0.127	0.127	0.127	0.127	0.127	0.127	0.127	0.127	0.127	0.127	0.127	0.127	0.127	0.127	0.127	0.127	0.127	0.127	0.127	0.127	0.127	0.127	0.127	0.127	0.127	0.127	0.127	0.127	0.127	0.127	0.127	0.127	0.127	0.127	0.127	0.127	0.127	0.127
0.1275	0.1275	0.1275	0.1275	0.1275	0.1275	0.1275	0.1275	0.1275	0.1275	0.1275	0.1275	0.1275	0.1275	0.1275	0.1275	0.1275	0.1275	0.1275	0.1275	0.1275	0.1275	0.1275	0.1275	0.1275	0.1275	0.1275	0.1275	0.1275	0.1275	0.1275	0.1275	0.1275	0.1275	0.1275	0.1275	0.1275	0.1275	0.1275	0.1275	0.1275	0.1275	0.1275	0.1275	0.1275	0.1275	0.1275	0.1275	0.1275	0.1275
0.128	0.128	0.128	0.128	0.128	0.128	0.128	0.128	0.128	0.128	0.128	0.128	0.128	0.128	0.128	0.128	0.128	0.128	0.128	0.128	0.128	0.128	0.128	0.128	0.128	0.128	0.128	0.128	0.128	0.128	0.128	0.128	0.128	0.128	0.128	0.128	0.128	0.128	0.128	0.128	0.128	0.128	0.128	0.128	0.128	0.128	0.128	0.128	0.128	0.128
0.1285	0.1285	0.1285	0.1285	0.1285	0.1285	0.1285	0.1285	0.1285	0.1285	0.1285	0.1285	0.1285	0.1285	0.1285	0.1285	0.1285	0.1285	0.1285	0.1285	0.1285	0.1285	0.1285	0.1285	0.1285	0.1285	0.1285	0.1285	0.1285	0.1285	0.1285	0.1285	0.1285	0.1285	0.1285	0.1285	0.1285	0.1285	0.1285	0.1285	0.1285	0.1285	0.1285	0.1285	0.1285	0.1285	0.1285	0.1285	0.1285	0.1285
0.129	0.129	0.129	0.129	0.129	0.129	0.129	0.129	0.129	0.129	0.129	0.129	0.129	0.129	0.129	0.129	0.129	0.129	0.129	0.129	0.129	0.129	0.129	0.129	0.129	0.129	0.129	0.129	0.129	0.129	0.129	0.129	0.129	0.129	0.129	0.129	0.129	0.129	0.129	0.129	0.129	0.129	0.129	0.129	0.129	0.129	0.129	0.129	0.129	0.129
0.1295	0.1295	0.1295	0.1295	0.1295	0.1295	0.1295	0.1295	0.1295	0.1295	0.1295	0.1295	0.1295	0.1295	0.1295	0.1295	0.1295	0.1295	0.1295	0.1295	0.1295	0.1295	0.1295	0.1295	0.1295	0.1295	0.1295	0.1295	0.1295	0.1295	0.1295	0.1295	0.1295	0.1295	0.1295	0.1295	0.1295	0.1295	0.1295	0.1295	0.1295	0.1295	0.1295	0.1295	0.1295	0.1295	0.1295	0.1295	0.1295	0.1295
0.13	0.13	0.13	0.13	0.13	0.13	0.13	0.13	0.13	0.13	0.13	0.13	0.13	0.13	0.13	0.13	0.13	0.13	0.13	0.13	0.13	0.13	0.13	0.13	0.13	0.13	0.13	0.13	0.13	0.13	0.13	0.13	0.13	0.13	0.13	0.13	0.13	0.13	0.13	0.13	0.13	0.13	0.13	0.13	0.13	0.13	0.13	0.13	0.13	0.13
0.1305	0.1305	0.1305	0.1305	0.1305	0.1305	0.1305	0.1305	0.1305	0.1305	0.1305	0.1305	0.1305	0.1305	0.1305	0.1305	0.1305	0.1305	0.1305	0.1305	0.1305	0.1305	0.1305	0.1305	0.1305	0.1305	0.1305	0.1305	0.1305	0.1305	0.1305	0.1305	0.1305	0.1305	0.1305	0.1305	0.1305	0.1305	0.1305	0.1305	0.1305	0.1305	0.1305	0.1305	0.1305	0.1305	0.1305	0.1305	0.1305	0.1305
0.131	0.131	0.131	0.131	0.131	0.131	0.131	0.131	0.131	0.131	0.131	0.131	0.131	0.131	0.131	0.131	0.131	0.131	0.131	0.131	0.131	0.131	0.131	0.131	0.131	0.131	0.131	0.131	0.131	0.131	0.131	0.131	0.131	0.131	0.131	0.131	0.131	0.131	0.131	0.131	0.131	0.131	0.131	0.131	0.131	0.131	0.131	0.131	0.131	0.131
0.1315	0.1315	0.1315	0.1315	0.1315	0.1315	0.1315	0.1315	0.1315	0.1315	0.1315	0.1315	0.1315	0.1315	0.1315	0.1315	0.1315	0.1315	0.1315	0.1315	0.1315	0.1315	0.1315	0.1315	0.1315	0.1315	0.1315	0.1315	0.1315	0.1315	0.1315	0.1315	0.1315	0.1315	0.1315	0.1315	0.1315	0.1315	0.1315	0.1315	0.1315	0.1315	0.1315	0.1315	0.1315	0.1315	0.1315	0.1315	0.1315	0.1315
0.132	0.132	0.132	0.132	0.132	0.132	0.132	0.132	0.132	0.132	0.132	0.132	0.132	0.132	0.132	0.132	0.132	0.132	0.132	0.132	0.132	0.132	0.132	0.132	0.132	0.132	0.132	0.132	0.132	0.132	0.132	0.132	0.132	0.132	0.132	0.132	0.132	0.132	0.132	0.132	0.132	0.132	0.132	0.132	0.132	0.132	0.132	0.132	0.132	0.132
0.1325	0.1325	0.1325	0.1325	0.1325	0.1325	0.1325	0.1325	0.1325	0.1325	0.1325	0.1325	0.1325	0.1325	0.1325	0.1325	0.1325	0.1325	0.1325	0.1325	0.1325	0.1325	0.1325	0.1325	0.1325	0.1325	0.1325	0.1325	0.1325	0.1325	0.1325	0.1325	0.1325	0.1325	0.1325	0.1325	0.1325	0.1325	0.1325	0.1325	0.1325	0.1325	0.1325	0.1325	0.1325	0.1325	0.1325	0.1325	0.1325	0.1325
0.133	0.133	0.133	0.133	0.133	0.133	0.133	0.133	0.133	0.133	0.133	0.133	0.133	0.133	0.133	0.133	0.133	0.133	0.133	0.133	0.133	0.133	0.133	0.133	0.133	0.133	0.133	0.133	0.133	0.133	0.133	0.133	0.133	0.133	0.133	0.133	0.133	0.133	0.133	0.133	0.133	0.133	0.133	0.133	0.133	0.133	0.133	0.133	0.133	0.133
0.1335	0.1335	0.1335	0.1335	0.1335	0.1335	0.1335	0.1335	0.1335	0.1335	0.1335	0.1335	0.1335	0.1335	0.1335	0.1335	0.1335	0.1335	0.1335	0.1335	0.1335	0.1335	0.1335	0.1335	0.1335	0.1335	0.1335	0.1335	0.1335	0.1335	0.1335	0.1335	0.1335	0.1335	0.1335	0.1335	0.1335	0.1335	0.1335	0.1335	0.1335	0.1335	0.1335	0.1335	0.1335	0.1335	0.1335	0.1335	0.1335	0.1335
0.134	0.134	0.134	0.134	0.134	0.134	0.134	0.134	0.134	0.134	0.134	0.134	0.134	0.134	0.134	0.134	0.134	0.134	0.134	0.134	0.134	0.134	0.134	0.134	0.134	0.134	0.134	0.134	0.134	0.134	0.134	0.134	0.134	0.134	0.134	0.134	0.134	0.134	0.134	0.134	0.134	0.134	0.134	0.134	0.134	0.134	0.134	0.134	0.134	0.134
0.1345	0.1345	0.1345	0.1345	0.1345	0.1345	0.1345	0.1345	0.1345	0.1345	0.1345	0.1345	0.1345	0.1345	0.1345	0.1345	0.1345	0.1345	0.1345	0.1345	0.1345	0.1345	0.1345	0.1345	0.1345	0.1345	0.1345	0.1345	0.1345	0.1345	0.1345	0.1345	0.1345	0.1345	0.1345	0.1345	0.1345	0.1345	0.1345	0.1345	0.1345	0.1345	0.1345	0.1345	0.1345	0.1345	0.1345	0.1345	0.1345	0.1345
0.135	0.135	0.135	0.135	0.135	0.135	0.135	0.135	0.135	0.135	0.135	0.135	0.135	0.135	0.135	0.135	0.135	0.135	0.135	0.135	0.135	0.135	0.135	0.135	0.135	0.135	0.135	0.135	0.135	0.135	0.135	0.135	0.135	0.135	0.135	0.135	0.135	0.135	0.135	0.135	0.135	0.135	0.135	0.135	0.135	0.135	0.135	0.135	0.135	0.135
0.1355	0.1355	0.1355	0.1355	0.1355	0.1355	0.1355	0.1355	0.1355	0.1355	0.1355	0.1355	0.1355	0.1355	0.1355	0.1355	0.1355	0.1355	0.1355	0.1355	0.1355	0.1355	0.1355	0.1355	0.1355	0.1355	0.1355	0.1355	0.1355	0.1355	0.1355	0.1355	0.1355	0.1355	0.1355	0.1355	0.1355	0.1355	0.1355	0.1355	0.1355	0.1355	0.1355	0.1355	0.1355	0.1355	0.1355	0.1355	0.1355	0.1355
0.136	0.136	0.136	0.136	0.136	0.136	0.136	0.136	0.136	0.136	0.136	0.136	0.136	0.136	0.136	0.136	0.136	0.136	0.136	0.136	0.136	0.136	0.136	0.136	0.136	0.136	0.136	0.136	0.136	0.136	0.136	0.136	0.136	0.136	0.136	0.136	0.136	0.136	0.136	0.136	0.136	0.136	0.136	0.136	0.136	0.136	0.136	0.136	0.136	0.136
0.1365	0.1365	0.1365	0.1365	0.1365	0.1365	0.1365	0.1365	0.1365	0.1365	0.1365	0.1365	0.1365	0.1365	0.1365	0.1365	0.1365	0.1365	0.1365	0.1365	0.1365	0.1365	0.1365	0.1365	0.1365	0.1365	0.1365	0.1365	0.1365	0.1365	0.1365	0.1365	0.1365	0.1365	0.1365	0.1365	0.1365	0.1365	0.1365	0.1365	0.1365	0.1365	0.1365	0.1365	0.1365	0.1365	0.1365	0.1365	0.1365	0.1365
0.137	0.137	0.137	0.137	0.137	0.137	0.137	0.137	0.137	0.137	0.137	0.137	0.137	0.137	0.137	0.137	0.137	0.137	0.137	0.137	0.137	0.137	0.137	0.137	0.137	0.137	0.137	0.137	0.137	0.137	0.137	0.137	0.137	0.137	0.137	0.137	0.137	0.137	0.137	0.137	0.137	0.137	0.137	0.137	0.137	0.137	0.137	0.137	0.137	0.137
0.1375	0.1375	0.1375	0.1375	0.1375	0.1375	0.1375	0.1375	0.1375	0.1375	0.1375	0.1375	0.1375	0.1375	0.1375	0.1375	0.1375	0.1375	0.1375	0.1375	0.1375	0.1375	0.1375	0.1375	0.1375	0.1375	0.1375	0.1375	0.1375	0.1375	0.1375	0.1375	0.1375	0.1375	0.1375	0.1375	0.1375	0.1375	0.1375	0.1375	0.1375	0.1375	0.1375	0.1375	0.1375	0.1375	0.1375	0.1375	0.1375	0.1375
0.138	0.138	0.138	0.138	0.138	0.138	0.138	0.138	0.138	0.138	0.138	0.138	0.138	0.138	0.138	0.138	0.138	0.138	0.138	0.138	0.138	0.138	0.138	0.138	0.138	0.138	0.138	0.138	0.138	0.138	0.138	0.138	0.138	0.138	0.138	0.138	0.138	0.138	0.138	0.138	0.138	0.138	0.138	0.138	0.138	0.138	0.138	0.138	0.138	0.138
0.1385	0.1385	0.1385	0.1385	0.1385	0.1385	0.1385	0.1385	0.1385	0.1385	0.1385	0.1385	0.1385	0.1385	0.1385	0.1385	0.1385	0.1385	0.1385	0.1385	0.1385	0.1385	0.1385	0.1385	0.1385	0.1385	0.1385	0.1385	0.1385	0.1385	0.1385	0.1385	0.1385	0.1385	0.1385	0.1385	0.1385	0.1385	0.1385	0.1385	0.1385	0.1385	0.1385	0.1385	0.1385	0.1385	0.1385	0.1385	0.1385	0.1385
0.139	0.139	0.139	0.139	0.139	0.139	0.139	0.139	0.139	0.139	0.139	0.139	0.139	0.139	0.139	0.139	0.139	0.139	0.139	0.139	0.139	0.139	0.139	0.139	0.139	0.139	0.139	0.139	0.139	0.139	0.139	0.139	0.139	0.139	0.139	0.139	0.139	0.139	0.139	0.139	0.139	0.139	0.139	0.139	0.139	0.139	0.139	0.139	0.139	0.139
0.1395	0.1395	0.1395	0.1395	0.1395	0.1395	0.1395	0.1395	0.1395	0.1395	0.1395	0.1395	0.1395	0.1395	0.1395	0.1395	0.1395	0.1395	0.1395	0.1395	0.1395	0.1395	0.1395	0.1395	0.1395	0.1395	0.1395	0.1395	0.1395	0.1395	0.1395	0.1395	0.1395	0.1395	0.1395	0.1395	0.1395	0.1395	0.1395	0.1395	0.1395	0.1395	0.1395	0.1395	0.1395	0.1395	0.1395	0.1395	0.1395	0.1395
0.14	0.14	0.14	0.14	0.14	0.14	0.14	0.14	0.14	0.14	0.14	0.14	0.14	0.14	0.14	0.14	0.14	0.14	0.14	0.14	0.14	0.14	0.14	0.14	0.14	0.14	0.14	0.14	0.14	0.14	0.14	0.14	0.14	0.14	0.14	0.14	0.14	0.14	0.14	0.14	0.14	0.14	0.14	0.14	0.14	0.14	0.14	0.14	0.14	0.14
0.1405	0.1405	0.1405	0.1405	0.1405	0.1405	0.1405	0.1405	0.1405	0.1405	0.1405	0.1405	0.1405	0.1405	0.1405	0.1405	0.1405	0.1405	0.1405	0.1405	0.1405	0.1405	0.1405	0.1405	0.1405	0.1405	0.1405	0.1405	0.1405	0.1405	0.1405	0.1405	0.1405	0.1405	0.1405	0.1405	0.1405	0.1405	0.1405	0.1405	0.1405	0.1405	0.1405	0.1405	0.1405	0.1405	0.1405	0.1405	0.1405	0.1405
0.141	0.141	0.141	0.141	0.141	0.141	0.141	0.141	0.141	0.141	0.141	0.141	0.141	0.141	0.141	0.141	0.141	0.141	0.141	0.141	0.141	0.141	0.141	0.141	0.141	0.141	0.141	0.141	0.141	0.141	0.141	0.141	0.141	0.141	0.141	0.141	0.141	0.141	0.141	0.141	0.141	0.141	0.141	0.141	0.141	0.141	0.141	0.141	0.141	0.141
0.1415	0.1415	0.1415	0.1415	0.1415	0.1415	0.1415	0.1415	0.1415	0.1415	0.1415	0.1415	0.1415	0.1415	0.1415	0.1415	0.1415	0.1415	0.1415	0.1415	0.1415	0.1415	0.1415	0.1415	0.1415	0.1415	0.1415	0.1415	0.1415	0.1415	0.1415	0.1415	0.1415	0.1415	0.1415	0.1415	0.1415	0.1415	0.1415	0.1415	0.1415	0.1415	0.1415	0.1415	0.1415	0.1415	0.1415	0.1415	0.1415	0.1415
0.142	0.142	0.142	0.142	0.142	0.142	0.142	0.142	0.142	0.142	0.142	0.142	0.142	0.142	0.142	0.142	0.142	0.142	0.142	0.142	0.142	0.142	0.142	0.142	0.142	0.142	0.142	0.142	0.142	0.142	0.142	0.142	0.142	0.142	0.142	0.142	0.142	0.142	0.142	0.142	0.142	0.142	0.142	0.142	0.142	0.142	0.142	0.142	0.142	0.142
0.1425	0.1425	0.1425	0.1425	0.1425	0.1425	0.1425	0.1425	0.1425	0.1425	0.1425	0.1425	0.1425	0.1425	0.1425	0.1425	0.1425	0.1425	0.1425	0.1425	0.1425	0.1425	0.1425	0.1425	0.1425	0.1425	0.1425	0.1425	0.1425	0.1425	0.1425	0.1425	0.1425	0.1425	0.1425	0.1425	0.1425	0.1425	0.1425	0.1425	0.1425	0.1425	0.1425	0.1425	0.1425	0.1425	0.1425	0.1425	0.1425	0.1425
0.143	0.143	0.143	0.143	0.143	0.143	0.143	0.143	0.143	0.143	0.143	0.143	0.143	0.143	0.143	0.143	0.143	0.143	0.143	0.143	0.143	0.143	0.143	0.143	0.143	0.143	0.143	0.143	0.143	0.143	0.143	0.143	0.143	0.143	0.143	0.143	0.143	0.143	0.143	0.143	0.143	0.143	0.143	0.143	0.143	0.143	0.143	0.143	0.143	0.143
0.1435	0.1435	0.1435	0.1435	0.1435	0.1435	0.1435	0.1435	0.1435	0.1435	0.1435	0.1435	0.1435	0.1435	0.1435	0.1435	0.1435	0.1435	0.1435	0.1435	0.1435	0.1435	0.1435	0.1435	0.1435	0.1435	0.1435	0.1435	0.1435	0.1435	0.1435	0.1435	0.1435	0.1435	0.1435	0.1435	0.1435	0.1435	0.1435	0.1435	0.1435	0.1435	0.1435	0.1435	0.1435	0.1435	0.1435	0.1435	0.1435	0.1435
0.144	0.144	0.144	0.144	0.144	0.144	0.144	0.144	0.144	0.144	0.144	0.144	0.144	0.144	0.144	0.144	0.144	0.144	0.144	0.144	0.144	0.144	0.144	0.144	0.144	0.144	0.144	0.144	0.144	0.144	0.144	0.144	0.144	0.144	0.144	0.144	0.144	0.144	0.144	0.144	0.144	0.144	0.144	0.144	0.144	0.144	0.144	0.144	0.144	0.144
0.1445	0.1445	0.1445	0.1445	0.1445	0.1445	0.1445	0.1445	0.1445	0.1445	0.1445	0.1445	0.1445	0.1445	0.1445	0.1445	0.1445	0.1445	0.1445	0.1445	0.1445	0.1445	0.1445	0.1445	0.1445	0.1445	0.1445	0.1445	0.1445	0.1445	0.1445	0.1445	0.1445	0.1445	0.1445	0.1445	0.1445	0.1445	0.1445	0.1445	0.1445	0.1445	0.1445	0.1445	0.1445	0.1445	0.1445	0.1445	0.1445	0.1445
0.145	0.145	0.145	0.145	0.145	0.145	0.145	0.145	0.145	0.145	0.145	0.145	0.145	0.145	0.145	0.145	0.145	0.145	0.145	0.145	0.145	0.145	0.145	0.145	0.145	0.145	0.145	0.145	0.145	0.145	0.145	0.145	0.145	0.145	0.145	0.145	0.145	0.145	0.145	0.145	0.145	0.145	0.145	0.145	0.145	0.145	0.145	0.145	0.145	0.145
0.1455	0.1455	0.1455	0.1455	0.1455	0.1455	0.1455	0.1455	0.1455	0.1455	0.1455	0.1455	0.1455	0.1455	0.1455	0.1455	0.1455	0.1455	0.1455	0.1455	0.1455	0.1455	0.1455	0.1455	0.1455	0.1455	0.1455	0.1455	0.1455	0.1455	0.1455	0.1455	0.1455	0.1455	0.1455	0.1455	0.1455	0.1455	0.1455	0.1455	0.1455	0.1455	0.1455	0.1455	0.1455	0.1455	0.1455	0.1455	0.1455	0.1455
0.146	0.146	0.146	0.146	0.146	0.146	0.146	0.146	0.146	0.146	0.146	0.146	0.146	0.146	0.146	0.146	0.146	0.146	0.146	0.146	0.146	0.146	0.146	0.146	0.146	0.146	0.146	0.146	0.146	0.146	0.146	0.146	0.146	0.146	0.146	0.146	0.146	0.146	0.146	0.146	0.146	0.146	0.146	0.146	0.146	0.146	0.146	0.146	0.146	0.146
0.1465	0.1465	0.1465	0.1465	0.1465	0.1465	0.1465	0.1465	0.1465	0.1465	0.1465	0.1465	0.1465	0.1465	0.1465	0.1465	0.1465	0.1465	0.1465	0.1465	0.1465	0.1465	0.1465	0.1465	0.1465	0.1465	0.1465	0.1465	0.1465	0.1465	0.1465	0.1465	0.1465	0.1465	0.1465	0.1465	0.1465	0.1465	0.1465	0.1465	0.1465	0.1465	0.1465	0.1465	0.1465	0.1465	0.1465	0.1465	0.1465	0.1465
0.147	0.147	0.147	0.147	0.147	0.147	0.147	0.147	0.147	0.147	0.147	0.147	0.147	0.147	0.147	0.147	0.147	0.147	0.147	0.147	0.147	0.147	0.147	0.147	0.147	0.147	0.147	0.147	0.147	0.147	0.147	0.147	0.147	0.147	0.147	0.147	0.147	0.147	0.147	0.147	0.147	0.147	0.147	0.147	0.147	0.147	0.147	0.147	0.147	0.147
0.1475	0.1475	0.1475	0.1475	0.1475	0.1475	0.1475	0.1475	0.1475	0.1475	0.1475	0.1475	0.1475	0.1475	0.1475	0.1475	0.1475	0.1475	0.1475	0.1475	0.1475	0.1475	0.1475	0.1475	0.1475	0.1475	0.1475	0.1475	0.1475	0.1475	0.1475	0.1475	0.1475	0.1475	0.1475	0.1475	0.1475	0.1475	0.1475	0.1475	0.1475	0.1475	0.1475	0.1475	0.1475	0.1475	0.1475	0.1475	0.1475	0.1475
0.148	0.148	0.148	0.148	0.148	0.148	0.148	0.148	0.148	0.148	0.148	0.148	0.148	0.148	0.148	0.148	0.148	0.148	0.148	0.148	0.148	0.148	0.148	0.148	0.148	0.148	0.148	0.148	0.148	0.148	0.148	0.148	0.148	0.148	0.148	0.148	0.148	0.148	0.148	0.148	0.148	0.148	0.148	0.148	0.148	0.148	0.148	0.148	0.148	0.148
0.1485	0.1485	0.1485	0.1485	0.1485	0.1485	0.1485	0.1485	0.1485	0.1485	0.1485	0.1485	0.1485	0.1485	0.1485	0.1485	0.1485	0.1485	0.1485	0.1485	0.1485	0.1485	0.1485	0.1485	0.1485	0.1485	0.1485	0.1485	0.1485	0.1485	0.1485	0.1485	0.1485	0.1485	0.1485	0.1485	0.1485	0.1485	0.1485	0.1485	0.1485	0.1485	0.1485	0.1485	0.1485	0.1485	0.1485	0.1485	0.1485	0.1485
0.149	0.149	0.149	0.149	0.149	0.149	0.149	0.149	0.149	0.149	0.149	0.149	0.149	0.149	0.149	0.149	0.149	0.149	0.149	0.149	0.149	0.149	0.149	0.149	0.149	0.149	0.149	0.149	0.149	0.149	0.149	0.149	0.149	0.149	0.149	0.149	0.149	0.149	0.149	0.149	0.149	0.149	0.149	0.149	0.149	0.149	0.149	0.149	0.149	0.149
0.1495	0.1495	0.1495	0.1495	0.1495	0.1495	0.1495	0.1495	0.1495	0.1495	0.1495	0.1495	0.1495	0.1495	0.1495	0.1495	0.1495	0.1495	0.1495	0.1495	0.1495	0.1495	0.1495	0.1495	0.1495	0.1495	0.1495	0.1495	0.1495	0.1495	0.1495	0.1495	0.1495	0.1495	0.1495	0.1495	0.1495	0.1495	0.1495	0.1495	0.1495	0.1495	0.1495	0.1495	0.1495	0.1495	0.1495	0.1495	0.1495	0.1495
0.15	0.15	0.15	0.15	0.15	0.15	0.15	0.15	0.15	0.15	0.15	0.15	0.15	0.15	0.15	0.15	0.15	0.15	0.15	0.15	0.15	0.15	0.15	0.15	0.15	0.15	0.15	0.15	0.15	0.15	0.15	0.15	0.15	0.15	0.15	0.15	0.15	0.15	0.15	0.15	0.15	0.15	0.15	0.15	0.15	0.15	0.15	0.15	0.15	0.15
0.1505	0.1505	0.1505	0.1505	0.1505	0.1505	0.1505	0.1505	0.1505	0.1505	0.1505	0.1505	0.1505	0.1505	0.1505	0.1505	0.1505	0.1505	0.1505	0.1505	0.1505	0.1505	0.1505	0.1505	0.1505	0.1505	0.1505	0.1505	0.1505	0.1505	0.1505	0.1505	0.1505	0.1505	0.1505	0.1505	0.1505	0.1505	0.1505	0.1505	0.1505	0.1505	0.1505	0.1505	0.1505	0.1505	0.1505	0.1505	0.1505	0.1505
0.151	0.151	0.151	0.151	0.151	0.151	0.151	0.151	0.151	0.151	0.151	0.151	0.151	0.151	0.151	0.151	0.151	0.151	0.151	0.151	0.151	0.151	0.151	0.151	0.151	0.151	0.151	0.151	0.151	0.151	0.151	0.151	0.151	0.151	0.151	0.151	0.151	0.151	0.151	0.151	0.151	0.151	0.151	0.151	0.151	0.151	0.151	0.151	0.151	0.151
0.1515	0.1515	0.1515	0.1515	0.1515	0.1515	0.1515	0.1515	0.1515	0.1515	0.1515	0.1515	0.1515	0.1515	0.1515	0.1515	0.1515	0.1515	0.1515	0.1515	0.1515	0.1515	0.1515	0.1515	0.1515	0.1515	0.1515	0.1515	0.1515	0.1515	0.1515	0.1515	0.1515	0.1515	0.1515	0.1515	0.1515	0.1515	0.1515	0.1515	0.1515	0.1515	0.1515	0.1515	0.1515	0.1515	0.1515	0.1515	0.1515	0.1515
0.152	0.152	0.152	0.152	0.152	0.152	0.152	0.152	0.152	0.152	0.152	0.152	0.152	0.152	0.152	0.152	0.152	0.152	0.152	0.152	0.152	0.152	0.152	0.152	0.152	0.152	0.152	0.152	0.152	0.152	0.152	0.152	0.152	0.152	0.152	0.152	0.152	0.152	0.152	0.152	0.152	0.152	0.152	0.152	0.152	0.152	0.152	0.152	0.152	0.152
0.1525	0.1525	0.1525	0.1525	0.1525	0.1525	0.1525	0.1525	0.1525	0.1525	0.1525	0.1525	0.1525	0.1525	0.1525	0.1525	0.1525	0.1525	0.1525	0.1525	0.1525	0.1525	0.1525	0.1525	0.1525	0.1525	0.1525	0.1525	0.1525	0.1525	0.1525	0.1525	0.1525	0.1525	0.1525	0.1525	0.1525	0.1525	0.1525	0.1525	0.1525	0.1525	0.1525	0.1525	0.1525	0.1525	0.1525	0.1525	0.1525	0.1525
0.153	0.153	0.153	0.153	0.153	0.153	0.153	0.153	0.153	0.153	0.153	0.153	0.153	0.153	0.153	0.153	0.153	0.153	0.153	0.153	0.153	0.153	0.153	0.153	0.153	0.153	0.153	0.153	0.153	0.153	0.153	0.153	0.153	0.153	0.153	0.153	0.153	0.153	0.153	0.153	0.153	0.153	0.153	0.153	0.153	0.153	0.153	0.153	0.153	0.153
0.1535	0.1535	0.1535	0.1535	0.1535	0.1535	0.1535	0.1535	0.1535	0.1535	0.1535	0.1535	0.1535	0.1535	0.1535	0.1535	0.1535	0.1535	0.1535	0.1535	0.1535	0.1535	0.1535	0.1535	0.1535	0.1535	0.1535	0.1535	0.1535	0.1535	0.1535	0.1535	0.1535	0.1535	0.1535	0.1535	0.1535	0.1535	0.1535	0.1535	0.1535	0.1535	0.1535	0.1535	0.1535	0.1535	0.1535	0.1535	0.1535	0.1535
0.154	0.154	0.154	0.154	0.154	0.154	0.154	0.154	0.154	0.154	0.154	0.154	0.154	0.154	0.154	0.154	0.154	0.154	0.154	0.154	0.154	0.154	0.154	0.154	0.154	0.154	0.154	0.154	0.154	0.154	0.154	0.154	0.154	0.154	0.154	0.154	0.154	0.154	0.154	0.154	0.154	0.154	0.154	0.154	0.154	0.154	0.154	0.154	0.154	0.154
0.1545	0.1545	0.1545	0.1545	0.1545	0.1545	0.1545	0.1545	0.1545	0.1545	0.1545	0.1545	0.1545	0.1545	0.1545	0.1545	0.1545	0.1545	0.1545	0.1545	0.1545	0.1545	0.1545	0.1545	0.1545	0.1545	0.1545	0.1545	0.1545	0.1545	0.1545	0.1545	0.1545	0.1545	0.1545	0.1545	0.1545	0.1545	0.1545	0.1545	0.1545	0.1545	0.1545	0.1545	0.1545	0.1545	0.1545	0.1545	0.1545	0.1545
0.155	0.155	0.155	0.155	0.155	0.155	0.155	0.155	0.155	0.155	0.155	0.155	0.155	0.155	0.155	0.155	0.155	0.155	0.155	0.155	0.155	0.155	0.155	0.155	0.155	0.155	0.155	0.155	0.155	0.155	0.155	0.155	0.155	0.155	0.155	0.155	0.155	0.155	0.155	0.155	0.155	0.155	0.155	0.155	0.155	0.155	0.155	0.155	0.155	0.155
0.1555	0.1555	0.1555	0.1555	0.1555	0.1555	0.1555	0.1555	0.1555	0.1555	0.1555	0.1555	0.1555	0.1555	0.1555	0.1555	0.1555	0.1555	0.1555	0.1555	0.1555	0.1555	0.1555	0.1555	0.1555	0.1555	0.1555	0.1555	0.1555	0.1555	0.1555	0.1555	0.1555	0.1555	0.1555	0.1555	0.1555	0.1555	0.1555	0.1555	0.1555	0.1555	0.1555	0.1555	0.1555	0.1555	0.1555	0.1555	0.1555	0.1555
0.156	0.156	0.156	0.156	0.156	0.156	0.156	0.156	0.156	0.156	0.156	0.156	0.156	0.156	0.156	0.156	0.156	0.156	0.156	0.156	0.156	0.156	0.156	0.156	0.156	0.156	0.156	0.156	0.156	0.156	0.156	0.156	0.156	0.156	0.156	0.156	0.156	0.156	0.156	0.156	0.156	0.156	0.156	0.156	0.156	0.156	0.156	0.156	0.156	0.156
0.1565	0.1565	0.1565	0.1565	0.1565	0.1565	0.1565	0.1565	0.1565	0.1565	0.1565	0.1565	0.1565	0.1565	0.1565	0.1565	0.1565	0.1565	0.1565	0.1565	0.1565	0.1565	0.1565	0.1565	0.1565	0.1565	0.1565	0.1565	0.1565	0.1565	0.1565	0.1565	0.1565	0.1565	0.1565	0.1565	0.1565	0.1565	0.1565	0.1565	0.1565	0.1565	0.1565	0.1565	0.1565	0.1565	0.1565	0.1565	0.1565	0.1565
0.157	0.157	0.157	0.157	0.157	0.157	0.157	0.157	0.157	0.157	0.157	0.157	0.157	0.157	0.157	0.157	0.157	0.157	0.157	0.157	0.157	0.157	0.157	0.157	0.157	0.157	0.157	0.157	0.157	0.157	0.157	0.157	0.157	0.157	0.157	0.157	0.157	0.157	0.157	0.157	0.157	0.157	0.157	0.157	0.157	0.157	0.157	0.157	0.157	0.157
0.1575	0.1575	0.1575	0.1575	0.1575	0.1575	0.1575	0.1575	0.1575	0.1575	0.1575	0.1575	0.1575	0.1575	0.1575	0.1575	0.1575	0.1575	0.1575	0.1575	0.1575	0.1575	0.1575	0.1575	0.1575	0.1575	0.1575	0.1575	0.1575	0.1575	0.1575	0.1575	0.1575	0.1575	0.1575	0.1575	0.1575	0.1575	0.1575	0.1575	0.1575	0.1575	0.1575	0.1575	0.1575	0.1575	0.1575	0.1575	0.1575	0.1575
0.158	0.158	0.158	0.158	0.158	0.158	0.158	0.158	0.158	0.158	0.158	0.158	0.158	0.158	0.158	0.158	0.158	0.158	0.158	0.158	0.158	0.158	0.158	0.158	0.158	0.158	0.158	0.158	0.158	0.158	0.158	0.158	0.158	0.158	0.158	0.158	0.158	0.158	0.158	0.158	0.158	0.158	0.158	0.158	0.158	0.158	0.158	0.158	0.158	0.158
0.1585	0.1585	0.1585	0.1585	0.1585	0.1585	0.1585	0.1585	0.1585	0.1585	0.1585	0.1585	0.1585	0.1585	0.1585	0.1585	0.1585	0.1585	0.1585	0.1585	0.1585	0.1585	0.1585	0.1585	0.1585	0.1585	0.1585	0.1585	0.1585	0.1585	0.1585	0.1585	0.1585	0.1585	0.1585	0.1585	0.1585	0.1585	0.1585	0.1585	0.1585	0.1585	0.1585	0.1585	0.1585	0.1585	0.1585	0.1585	0.1585	0.1585
0.159	0.159	0.159	0.159	0.159	0.159	0.159	0.159	0.159	0.159	0.159	0.159	0.159	0.159	0.159	0.159	0.159	0.159	0.159	0.159	0.159	0.159	0.159	0.159	0.159	0.159	0.159	0.159	0.159	0.159	0.159	0.159	0.159	0.159	0.159	0.159	0.159	0.159	0.159	0.159	0.159	0.159	0.159	0.159	0.159	0.159	0.159	0.159	0.159	0.159
0.1595	0.1595	0.1595	0.1595	0.1595	0.1595	0.1595	0.1595	0.1595	0.1595	0.1595	0.1595	0.1595	0.1595	0.1595	0.1595	0.1595	0.1595	0.1595	0.1595	0.1595	0.1595	0.1595	0.1595	0.1595	0.1595	0.1595	0.1595	0.1595	0.1595	0.1595	0.1595	0.1595	0.1595	0.1595	0.1595	0.1595	0.1595	0.1595	0.1595	0.1595	0.1595	0.1595	0.1595	0.1595	0.1595	0.1595	0.1595	0.1595	0.1595
0.16	0.16	0.16	0.16	0.16	0.16	0.16	0.16	0.16	0.16	0.16	0.16	0.16	0.16	0.16	0.16	0.16	0.16	0.16	0.16	0.16	0.16	0.16	0.16	0.16	0.16	0.16	0.16	0.16	0.16	0.16	0.16	0.16	0.16	0.16	0.16	0.16	0.16	0.16	0.16	0.16	0.16	0.16	0.16	0.16	0.16	0.16	0.16	0.16	0.16
0.1605	0.1605	0.1605	0.1605	0.1605	0.1605	0.1605	0.1605	0.1605	0.1605	0.1605	0.1605	0.1605	0.1605	0.1605	0.1605	0.1605	0.1605	0.1605	0.1605	0.1605	0.1605	0.1605	0.1605	0.1605	0.1605	0.1605	0.1605	0.1605	0.1605	0.1605	0.1605	0.1605	0.1605	0.1605	0.1605	0.1605	0.1605	0.1605	0.1605	0.1605	0.1605	0.1605	0.1605	0.1605	0.1605	0.1605	0.1605	0.1605	0.1605
0.161	0.161	0.161	0.161	0.161	0.161	0.161	0.161	0.161	0.161	0.161	0.161	0.161	0.161	0.161	0.161	0.161	0.161	0.161	0.161	0.161	0.161	0.161	0.161	0.161	0.161	0.161	0.161	0.161	0.161	0.161	0.161	0.161	0.161	0.161	0.161	0.161	0.161	0.161	0.161	0.161	0.161	0.161	0.161	0.161	0.161	0.161	0.161	0.161	0.161
0.1615	0.1615	0.1615	0.1615	0.1615	0.1615	0.1615	0.1615	0.1615	0.1615	0.1615	0.1615	0.1615	0.1615	0.1615	0.1615	0.1615	0.1615	0.1615	0.1615	0.1615	0.1615	0.1615	0.1615	0.1615	0.1615	0.1615	0.1615	0.1615	0.1615	0.1615	0.1615	0.1615	0.1615	0.1615	0.1615	0.1615	0.1615	0.1615	0.1615	0.1615	0.1615	0.1615	0.1615	0.1615	0.1615	0.1615	0.1615	0.1615	0.1615
0.162	0.162	0.162	0.162	0.162	0.162	0.162	0.162	0.162	0.162	0.162	0.162	0.162	0.162	0.162	0.162	0.162	0.162	0.162	0.162	0.162	0.162	0.162	0.162	0.162	0.162	0.162	0.162	0.162	0.162	0.162	0.162	0.162	0.162	0.162	0.162	0.162	0.162	0.162	0.162	0.162	0.162	0.162	0.162	0.162	0.162	0.162	0.162	0.162	0.162
0.1625	0.1625	0.1625	0.1625	0.1625	0.1625	0.1625	0.1625	0.1625	0.1625	0.1625	0.1625	0.1625	0.1625	0.1625	0.1625	0.1625	0.1625	0.1625	0.1625	0.1625	0.1625	0.1625	0.1625	0.1625	0.1625	0.1625	0.1625	0.1625	0.1625	0.1625	0.1625	0.1625	0.1625	0.1625	0.1625	0.1625	0.1625	0.1625	0.1625	0.1625	0.1625	0.1625	0.1625	0.1625	0.1625	0.1625	0.1625	0.1625	0.1625
0.163	0.163	0.163	0.163	0.163	0.163	0.163	0.163	0.163	0.163	0.163	0.163	0.163	0.163	0.163	0.163	0.163	0.163	0.163	0.163	0.163	0.163	0.163	0.163	0.163	0.163	0.163	0.163	0.163	0.163	0.163	0.163	0.163	0.163	0.163	0.163	0.163	0.163	0.163	0.163	0.163	0.163	0.163	0.163	0.163	0.163	0.163	0.163	0.163	0.163
0.1635	0.1635	0.1635	0.1635	0.1635	0.1635	0.1635	0.1635	0.1635	0.1635	0.1635	0.1635	0.1635	0.1635	0.1635	0.1635	0.1635	0.1635	0.1635	0.1635	0.1635	0.1635	0.1635	0.1635	0.1635	0.1635	0.1635	0.1635	0.1635	0.1635	0.1635	0.1635	0.1635	0.1635	0.1635	0.1635	0.1635	0.1635	0.1635	0.1635	0.1635	0.1635	0.1635	0.1635	0.1635	0.1635	0.1635	0.1635	0.1635	0.1635
0.164	0.164	0.164	0.164	0.164	0.164	0.164	0.164	0.164	0.164	0.164	0.164	0.164	0.164	0.164	0.164	0.164	0.164	0.164	0.164	0.164	0.164	0.164	0.164	0.164	0.164	0.164	0.164	0.164	0.164	0.164	0.164	0.164	0.164	0.164	0.164	0.164	0.164	0.164	0.164	0.164	0.164	0.164	0.164	0.164	0.164	0.164	0.164	0.164	0.164
0.1645	0.1645	0.1645	0.1645	0.1645	0.1645	0.1645	0.1645	0.1645	0.1645	0.1645	0.1645	0.1645	0.1645	0.1645	0.1645	0.1645	0.1645	0.1645	0.1645	0.1645	0.1645	0.1645	0.1645	0.1645	0.1645	0.1645	0.1645	0.1645	0.1645	0.1645	0.1645	0.1645	0.1645	0.1645	0.1645	0.1645	0.1645	0.1645	0.1645	0.1645	0.1645	0.1645	0.1645	0.1645	0.1645	0.1645	0.1645	0.1645	0.1645
0.165	0.165	0.165	0.165	0.165	0.165	0.165	0.165	0.165	0.165	0.165	0.165	0.165	0.165	0.165	0.165	0.165	0.165	0.165	0.165	0.165	0.165	0.165	0.165	0.165	0.165	0.165	0.165	0.165	0.165	0.165	0.165	0.165	0.165	0.165	0.165	0.165	0.165	0.165	0.165	0.165	0.165	0.165	0.165	0.165	0.165	0.165	0.165	0.165	0.165
0.1655	0.1655	0.1655	0.1655	0.1655	0.1655	0.1655	0.1655	0.1655	0.1655	0.1655	0.1655	0.1655	0.1655	0.1655	0.1655	0.1655	0.1655	0.1655	0.1655	0.1655	0.1655	0.1655	0.1655	0.1655	0.1655	0.1655	0.1655	0.1655	0.1655	0.1655	0.1655	0.1655	0.1655	0.1655	0.1655	0.1655	0.1655	0.1655	0.1655	0.1655	0.1655	0.1655	0.1655	0.1655	0.1655	0.1655	0.1655	0.1655	0.1655
0.166	0.166	0.166	0.166	0.166	0.166	0.166	0.166	0.166	0.166	0.166	0.166	0.166	0.166	0.166	0.166	0.166	0.166	0.166	0.166	0.166	0.166	0.166	0.166	0.166	0.166	0.166	0.166	0.166	0.166	0.166	0.166	0.166	0.166	0.166	0.166	0.166	0.166	0.166	0.166	0.166	0.166	0.166	0.166	0.166	0.166	0.166	0.166	0.166	0.166
0.1665	0.1665	0.1665	0.1665	0.1665	0.1665	0.1665	0.1665	0.1665	0.1665	0.1665	0.1665	0.1665	0.1665	0.1665	0.1665	0.1665	0.1665	0.1665	0.1665	0.1665	0.1665	0.1665	0.1665	0.1665	0.1665	0.1665	0.1665	0.1665	0.1665	0.1665	0.1665	0.1665	0.1665	0.1665	0.1665	0.1665	0.1665	0.1665	0.1665	0.1665	0.1665	0.1665	0.1665	0.1665	0.1665	0.1665	0.1665	0.1665	0.1665
0.167	0.167	0.167	0.167	0.167	0.167	0.167	0.167	0.167	0.167	0.167	0.167	0.167	0.167	0.167	0.167	0.167	0.167	0.167	0.167	0.167	0.167	0.167	0.167	0.167	0.167	0.167	0.167	0.167	0.167	0.167	0.167	0.167	0.167	0.167	0.167	0.167	0.167	0.167	0.167	0.167	0.167	0.167	0.167	0.167	0.167	0.167	0.167	0.167	0.167
0.1675	0.1675	0.1675	0.1675	0.1675	0.1675	0.1675	0.1675	0.1675	0.1675	0.1675	0.1675	0.1675	0.1675	0.1675	0.1675	0.1675	0.1675	0.1675	0.1675	0.1675	0.1675	0.1675	0.1675	0.1675	0.1675	0.1675	0.1675	0.1675	0.1675	0.1675	0.1675	0.1675	0.1675	0.1675	0.1675	0.1675	0.1675	0.1675	0.1675	0.1675	0.1675	0.1675	0.1675	0.1675	0.1675	0.1675	0.1675	0.1675	0.1675
0.168	0.168	0.168	0.168	0.168	0.168	0.168	0.168	0.168	0.168	0.168	0.168	0.168	0.168	0.168	0.168	0.168	0.168	0.168	0.168	0.168	0.168	0.168	0.168	0.168	0.168	0.168	0.168	0.168	0.168	0.168	0.168	0.168	0.168	0.168	0.168	0.168	0.168	0.168	0.168	0.168	0.168	0.168	0.168	0.168	0.168	0.168	0.168	0.168	0.168
0.1685	0.1685	0.1685	0.1685	0.1685	0.1685	0.1685	0.1685	0.1685	0.1685	0.1685	0.1685	0.1685	0.1685	0.1685	0.1685	0.1685	0.1685	0.1685	0.1685	0.1685	0.1685	0.1685	0.1685	0.1685	0.1685	0.1685	0.1685	0.1685	0.1685	0.1685	0.1685	0.1685	0.1685	0.1685	0.1685	0.1685	0.1685	0.1685	0.1685	0.1685	0.1685	0.1685	0.1685	0.1685	0.1685	0.1685	0.1685	0.1685	0.1685
0.169	0.169	0.169	0.169	0.169	0.169	0.169	0.169	0.169	0.169	0.169	0.169	0.169	0.169	0.169	0.169	0.169	0.169	0.169	0.169	0.169	0.169	0.169	0.169	0.169	0.169	0.169	0.169	0.169	0.169	0.169	0.169	0.169	0.169	0.169	0.169	0.169	0.169	0.169	0.169	0.169	0.169	0.169	0.169	0.169	0.169	0.169	0.169	0.169	0.169
0.1695	0.1695	0.1695	0.1695	0.1695	0.1695	0.1695	0.1695	0.1695	0.1695	0.1695	0.1695	0.1695	0.1695	0.1695	0.1695	0.1695	0.1695	0.1695	0.1695	0.1695	0.1695	0.1695	0.1695	0.1695	0.1695	0.1695	0.1695	0.1695	0.1695	0.1695	0.1695	0.1695	0.1695	0.1695	0.1695	0.1695	0.1695	0.1695	0.1695	0.1695	0.1695	0.1695	0.1695	0.1695	0.1695	0.1695	0.1695	0.1695	0.1695
0.17	0.17	0.17	0.17	0.17	0.17	0.17	0.17	0.17	0.17	0.17	0.17	0.17	0.17	0.17	0.17	0.17	0.17	0.17	0.17	0.17	0.17	0.17	0.17	0.17	0.17	0.17	0.17	0.17	0.17	0.17	0.17	0.17	0.17	0.17	0.17	0.17	0.17	0.17	0.17	0.17	0.17	0.17	0.17	0.17	0.17	0.17	0.17	0.17	0.17
0.1705	0.1705	0.1705	0.1705	0.1705	0.1705	0.1705	0.1705	0.1705	0.1705	0.1705	0.1705	0.1705	0.1705	0.1705	0.1705	0.1705	0.1705	0.1705	0.1705	0.1705	0.1705	0.1705	0.1705	0.1705	0.1705	0.1705	0.1705	0.1705	0.1705	0.1705	0.1705	0.1705	0.1705	0.1705	0.1705	0.1705	0.1705	0.1705	0.1705	0.1705	0.1705	0.1705	0.1705	0.1705	0.1705	0.1705	0.1705	0.1705	0.1705
0.171	0.171	0.171	0.171	0.171	0.171	0.171	0.171	0.171	0.171	0.171	0.171	0.171	0.171	0.171	0.171	0.171	0.171	0.171	0.171	0.171	0.171	0.171	0.171	0.171	0.171	0.171	0.171	0.171	0.171	0.171	0.171	0.171	0.171	0.171	0.171	0.171	0.171	0.171	0.171	0.171	0.171	0.171	0.171	0.171	0.171	0.171	0.171	0.171	0.171
0.1715	0.1715	0.1715	0.1715	0.1715	0.1715	0.1715	0.1715	0.1715	0.1715	0.1715	0.1715	0.1715	0.1715	0.1715	0.1715	0.1715	0.1715	0.1715	0.1715	0.1715	0.1715	0.1715	0.1715	0.1715	0.1715	0.1715	0.1715	0.1715	0.1715	0.1715	0.1715	0.1715	0.1715	0.1715	0.1715	0.1715	0.1715	0.1715	0.1715	0.1715	0.1715	0.1715	0.1715	0.1715	0.1715	0.1715	0.1715	0.1715	0.1715
0.172	0.172	0.172	0.172	0.172	0.172	0.172	0.172	0.172	0.172	0.172	0.172	0.172	0.172	0.172	0.172	0.172	0.172	0.172	0.172	0.172	0.172	0.172	0.172	0.172	0.172	0.172	0.172	0.172	0.172	0.172	0.172	0.172	0.172	0.172	0.172	0.172	0.172	0.172	0.172	0.172	0.172	0.172	0.172	0.172	0.172	0.172	0.172	0.172	0.172
0.1725	0.1725	0.1725	0.1725	0.1725	0.1725	0.1725	0.1725	0.1725	0.1725	0.1725	0.1725	0.1725	0.1725	0.1725	0.1725	0.1725	0.1725	0.1725	0.1725	0.1725	0.1725	0.1725	0.1725	0.1725	0.1725	0.1725	0.1725	0.1725	0.1725	0.1725	0.1725	0.1725	0.1725	0.1725	0.1725	0.1725	0.1725	0.1725	0.1725	0.1725	0.1725	0.1725	0.1725	0.1725	0.1725	0.1725	0.1725	0.1725	0.1725
0.173	0.173	0.173	0.173	0.173	0.173	0.173	0.173	0.173	0.173	0.173	0.173	0.173	0.173	0.173	0.173	0.173	0.173	0.173	0.173	0.173	0.173	0.173	0.173	0.173	0.173	0.173	0.173	0.173	0.173	0.173	0.173	0.173	0.173	0.173	0.173	0.173	0.173	0.173	0.173	0.173	0.173	0.173	0.173	0.173	0.173	0.173	0.173	0.173	0.173
0.1735	0.1735	0.1735	0.1735	0.1735	0.1735	0.1735	0.1735	0.1735	0.1735	0.1735	0.1735	0.1735	0.1735	0.1735	0.1735	0.1735	0.1735	0.1735	0.1735	0.1735	0.1735	0.1735	0.1735	0.1735	0.1735	0.1735	0.1735	0.1735	0.1735	0.1735	0.1735	0.1735	0.1735	0.1735	0.1735	0.1735	0.1735	0.1735	0.1735	0.1735	0.1735	0.1735	0.1735	0.1735	0.1735	0.1735	0.1735	0.1735	0.1735
0.174	0.174	0.174	0.174	0.174	0.174	0.174	0.174	0.174	0.174	0.174	0.174	0.174	0.174	0.174	0.174	0.174	0.174	0.174	0.174	0.174	0.174	0.174	0.174	0.174	0.174	0.174	0.174	0.174	0.174	0.174	0.174	0.174	0.174	0.174	0.174	0.174	0.174	0.174	0.174	0.174	0.174	0.174	0.174	0.174	0.174	0.174	0.174	0.174	0.174
0.1745	0.1745	0.1745	0.1745	0.1745	0.1745	0.1745	0.1745	0.1745	0.1745	0.1745	0.1745	0.1745	0.1745	0.1745	0.1745	0.1745	0.1745	0.1745	0.1745	0.1745	0.1745	0.1745	0.1745	0.1745	0.1745	0.1745	0.1745	0.1745	0.1745	0.1745	0.1745	0.1745	0.1745	0.1745	0.1745	0.1745	0.1745	0.1745	0.1745	0.1745	0.1745	0.1745	0.1745	0.1745	0.1745	0.1745	0.1745	0.1745	0.1745
0.175	0.175	0.175	0.175	0.175	0.175	0.175	0.175	0.175	0.175	0.175	0.175	0.175	0.175	0.175	0.175	0.175	0.175	0.175	0.175	0.175	0.175	0.175	0.175	0.175	0.175	0.175	0.175	0.175	0.175	0.175	0.175	0.175	0.175	0.175	0.175	0.175	0.175	0.175	0.175	0.175	0.175	0.175	0.175	0.175	0.175	0.175	0.175	0.175	0.175
0.1755	0.1755	0.1755	0.1755	0.1755	0.1755	0.1755	0.1755	0.1755	0.1755	0.1755	0.1755	0.1755	0.1755	0.1755	0.1755	0.1755	0.1755	0.1755	0.1755	0.1755	0.1755	0.1755	0.1755	0.1755	0.1755	0.1755	0.1755	0.1755	0.1755	0.1755	0.1755	0.1755	0.1755	0.1755	0.1755	0.1755	0.1755	0.1755	0.1755	0.1755	0.1755	0.1755	0.1755	0.1755	0.1755	0.1755	0.1755	0.1755	0.1755
0.176	0.176	0.176	0.176	0.176	0.176	0.176	0.176	0.176	0.176	0.176	0.176	0.176	0.176	0.176	0.176	0.176	0.176	0.176	0.176	0.176	0.176	0.176	0.176	0.176	0.176	0.176	0.176	0.176	0.176	0.176	0.176	0.176	0.176	0.176	0.176	0.176	0.176	0.176	0.176	0.176	0.176	0.176	0.176	0.176	0.176	0.176	0.176	0.176	0.176
0.1765	0.1765	0.1765	0.1765	0.1765	0.1765	0.1765	0.1765	0.1765	0.1765	0.1765	0.1765	0.1765	0.1765	0.1765	0.1765	0.1765	0.1765	0.1765	0.1765	0.1765	0.1765	0.1765	0.1765	0.1765	0.1765	0.1765	0.1765	0.1765	0.1765	0.1765	0.1765	0.1765	0.1765	0.1765	0.1765	0.1765	0.1765	0.1765	0.1765	0.1765	0.1765	0.1765	0.1765	0.1765	0.1765	0.1765	0.1765	0.1765	0.1765
0.177	0.177	0.177	0.177	0.177	0.177	0.177	0.177	0.177	0.177	0.177	0.177	0.177	0.177	0.177	0.177	0.177	0.177	0.177	0.177	0.177	0.177	0.177	0.177	0.177	0.177	0.177	0.177	0.177	0.177	0.177	0.177	0.177	0.177	0.177	0.177	0.177	0.177	0.177	0.177	0.177	0.177	0.177	0.177	0.177	0.177	0.177	0.177	0.177	0.177
0.1775	0.1775	0.1775	0.1775	0.1775	0.1775	0.1775	0.1775	0.1775	0.1775	0.1775	0.1775	0.1775	0.1775	0.1775	0.1775	0.1775	0.1775	0.1775	0.1775	0.1775	0.1775	0.1775	0.1775	0.1775	0.1775	0.1775	0.1775	0.1775	0.1775	0.1775	0.1775	0.1775	0.1775	0.1775	0.1775	0.1775	0.1775	0.1775	0.1775	0.1775	0.1775	0.1775	0.1775	0.1775	0.1775	0.1775	0.1775	0.1775	0.1775
0.178	0.178	0.178	0.178	0.178	0.178	0.178	0.178	0.178	0.178	0.178	0.178	0.178	0.178	0.178	0.178	0.178	0.178	0.178	0.178	0.178	0.178	0.178	0.178	0.178	0.178	0.178	0.178	0.178	0.178	0.178	0.178	0.178	0.178	0.178	0.178	0.178	0.178	0.178	0.178	0.178	0.178	0.178	0.178	0.178	0.178	0.178	0.178	0.178	0.178
0.1785	0.1785	0.1785	0.1785	0.1785	0.1785	0.1785	0.1785	0.1785	0.1785	0.1785	0.1785	0.1785	0.1785	0.1785	0.1785	0.1785	0.1785	0.1785	0.1785	0.1785	0.1785	0.1785	0.1785	0.1785	0.1785	0.1785	0.1785	0.1785	0.1785	0.1785	0.1785	0.1785	0.1785	0.1785	0.1785	0.1785	0.1785	0.1785	0.1785	0.1785	0.1785	0.1785	0.1785	0.1785	0.1785	0.1785	0.1785	0.1785	0.1785
0.179	0.179	0.179	0.179	0.179	0.179	0.179	0.179	0.179	0.179	0.179	0.179	0.179	0.179	0.179	0.179	0.179	0.179	0.179	0.179	0.179	0.179	0.179	0.179	0.179	0.179	0.179	0.179	0.179	0.179	0.179	0.179	0.179	0.179	0.179	0.179	0.179	0.179	0.179	0.179	0.179	0.179	0.179	0.179	0.179	0.179	0.179	0.179	0.179	0.179
0.1795	0.1795	0.1795	0.1795	0.1795	0.1795	0.1795	0.1795	0.1795	0.1795	0.1795	0.1795	0.1795	0.1795	0.1795	0.1795	0.1795	0.1795	0.1795	0.1795	0.1795	0.1795	0.1795	0.1795	0.1795	0.1795	0.1795	0.1795	0.1795	0.1795	0.1795	0.1795	0.1795	0.1795	0.1795	0.1795	0.1795	0.1795	0.1795	0.1795	0.1795	0.1795	0.1795	0.1795	0.1795	0.1795	0.1795	0.1795	0.1795	0.1795
0.18	0.18	0.18	0.18	0.18	0.18	0.18	0.18	0.18	0.18	0.18	0.18	0.18	0.18	0.18	0.18	0.18	0.18	0.18	0.18	0.18	0.18	0.18	0.18	0.18	0.18	0.18	0.18	0.18	0.18	0.18	0.18	0.18	0.18	0.18	0.18	0.18	0.18	0.18	0.18	0.18	0.18	0.18	0.18	0.18	0.18	0.18	0.18	0.18	0.18
0.1805	0.1805	0.1805	0.1805	0.1805	0.1805	0.1805	0.1805	0.1805	0.1805	0.1805	0.1805	0.1805	0.1805	0.1805	0.1805	0.1805	0.1805	0.1805	0.1805	0.1805	0.1805	0.1805	0.1805	0.1805	0.1805	0.1805	0.1805	0.1805	0.1805	0.1805	0.1805	0.1805	0.1805	0.1805	0.1805	0.1805	0.1805	0.1805	0.1805	0.1805	0.1805	0.1805	0.1805	0.1805	0.1805	0.1805	0.1805	0.1805	0.1805
0.181	0.181	0.181	0.181	0.181	0.181	0.181	0.181	0.181	0.181	0.181	0.181	0.181	0.181	0.181	0.181	0.181	0.181	0.181	0.181	0.181	0.181	0.181	0.181	0.181	0.181	0.181	0.181	0.181	0.181	0.181	0.181	0.181	0.181	0.181	0.181	0.181	0.181	0.181	0.181	0.181	0.181	0.181	0.181	0.181	0.181	0.181	0.181	0.181	0.181
0.1815	0.1815	0.1815	0.1815	0.1815	0.1815	0.1815	0.1815	0.1815	0.1815	0.1815	0.1815	0.1815	0.1815	0.1815	0.1815	0.1815	0.1815	0.1815	0.1815	0.1815	0.1815	0.1815	0.1815	0.1815	0.1815	0.1815	0.1815	0.1815	0.1815	0.1815	0.1815	0.1815	0.1815	0.1815	0.1815	0.1815	0.1815	0.1815	0.1815	0.1815	0.1815	0.1815	0.1815	0.1815	0.1815	0.1815	0.1815	0.1815	0.1815
0.182	0.182	0.182	0.182	0.182	0.182	0.182	0.182	0.182	0.182	0.182	0.182	0.182	0.182	0.182	0.182	0.182	0.182	0.182	0.182	0.182	0.182	0.182	0.182	0.182	0.182	0.182	0.182	0.182	0.182	0.182	0.182	0.182	0.182	0.182	0.182	0.182	0.182	0.182	0.182	0.182	0.182	0.182	0.182	0.182	0.182	0.182	0.182	0.182	0.182
0.1825	0.1825	0.1825	0.1825	0.1825	0.1825	0.1825	0.1825	0.1825	0.1825	0.1825	0.1825	0.1825	0.1825	0.1825	0.1825	0.1825	0.1825	0.1825	0.1825	0.1825	0.1825	0.1825	0.1825	0.1825	0.1825	0.1825	0.1825	0.1825	0.1825	0.1825	0.1825	0.1825	0.1825	0.1825	0.1825	0.1825	0.1825	0.1825	0.1825	0.1825	0.1825	0.1825	0.1825	0.1825	0.1825	0.1825	0.1825	0.1825	0.1825
0.183	0.183	0.183	0.183	0.183	0.183	0.183	0.183	0.183	0.183	0.183	0.183	0.183	0.183	0.183	0.183	0.183	0.183	0.183	0.183	0.183	0.183	0.183	0.183	0.183	0.183	0.183	0.183	0.183	0.183	0.183	0.183	0.183	0.183	0.183	0.183	0.183	0.183	0.183	0.183	0.183	0.183	0.183	0.183	0.183	0.183	0.183	0.183	0.183	0.183
0.1835	0.1835	0.1835	0.1835	0.1835	0.1835	0.1835	0.1835	0.1835	0.1835	0.1835	0.1835	0.1835	0.1835	0.1835	0.1835	0.1835	0.1835	0.1835	0.1835	0.1835	0.1835	0.1835	0.1835	0.1835	0.1835	0.1835	0.1835	0.1835	0.1835	0.1835	0.1835	0.1835	0.1835	0.1835	0.1835	0.1835	0.1835	0.1835	0.1835	0.1835	0.1835	0.1835	0.1835	0.1835	0.1835	0.1835	0.1835	0.1835	0.1835
0.184	0.184	0.184	0.184	0.184	0.184	0.184	0.184	0.184	0.184	0.184	0.184	0.184	0.184	0.184	0.184	0.184	0.184	0.184	0.184	0.184	0.184	0.184	0.184	0.184	0.184	0.184	0.184	0.184	0.184	0.184	0.184	0.184	0.184	0.184	0.184	0.184	0.184	0.184	0.184	0.184	0.184	0.184	0.184	0.184	0.184	0.184	0.184	0.184	0.184
0.1845	0.1845	0.1845	0.1845	0.1845	0.1845	0.1845	0.1845	0.1845	0.1845	0.1845	0.1845	0.1845	0.1845	0.1845	0.1845	0.1845	0.1845	0.1845	0.1845	0.1845	0.1845	0.1845	0.1845	0.1845	0.1845	0.1845	0.1845	0.1845	0.1845	0.1845	0.1845	0.1845	0.1845	0.1845	0.1845	0.1845	0.1845	0.1845	0.1845	0.1845	0.1845	0.1845	0.1845	0.1845	0.1845	0.1845	0.1845	0.1845	0.1845
0.185	0.185	0.185	0.185	0.185	0.185	0.185	0.185	0.185	0.185	0.185	0.185	0.185	0.185	0.185	0.185	0.185	0.185	0.185	0.185	0.185	0.185	0.185	0.185	0.185	0.185	0.185	0.185	0.185	0.185	0.185	0.185	0.185	0.185	0.185	0.185	0.185	0.185	0.185	0.185	0.185	0.185	0.185	0.185	0.185	0.185	0.185	0.185	0.185	0.185
0.1855	0.1855	0.1855	0.1855	0.1855	0.1855	0.1855	0.1855	0.1855	0.1855	0.1855	0.1855	0.1855	0.1855	0.1855	0.1855	0.1855	0.1855	0.1855	0.1855	0.1855	0.1855	0.1855	0.1855	0.1855	0.1855	0.1855	0.1855	0.1855	0.1855	0.1855	0.1855	0.1855	0.1855	0.1855	0.1855	0.1855	0.1855	0.1855	0.1855	0.1855	0.1855	0.1855	0.1855	0.1855	0.1855	0.1855	0.1855	0.1855	0.1855
0.186	0.186	0.186	0.186	0.186	0.186	0.186	0.186	0.186	0.186	0.186	0.186	0.186	0.186	0.186	0.186	0.186	0.186	0.186	0.186	0.186	0.186	0.186	0.186	0.186	0.186	0.186	0.186	0.186	0.186	0.186	0.186	0.186	0.186	0.186	0.186	0.186	0.186	0.186	0.186	0.186	0.186	0.186	0.186	0.186	0.186	0.186	0.186	0.186	0.186
0.1865	0.1865	0.1865	0.1865	0.1865	0.1865	0.1865	0.1865	0.1865	0.1865	0.1865	0.1865	0.1865	0.1865	0.1865	0.1865	0.1865	0.1865	0.1865	0.1865	0.1865	0.1865	0.1865	0.1865	0.1865	0.1865	0.1865	0.1865	0.1865	0.1865	0.1865	0.1865	0.1865	0.1865	0.1865	0.1865	0.1865	0.1865	0.1865	0.1865	0.1865	0.1865	0.1865	0.1865	0.1865	0.1865	0.1865	0.1865	0.1865	0.1865
0.187	0.187	0.187	0.187	0.187	0.187	0.187	0.187	0.187	0.187	0.187	0.187	0.187	0.187	0.187	0.187	0.187	0.187	0.187	0.187	0.187	0.187	0.187	0.187	0.187	0.187	0.187	0.187	0.187	0.187	0.187	0.187	0.187	0.187	0.187	0.187	0.187	0.187	0.187	0.187	0.187	0.187	0.187	0.187	0.187	0.187	0.187	0.187	0.187	0.187
0.1875	0.1875	0.1875	0.1875	0.1875	0.1875	0.1875	0.1875	0.1875	0.1875	0.1875	0.1875	0.1875	0.1875	0.1875	0.1875	0.1875	0.1875	0.1875	0.1875	0.1875	0.1875	0.1875	0.1875	0.1875	0.1875	0.1875	0.1875	0.1875	0.1875	0.1875	0.1875	0.1875	0.1875	0.1875	0.1875	0.1875	0.1875	0.1875	0.1875	0.1875	0.1875	0.1875	0.1875	0.1875	0.1875	0.1875	0.1875	0.1875	0.1875
0.188	0.188	0.188	0.188	0.188	0.188	0.188	0.188	0.188	0.188	0.188	0.188	0.188	0.188	0.188	0.188	0.188	0.188	0.188	0.188	0.188	0.188	0.188	0.188	0.188	0.188	0.188	0.188	0.188	0.188	0.188	0.188	0.188	0.188	0.188	0.188	0.188	0.188	0.188	0.188	0.188	0.188	0.188	0.188	0.188	0.188	0.188	0.188	0.188	0.188
0.1885	0.1885	0.1885	0.1885	0.1885	0.1885	0.1885	0.1885	0.1885	0.1885	0.1885	0.1885	0.1885	0.1885	0.1885	0.1885	0.1885	0.1885	0.1885	0.1885	0.1885	0.1885	0.1885	0.1885	0.1885	0.1885	0.1885	0.1885	0.1885	0.1885	0.1885	0.1885	0.1885	0.1885	0.1885	0.1885	0.1885	0.1885	0.1885	0.1885	0.1885	0.1885	0.1885	0.1885	0.1885	0.1885	0.1885	0.1885	0.1885	0.1885
0.189	0.189	0.189	0.189	0.189	0.189	0.189	0.189	0.189	0.189	0.189	0.189	0.189	0.189	0.189	0.189	0.189	0.189	0.189	0.189	0.189	0.189	0.189	0.189	0.189	0.189	0.189	0.189	0.189	0.189	0.189	0.189	0.189	0.189	0.189	0.189	0.189	0.189	0.189	0.189	0.189	0.189	0.189	0.189	0.189	0.189	0.189	0.189	0.189	0.189
0.1895	0.1895	0.1895	0.1895	0.1895	0.1895	0.1895	0.1895	0.1895	0.1895	0.1895	0.1895	0.1895	0.1895	0.1895	0.1895	0.1895	0.1895	0.1895	0.1895	0.1895	0.1895	0.1895	0.1895	0.1895	0.1895	0.1895	0.1895	0.1895	0.1895	0.1895	0.1895	0.1895	0.1895	0.1895	0.1895	0.1895	0.1895	0.1895	0.1895	0.1895	0.1895	0.1895	0.1895	0.1895	0.1895	0.1895	0.1895	0.1895	0.1895
0.19	0.19	0.19	0.19	0.19	0.19	0.19	0.19	0.19	0.19	0.19	0.19	0.19	0.19	0.19	0.19	0.19	0.19	0.19	0.19	0.19	0.19	0.19	0.19	0.19	0.19	0.19	0.19	0.19	0.19	0.19	0.19	0.19	0.19	0.19	0.19	0.19	0.19	0.19	0.19	0.19	0.19	0.19	0.19	0.19	0.19	0.19	0.19	0.19	0.19
0.1905	0.1905	0.1905	0.1905	0.1905	0.1905	0.1905	0.1905	0.1905	0.1905	0.1905	0.1905	0.1905	0.1905	0.1905	0.1905	0.1905	0.1905	0.1905	0.1905	0.1905	0.1905	0.1905	0.1905	0.1905	0.1905	0.1905	0.1905	0.1905	0.1905	0.1905	0.1905	0.1905	0.1905	0.1905	0.1905	0.1905	0.1905	0.1905	0.1905	0.1905	0.1905	0.1905	0.1905	0.1905	0.1905	0.1905	0.1905	0.1905	0.1905
0.191	0.191	0.191	0.191	0.191	0.191	0.191	0.191	0.191	0.191	0.191	0.191	0.191	0.191	0.191	0.191	0.191	0.191	0.191	0.191	0.191	0.191	0.191	0.191	0.191	0.191	0.191	0.191	0.191	0.191	0.191	0.191	0.191	0.191	0.191	0.191	0.191	0.191	0.191	0.191	0.191	0.191	0.191	0.191	0.191	0.191	0.191	0.191	0.191	0.191
0.1915	0.1915	0.1915	0.1915	0.1915	0.1915	0.1915	0.1915	0.1915	0.1915	0.1915	0.1915	0.1915	0.1915	0.1915	0.1915	0.1915	0.1915	0.1915	0.1915	0.1915	0.1915	0.1915	0.1915	0.1915	0.1915	0.1915	0.1915	0.1915	0.1915	0.1915	0.1915	0.1915	0.1915	0.1915	0.1915	0.1915	0.1915	0.1915	0.1915	0.1915	0.1915	0.1915	0.1915	0.1915	0.1915	0.1915	0.1915	0.1915	0.1915
0.192	0.192	0.192	0.192	0.192	0.192	0.192	0.192	0.192	0.192	0.192	0.192	0.192	0.192	0.192	0.192	0.192	0.192	0.192	0.192	0.192	0.192	0.192	0.192	0.192	0.192	0.192	0.192	0.192	0.192	0.192	0.192	0.192	0.192	0.192	0.192	0.192	0.192	0.192	0.192	0.192	0.192	0.192	0.192	0.192	0.192	0.192	0.192	0.192	0.192
0.1925	0.1925	0.1925	0.1925	0.1925	0.1925	0.1925	0.1925	0.1925	0.1925	0.1925	0.1925	0.1925	0.1925	0.1925	0.1925	0.1925	0.1925	0.1925	0.1925	0.1925	0.1925	0.1925	0.1925	0.1925	0.1925	0.1925	0.1925	0.1925	0.1925	0.1925	0.1925	0.1925	0.1925	0.1925	0.1925	0.1925	0.1925	0.1925	0.1925	0.1925	0.1925	0.1925	0.1925	0.1925	0.1925	0.1925	0.1925	0.1925	0.1925
0.193	0.193	0.193	0.193	0.193	0.193	0.193	0.193	0.193	0.193	0.193	0.193	0.193	0.193	0.193	0.193	0.193	0.193	0.193	0.193	0.193	0.193	0.193	0.193	0.193	0.193	0.193	0.193	0.193	0.193	0.193	0.193	0.193	0.193	0.193	0.193	0.193	0.193	0.193	0.193	0.193	0.193	0.193	0.193	0.193	0.193	0.193	0.193	0.193	0.193
0.1935	0.1935	0.1935	0.1935	0.1935	0.1935	0.1935	0.1935	0.1935	0.1935	0.1935	0.1935	0.1935	0.1935	0.1935	0.1935	0.1935	0.1935	0.1935	0.1935	0.1935	0.1935	0.1935	0.1935	0.1935	0.1935	0.1935	0.1935	0.1935	0.1935	0.1935	0.1935	0.1935	0.1935	0.1935	0.1935	0.1935	0.1935	0.1935	0.1935	0.1935	0.1935	0.1935	0.1935	0.1935	0.1935	0.1935	0.1935	0.1935	0.1935
0.194	0.194	0.194	0.194	0.194	0.194	0.194	0.194	0.194	0.194	0.194	0.194	0.194	0.194	0.194	0.194	0.194	0.194	0.194	0.194	0.194	0.194	0.194	0.194	0.194	0.194	0.194	0.194	0.194	0.194	0.194	0.194	0.194	0.194	0.194	0.194	0.194	0.194	0.194	0.194	0.194	0.194	0.194	0.194	0.194	0.194	0.194	0.194	0.194	0.194
0.1945	0.1945	0.1945	0.1945	0.1945	0.1945	0.1945	0.1945	0.1945	0.1945	0.1945	0.1945	0.1945	0.1945	0.1945	0.1945	0.1945	0.1945	0.1945	0.1945	0.1945	0.1945	0.1945	0.1945	0.1945	0.1945	0.1945	0.1945	0.1945	0.1945	0.1945	0.1945	0.1945	0.1945	0.1945	0.1945	0.1945	0.1945	0.1945	0.1945	0.1945	0.1945	0.1945	0.1945	0.1945	0.1945	0.1945	0.1945	0.1945	0.1945
0.195	0.195	0.195	0.195	0.195	0.195	0.195	0.195	0.195	0.195	0.195	0.195	0.195	0.195	0.195	0.195	0.195	0.195	0.195	0.195	0.195	0.195	0.195	0.195	0.195	0.195	0.195	0.195	0.195	0.195	0.195	0.195	0.195	0.195	0.195	0.195	0.195	0.195	0.195	0.195	0.195	0.195	0.195	0.195	0.195	0.195	0.195	0.195	0.195	0.195
0.1955	0.1955	0.1955	0.1955	0.1955	0.1955	0.1955	0.1955	0.1955	0.1955	0.1955	0.1955	0.1955	0.1955	0.1955	0.1955	0.1955	0.1955	0.1955	0.1955	0.1955	0.1955	0.1955	0.1955	0.1955	0.1955	0.1955	0.1955	0.1955	0.1955	0.1955	0.1955	0.1955	0.1955	0.1955	0.1955	0.1955	0.1955	0.1955	0.1955	0.1955	0.1955	0.1955	0.1955	0.1955	0.1955	0.1955	0.1955	0.1955	0.1955
0.196	0.196	0.196	0.196	0.196	0.196	0.196	0.196	0.196	0.196	0.196	0.196	0.196	0.196	0.196	0.196	0.196	0.196	0.196	0.196	0.196	0.196	0.196	0.196	0.196	0.196	0.196	0.196	0.196	0.196	0.196	0.196	0.196	0.196	0.196	0.196	0.196	0.196	0.196	0.196	0.196	0.196	0.196	0.196	0.196	0.196	0.196	0.196	0.196	0.196
0.1965	0.1965	0.1965	0.1965	0.1965	0.1965	0.1965	0.1965	0.1965	0.1965	0.1965	0.1965	0.1965	0.1965	0.1965	0.1965	0.1965	0.1965	0.1965	0.1965	0.1965	0.1965	0.1965	0.1965	0.1965	0.1965	0.1965	0.1965	0.1965	0.1965	0.1965	0.1965	0.1965	0.1965	0.1965	0.1965	0.1965	0.1965	0.1965	0.1965	0.1965	0.1965	0.1965	0.1965	0.1965	0.1965	0.1965	0.1965	0.1965	0.1965
0.197	0.197	0.197	0.197	0.197	0.197	0.197	0.197	0.197	0.197	0.197	0.197	0.197	0.197	0.197	0.197	0.197	0.197	0.197	0.197	0.197	0.197	0.197	0.197	0.197	0.197	0.197	0.197	0.197	0.197	0.197	0.197	0.197	0.197	0.197	0.197	0.197	0.197	0.197	0.197	0.197	0.197	0.197	0.197	0.197	0.197	0.197	0.197	0.197	0.197
0.1975	0.1975	0.1975	0.1975	0.1975	0.1975	0.1975	0.1975	0.1975	0.1975	0.1975	0.1975	0.1975	0.1975	0.1975	0.1975	0.1975	0.1975	0.1975	0.1975	0.1975	0.1975	0.1975	0.1975	0.1975	0.1975	0.1975	0.1975	0.1975	0.1975	0.1975	0.1975	0.1975	0.1975	0.1975	0.1975	0.1975	0.1975	0.1975	0.1975	0.1975	0.1975	0.1975	0.1975	0.1975	0.1975	0.1975	0.1975	0.1975	0.1975
0.198	0.198	0.198	0.198	0.198	0.198	0.198	0.198	0.198	0.198	0.198	0.198	0.198	0.198	0.198	0.198	0.198	0.198	0.198	0.198	0.198	0.198	0.198	0.198	0.198	0.198	0.198	0.198	0.198	0.198	0.198	0.198	0.198	0.198	0.198	0.198	0.198	0.198	0.198	0.198	0.198	0.198	0.198	0.198	0.198	0.198	0.198	0.198	0.198	0.198
0.1985	0.1985	0.1985	0.1985	0.1985	0.1985	0.1985	0.1985	0.1985	0.1985	0.1985	0.1985	0.1985	0.1985	0.1985	0.1985	0.1985	0.1985	0.1985	0.1985	0.1985	0.1985	0.1985	0.1985	0.1985	0.1985	0.1985	0.1985	0.1985	0.1985	0.1985	0.1985	0.1985	0.1985	0.1985	0.1985	0.1985	0.1985	0.1985	0.1985	0.1985	0.1985	0.1985	0.1985	0.1985	0.1985	0.1985	0.1985	0.1985	0.1985
0.199	0.199	0.199	0.199	0.199	0.199	0.199	0.199	0.199	0.199	0.199	0.199	0.199	0.199	0.199	0.199	0.199	0.199	0.199	0.199	0.199	0.199	0.199	0.199	0.199	0.199	0.199	0.199	0.199	0.199	0.199	0.199	0.199	0.199	0.199	0.199	0.199	0.199	0.199	0.199	0.199	0.199	0.199	0.199	0.199	0.199	0.199	0.199	0.199	0.199
0.1995	0.1995	0.1995	0.1995	0.1995	0.1995	0.1995	0.1995	0.1995	0.1995	0.1995	0.1995	0.1995	0.1995	0.1995	0.1995	0.1995	0.1995	0.1995	0.1995	0.1995	0.1995	0.1995	0.1995	0.1995	0.1995	0.1995	0.1995	0.1995	0.1995	0.1995	0.1995	0.1995	0.1995	0.1995	0.1995	0.1995	0.1995	0.1995	0.1995	0.1995	0.1995	0.1995	0.1995	0.1995	0.1995	0.1995	0.1995	0.1995	0.1995
0.2	0.2	0.2	0.2	0.2	0.2	0.2	0.2	0.2	0.2	0.2	0.2	0.2	0.2	0.2	0.2	0.2	0.2	0.2	0.2	0.2	0.2	0.2	0.2	0.2	0.2	0.2	0.2	0.2	0.2	0.2	0.2	0.2	0.2	0.2	0.2	0.2	0.2	0.2	0.2	0.2	0.2	0.2	0.2	0.2	0.2	0.2	0.2	0.2	0.2
0.2005	0.2005	0.2005	0.2005	0.2005	0.2005	0.2005	0.2005	0.2005	0.2005	0.2005	0.2005	0.2005	0.2005	0.2005	0.2005	0.2005	0.2005	0.2005	0.2005	0.2005	0.2005	0.2005	0.2005	0.2005	0.2005	0.2005	0.2005	0.2005	0.2005	0.2005	0.2005	0.2005	0.2005	0.2005	0.2005	0.2005	0.2005	0.2005	0.2005	0.2005	0.2005	0.2005	0.2005	0.2005	0.2005	0.2005	0.2005	0.2005	0.2005
0.201	0.201	0.201	0.201	0.201	0.201	0.201	0.201	0.201	0.201	0.201	0.201	0.201	0.201	0.201	0.201	0.201	0.201	0.201	0.201	0.201	0.201	0.201	0.201	0.201	0.201	0.201	0.201	0.201	0.201	0.201	0.201	0.201	0.201	0.201	0.201	0.201	0.201	0.201	0.201	0.201	0.201	0.201	0.201	0.201	0.201	0.201	0.201	0.201	0.201
0.2015	0.2015	0.2015	0.2015	0.2015	0.2015	0.2015	0.2015	0.2015	0.2015	0.2015	0.2015	0.2015	0.2015	0.2015	0.2015	0.2015	0.2015	0.2015	0.2015	0.2015	0.2015	0.2015	0.2015	0.2015	0.2015	0.2015	0.2015	0.2015	0.2015	0.2015	0.2015	0.2015	0.2015	0.2015	0.2015	0.2015	0.2015	0.2015	0.2015	0.2015	0.2015	0.2015	0.2015	0.2015	0.2015	0.2015	0.2015	0.2015	0.2015
0.202	0.202	0.202	0.202	0.202	0.202	0.202	0.202	0.202	0.202	0.202	0.202	0.202	0.202	0.202	0.202	0.202	0.202	0.202	0.202	0.202	0.202	0.202	0.202	0.202	0.202	0.202	0.202	0.202	0.202	0.202	0.202	0.202	0.202	0.202	0.202	0.202	0.202	0.202	0.202	0.202	0.202	0.202	0.202	0.202	0.202	0.202	0.202	0.202	0.202
0.2025	0.2025	0.2025	0.2025	0.2025	0.2025	0.2025	0.2025	0.2025	0.2025	0.2025	0.2025	0.2025	0.2025	0.2025	0.2025	0.2025	0.2025	0.2025	0.2025	0.2025	0.2025	0.2025	0.2025	0.2025	0.2025	0.2025	0.2025	0.2025	0.2025	0.2025	0.2025	0.2025	0.2025	0.2025	0.2025	0.2025	0.2025	0.2025	0.2025	0.2025	0.2025	0.2025	0.2025	0.2025	0.2025	0.2025	0.2025	0.2025	0.2025
0.203	0.203	0.203	0.203	0.203	0.203	0.203	0.203	0.203	0.203	0.203	0.203	0.203	0.203	0.203	0.203	0.203	0.203	0.203	0.203	0.203	0.203	0.203	0.203	0.203	0.203	0.203	0.203	0.203	0.203	0.203	0.203	0.203	0.203	0.203	0.203	0.203	0.203	0.203	0.203	0.203	0.203	0.203	0.203	0.203	0.203	0.203	0.203	0.203	0.203
0.2035	0.2035	0.2035	0.2035	0.2035	0.2035	0.2035	0.2035	0.2035	0.2035	0.2035	0.2035	0.2035	0.2035	0.2035	0.2035	0.2035	0.2035	0.2035	0.2035	0.2035	0.2035	0.2035	0.2035	0.2035	0.2035	0.2035	0.2035	0.2035	0.2035	0.2035	0.2035	0.2035	0.2035	0.2035	0.2035	0.2035	0.2035	0.2035	0.2035	0.2035	0.2035	0.2035	0.2035	0.2035	0.2035	0.2035	0.2035	0.2035	0.2035
0.204	0.204	0.204	0.204	0.204	0.204	0.204	0.204	0.204	0.204	0.204	0.204	0.204	0.204	0.204	0.204	0.204	0.204	0.204	0.204	0.204	0.204	0.204	0.204	0.204	0.204	0.204	0.204	0.204	0.204	0.204	0.204	0.204	0.204	0.204	0.204	0.204	0.204	0.204	0.204	0.204	0.204	0.204	0.204	0.204	0.204	0.204	0.204	0.204	0.204
0.2045	0.2045	0.2045	0.2045	0.2045	0.2045	0.2045	0.2045	0.2045	0.2045	0.2045	0.2045	0.2045	0.2045	0.2045	0.2045	0.2045	0.2045	0.2045	0.2045	0.2045	0.2045	0.2045	0.2045	0.2045	0.2045	0.2045	0.2045	0.2045	0.2045	0.2045	0.2045	0.2045	0.2045	0.2045	0.2045	0.2045	0.2045	0.2045	0.2045	0.2045	0.2045	0.2045	0.2045	0.2045	0.2045	0.2045	0.2045	0.2045	0.2045
0.205	0.205	0.205	0.205	0.205	0.205	0.205	0.205	0.205	0.205	0.205	0.205	0.205	0.205	0.205	0.205	0.205	0.205	0.205	0.205	0.205	0.205	0.205	0.205	0.205	0.205	0.205	0.205	0.205	0.205	0.205	0.205	0.205	0.205	0.205	0.205	0.205	0.205	0.205	0.205	0.205	0.205	0.205	0.205	0.205	0.205	0.205	0.205	0.205	0.205
0.2055	0.2055	0.2055	0.2055	0.2055	0.2055	0.2055	0.2055	0.2055	0.2055	0.2055	0.2055	0.2055	0.2055	0.2055	0.2055	0.2055	0.2055	0.2055	0.2055	0.2055	0.2055	0.2055	0.2055	0.2055	0.2055	0.2055	0.2055	0.2055	0.2055	0.2055	0.2055	0.2055	0.2055	0.2055	0.2055	0.2055	0.2055	0.2055	0.2055	0.2055	0.2055	0.2055	0.2055	0.2055	0.2055	0.2055	0.2055	0.2055	0.2055
0.206	0.206	0.206	0.206	0.206	0.206	0.206	0.206	0.206	0.206	0.206	0.206	0.206	0.206	0.206	0.206	0.206	0.206	0.206	0.206	0.206	0.206	0.206	0.206	0.206	0.206	0.206	0.206	0.206	0.206	0.206	0.206	0.206	0.206	0.206	0.206	0.206	0.206	0.206	0.206	0.206	0.206	0.206	0.206	0.206	0.206	0.206	0.206	0.206	0.206
0.2065	0.2065	0.2065	0.2065	0.2065	0.2065	0.2065	0.2065	0.2065	0.2065	0.2065	0.2065	0.2065	0.2065	0.2065	0.2065	0.2065	0.2065	0.2065	0.2065	0.2065	0.2065	0.2065	0.2065	0.2065	0.2065	0.2065	0.2065	0.2065	0.2065	0.2065	0.2065	0.2065	0.2065	0.2065	0.2065	0.2065	0.2065	0.2065	0.2065	0.2065	0.2065	0.2065	0.2065	0.2065	0.2065	0.2065	0.2065	0.2065	0.2065
0.207	0.207	0.207	0.207	0.207	0.207	0.207	0.207	0.207	0.207	0.207	0.207	0.207	0.207	0.207	0.207	0.207	0.207	0.207	0.207	0.207	0.207	0.207	0.207	0.207	0.207	0.207	0.207	0.207	0.207	0.207	0.207	0.207	0.207	0.207	0.207	0.207	0.207	0.207	0.207	0.207	0.207	0.207	0.207	0.207	0.207	0.207	0.207	0.207	0.207
0.2075	0.2075	0.2075	0.2075	0.2075	0.2075	0.2075	0.2075	0.2075	0.2075	0.2075	0.2075	0.2075	0.2075	0.2075	0.2075	0.2075	0.2075	0.2075	0.2075	0.2075	0.2075	0.2075	0.2075	0.2075	0.2075	0.2075	0.2075	0.2075	0.2075	0.2075	0.2075	0.2075	0.2075	0.2075	0.2075	0.2075	0.2075	0.2075	0.2075	0.2075	0.2075	0.2075	0.2075	0.2075	0.2075	0.2075	0.2075	0.2075	0.2075
0.208	0.208	0.208	0.208	0.208	0.208	0.208	0.208	0.208	0.208	0.208	0.208	0.208	0.208	0.208	0.208	0.208	0.208	0.208	0.208	0.208	0.208	0.208	0.208	0.208	0.208	0.208	0.208	0.208	0.208	0.208	0.208	0.208	0.208	0.208	0.208	0.208	0.208	0.208	0.208	0.208	0.208	0.208	0.208	0.208	0.208	0.208	0.208	0.208	0.208
0.2085	0.2085	0.2085	0.2085	0.2085	0.2085	0.2085	0.2085	0.2085	0.2085	0.2085	0.2085	0.2085	0.2085	0.2085	0.2085	0.2085	0.2085	0.2085	0.2085	0.2085	0.2085	0.2085	0.2085	0.2085	0.2085	0.2085	0.2085	0.2085	0.2085	0.2085	0.2085	0.2085	0.2085	0.2085	0.2085	0.2085	0.2085	0.2085	0.2085	0.2085	0.2085	0.2085	0.2085	0.2085	0.2085	0.2085	0.2085	0.2085	0.2085
0.209	0.209	0.209	0.209	0.209	0.209	0.209	0.209	0.209	0.209	0.209	0.209	0.209	0.209	0.209	0.209	0.209	0.209	0.209	0.209	0.209	0.209	0.209	0.209	0.209	0.209	0.209	0.209	0.209	0.209	0.209	0.209	0.209	0.209	0.209	0.209	0.209	0.209	0.209	0.209	0.209	0.209	0.209	0.209	0.209	0.209	0.209	0.209	0.209	0.209
0.2095	0.2095	0.2095	0.2095	0.2095	0.2095	0.2095	0.2095	0.2095	0.2095	0.2095	0.2095	0.2095	0.2095	0.2095	0.2095	0.2095	0.2095	0.2095	0.2095	0.2095	0.2095	0.2095	0.2095	0.2095	0.2095	0.2095	0.2095	0.2095	0.2095	0.2095	0.2095	0.2095	0.2095	0.2095	0.2095	0.2095	0.2095	0.2095	0.2095	0.2095	0.2095	0.2095	0.2095	0.2095	0.2095	0.2095	0.2095	0.2095	0.2095
0.21	0.21	0.21	0.21	0.21	0.21	0.21	0.21	0.21	0.21	0.21	0.21	0.21	0.21	0.21	0.21	0.21	0.21	0.21	0.21	0.21	0.21	0.21	0.21	0.21	0.21	0.21	0.21	0.21	0.21	0.21	0.21	0.21	0.21	0.21	0.21	0.21	0.21	0.21	0.21	0.21	0.21	0.21	0.21	0.21	0.21	0.21	0.21	0.21	0.21
0.2105	0.2105	0.2105	0.2105	0.2105	0.2105	0.2105	0.2105	0.2105	0.2105	0.2105	0.2105	0.2105	0.2105	0.2105	0.2105	0.2105	0.2105	0.2105	0.2105	0.2105	0.2105	0.2105	0.2105	0.2105	0.2105	0.2105	0.2105	0.2105	0.2105	0.2105	0.2105	0.2105	0.2105	0.2105	0.2105	0.2105	0.2105	0.2105	0.2105	0.2105	0.2105	0.2105	0.2105	0.2105	0.2105	0.2105	0.2105	0.2105	0.2105
0.211	0.211	0.211	0.211	0.211	0.211	0.211	0.211	0.211	0.211	0.211	0.211	0.211	0.211	0.211	0.211	0.211	0.211	0.211	0.211	0.211	0.211	0.211	0.211	0.211	0.211	0.211	0.211	0.211	0.211	0.211	0.211	0.211	0.211	0.211	0.211	0.211	0.211	0.211	0.211	0.211	0.211	0.211	0.211	0.211	0.211	0.211	0.211	0.211	0.211
0.2115	0.2115	0.2115	0.2115	0.2115	0.2115	0.2115	0.2115	0.2115	0.2115	0.2115	0.2115	0.2115	0.2115	0.2115	0.2115	0.2115	0.2115	0.2115	0.2115	0.2115	0.2115	0.2115	0.2115	0.2115	0.2115	0.2115	0.2115	0.2115	0.2115	0.2115	0.2115	0.2115	0.2115	0.2115	0.2115	0.2115	0.2115	0.2115	0.2115	0.2115	0.2115	0.2115	0.2115	0.2115	0.2115	0.2115	0.2115	0.2115	0.2115
0.212	0.212	0.212	0.212	0.212	0.212	0.212	0.212	0.212	0.212	0.212	0.212	0.212	0.212	0.212	0.212	0.212	0.212	0.212	0.212	0.212	0.212	0.212	0.212	0.212	0.212	0.212	0.212	0.212	0.212	0.212	0.212	0.212	0.212	0.212	0.212	0.212	0.212	0.212	0.212	0.212	0.212	0.212	0.212	0.212	0.212	0.212	0.212	0.212	0.212
0.2125	0.2125	0.2125	0.2125	0.2125	0.2125	0.2125	0.2125	0.2125	0.2125	0.2125	0.2125	0.2125	0.2125	0.2125	0.2125	0.2125	0.2125	0.2125	0.2125	0.2125	0.2125	0.2125	0.2125	0.2125	0.2125	0.2125	0.2125	0.2125	0.2125	0.2125	0.2125	0.2125	0.2125	0.2125	0.2125	0.2125	0.2125	0.2125	0.2125	0.2125	0.2125	0.2125	0.2125	0.2125	0.2125	0.2125	0.2125	0.2125	0.2125
0.213	0.213	0.213	0.213	0.213	0.213	0.213	0.213	0.213	0.213	0.213	0.213	0.213	0.213	0.213	0.213	0.213	0.213	0.213	0.213	0.213	0.213	0.213	0.213	0.213	0.213	0.213	0.213	0.213	0.213	0.213	0.213	0.213	0.213	0.213	0.213	0.213	0.213	0.213	0.213	0.213	0.213	0.213	0.213	0.213	0.213	0.213	0.213	0.213	0.213
0.2135	0.2135	0.2135	0.2135	0.2135	0.2135	0.2135	0.2135	0.2135	0.2135	0.2135	0.2135	0.2135	0.2135	0.2135	0.2135	0.2135	0.2135	0.2135	0.2135	0.2135	0.2135	0.2135	0.2135	0.2135	0.2135	0.2135	0.2135	0.2135	0.2135	0.2135	0.2135	0.2135	0.2135	0.2135	0.2135	0.2135	0.2135	0.2135	0.2135	0.2135	0.2135	0.2135	0.2135	0.2135	0.2135	0.2135	0.2135	0.2135	0.2135
0.214	0.214	0.214	0.214	0.214	0.214	0.214	0.214	0.214	0.214	0.214	0.214	0.214	0.214	0.214	0.214	0.214	0.214	0.214	0.214	0.214	0.214	0.214	0.214	0.214	0.214	0.214	0.214	0.214	0.214	0.214	0.214	0.214	0.214	0.214	0.214	0.214	0.214	0.214	0.214	0.214	0.214	0.214	0.214	0.214	0.214	0.214	0.214	0.214	0.214
0.2145	0.2145	0.2145	0.2145	0.2145	0.2145	0.2145	0.2145	0.2145	0.2145	0.2145	0.2145	0.2145	0.2145	0.2145	0.2145	0.2145	0.2145	0.2145	0.2145	0.2145	0.2145	0.2145	0.2145	0.2145	0.2145	0.2145	0.2145	0.2145	0.2145	0.2145	0.2145	0.2145	0.2145	0.2145	0.2145	0.2145	0.2145	0.2145	0.2145	0.2145	0.2145	0.2145	0.2145	0.2145	0.2145	0.2145	0.2145	0.2145	0.2145
0.215	0.215	0.215	0.215	0.215	0.215	0.215	0.215	0.215	0.215	0.215	0.215	0.215	0.215	0.215	0.215	0.215	0.215	0.215	0.215	0.215	0.215	0.215	0.215	0.215	0.215	0.215	0.215	0.215	0.215	0.215	0.215	0.215	0.215	0.215	0.215	0.215	0.215	0.215	0.215	0.215	0.215	0.215	0.215	0.215	0.215	0.215	0.215	0.215	0.215
0.2155	0.2155	0.2155	0.2155	0.2155	0.2155	0.2155	0.2155	0.2155	0.2155	0.2155	0.2155	0.2155	0.2155	0.2155	0.2155	0.2155	0.2155	0.2155	0.2155	0.2155	0.2155	0.2155	0.2155	0.2155	0.2155	0.2155	0.2155	0.2155	0.2155	0.2155	0.2155	0.2155	0.2155	0.2155	0.2155	0.2155	0.2155	0.2155	0.2155	0.2155	0.2155	0.2155	0.2155	0.2155	0.2155	0.2155	0.2155	0.2155	0.2155
0.216	0.216	0.216	0.216	0.216	0.216	0.216	0.216	0.216	0.216	0.216	0.216	0.216	0.216	0.216	0.216	0.216	0.216	0.216	0.216	0.216	0.216	0.216	0.216	0.216	0.216	0.216	0.216	0.216	0.216	0.216	0.216	0.216	0.216	0.216	0.216	0.216	0.216	0.216	0.216	0.216	0.216	0.216	0.216	0.216	0.216	0.216	0.216	0.216	0.216
0.2165	0.2165	0.2165	0.2165	0.2165	0.2165	0.2165	0.2165	0.2165	0.2165	0.2165	0.2165	0.2165	0.2165	0.2165	0.2165	0.2165	0.2165	0.2165	0.2165	0.2165	0.2165	0.2165	0.2165	0.2165	0.2165	0.2165	0.2165	0.2165	0.2165	0.2165	0.2165	0.2165	0.2165	0.2165	0.2165	0.2165	0.2165	0.2165	0.2165	0.2165	0.2165	0.2165	0.2165	0.2165	0.2165	0.2165	0.2165	0.2165	0.2165
0.217	0.217	0.217	0.217	0.217	0.217	0.217	0.217	0.217	0.217	0.217	0.217	0.217	0.217	0.217	0.217	0.217	0.217	0.217	0.217	0.217	0.217	0.217	0.217	0.217	0.217	0.217	0.217	0.217	0.217	0.217	0.217	0.217	0.217	0.217	0.217	0.217	0.217	0.217	0.217	0.217	0.217	0.217	0.217	0.217	0.217	0.217	0.217	0.217	0.217
0.2175	0.2175	0.2175	0.2175	0.2175	0.2175	0.2175	0.2175	0.2175	0.2175	0.2175	0.2175	0.2175	0.2175	0.2175	0.2175	0.2175	0.2175	0.2175	0.2175	0.2175	0.2175	0.2175	0.2175	0.2175	0.2175	0.2175	0.2175	0.2175	0.2175	0.2175	0.2175	0.2175	0.2175	0.2175	0.2175	0.2175	0.2175	0.2175	0.2175	0.2175	0.2175	0.2175	0.2175	0.2175	0.2175	0.2175	0.2175	0.2175	0.2175
0.218	0.218	0.218	0.218	0.218	0.218	0.218	0.218	0.218	0.218	0.218	0.218	0.218	0.218	0.218	0.218	0.218	0.218	0.218	0.218	0.218	0.218	0.218	0.218	0.218	0.218	0.218	0.218	0.218	0.218	0.218	0.218	0.218	0.218	0.218	0.218	0.218	0.218	0.218	0.218	0.218	0.218	0.218	0.218	0.218	0.218	0.218	0.218	0.218	0.218
0.2185	0.2185	0.2185	0.2185	0.2185	0.2185	0.2185	0.2185	0.2185	0.2185	0.2185	0.2185	0.2185	0.2185	0.2185	0.2185	0.2185	0.2185	0.2185	0.2185	0.2185	0.2185	0.2185	0.2185	0.2185	0.2185	0.2185	0.2185	0.2185	0.2185	0.2185	0.2185	0.2185	0.2185	0.2185	0.2185	0.2185	0.2185	0.2185	0.2185	0.2185	0.2185	0.2185	0.2185	0.2185	0.2185	0.2185	0.2185	0.2185	0.2185
0.219	0.219	0.219	0.219	0.219	0.219	0.219	0.219	0.219	0.219	0.219	0.219	0.219	0.219	0.219	0.219	0.219	0.219	0.219	0.219	0.219	0.219	0.219	0.219	0.219	0.219	0.219	0.219	0.219	0.219	0.219	0.219	0.219	0.219	0.219	0.219	0.219	0.219	0.219	0.219	0.219	0.219	0.219	0.219	0.219	0.219	0.219	0.219	0.219	0.219
0.2195	0.2195	0.2195	0.2195	0.2195	0.2195	0.2195	0.2195	0.2195	0.2195	0.2195	0.2195	0.2195	0.2195	0.2195	0.2195	0.2195	0.2195	0.2195	0.2195	0.2195	0.2195	0.2195	0.2195	0.2195	0.2195	0.2195	0.2195	0.2195	0.2195	0.2195	0.2195	0.2195	0.2195	0.2195	0.2195	0.2195	0.2195	0.2195	0.2195	0.2195	0.2195	0.2195	0.2195	0.2195	0.2195	0.2195	0.2195	0.2195	0.2195
0.22	0.22	0.22	0.22	0.22	0.22	0.22	0.22	0.22	0.22	0.22	0.22	0.22	0.22	0.22	0.22	0.22	0.22	0.22	0.22	0.22	0.22	0.22	0.22	0.22	0.22	0.22	0.22	0.22	0.22	0.22	0.22	0.22	0.22	0.22	0.22	0.22	0.22	0.22	0.22	0.22	0.22	0.22	0.22	0.22	0.22	0.22	0.22	0.22	0.22
0.2205	0.2205	0.2205	0.2205	0.2205	0.2205	0.2205	0.2205	0.2205	0.2205	0.2205	0.2205	0.2205	0.2205	0.2205	0.2205	0.2205	0.2205	0.2205	0.2205	0.2205	0.2205	0.2205	0.2205	0.2205	0.2205	0.2205	0.2205	0.2205	0.2205	0.2205	0.2205	0.2205	0.2205	0.2205	0.2205	0.2205	0.2205	0.2205	0.2205	0.2205	0.2205	0.2205	0.2205	0.2205	0.2205	0.2205	0.2205	0.2205	0.2205
0.221	0.221	0.221	0.221	0.221	0.221	0.221	0.221	0.221	0.221	0.221	0.221	0.221	0.221	0.221	0.221	0.221	0.221	0.221	0.221	0.221	0.221	0.221	0.221	0.221	0.221	0.221	0.221	0.221	0.221	0.221	0.221	0.221	0.221	0.221	0.221	0.221	0.221	0.221	0.221	0.221	0.221	0.221	0.221	0.221	0.221	0.221	0.221	0.221	0.221
0.2215	0.2215	0.2215	0.2215	0.2215	0.2215	0.2215	0.2215	0.2215	0.2215	0.2215	0.2215	0.2215	0.2215	0.2215	0.2215	0.2215	0.2215	0.2215	0.2215	0.2215	0.2215	0.2215	0.2215	0.2215	0.2215	0.2215	0.2215	0.2215	0.2215	0.2215	0.2215	0.2215	0.2215	0.2215	0.2215	0.2215	0.2215	0.2215	0.2215	0.2215	0.2215	0.2215	0.2215	0.2215	0.2215	0.2215	0.2215	0.2215	0.2215
0.222	0.222	0.222	0.222	0.222	0.222	0.222	0.222	0.222	0.222	0.222	0.222	0.222	0.222	0.222	0.222	0.222	0.222	0.222	0.222	0.222	0.222	0.222	0.222	0.222	0.222	0.222	0.222	0.222	0.222	0.222	0.222	0.222	0.222	0.222	0.222	0.222	0.222	0.222	0.222	0.222	0.222	0.222	0.222	0.222	0.222	0.222	0.222	0.222	0.222
0.2225	0.2225	0.2225	0.2225	0.2225	0.2225	0.2225	0.2225	0.2225	0.2225	0.2225	0.2225	0.2225	0.2225	0.2225	0.2225	0.2225	0.2225	0.2225	0.2225	0.2225	0.2225	0.2225	0.2225	0.2225	0.2225	0.2225	0.2225	0.2225	0.2225	0.2225	0.2225	0.2225	0.2225	0.2225	0.2225	0.2225	0.2225	0.2225	0.2225	0.2225	0.2225	0.2225	0.2225	0.2225	0.2225	0.2225	0.2225	0.2225	0.2225
0.223	0.223	0.223	0.223	0.223	0.223	0.223	0.223	0.223	0.223	0.223	0.223	0.223	0.223	0.223	0.223	0.223	0.223	0.223	0.223	0.223	0.223	0.223	0.223	0.223	0.223	0.223	0.223	0.223	0.223	0.223	0.223	0.223	0.223	0.223	0.223	0.223	0.223	0.223	0.223	0.223	0.223	0.223	0.223	0.223	0.223	0.223	0.223	0.223	0.223
0.2235	0.2235	0.2235	0.2235	0.2235	0.2235	0.2235	0.2235	0.2235	0.2235	0.2235	0.2235	0.2235	0.2235	0.2235	0.2235	0.2235	0.2235	0.2235	0.2235	0.2235	0.2235	0.2235	0.2235	0.2235	0.2235	0.2235	0.2235	0.2235	0.2235	0.2235	0.2235	0.2235	0.2235	0.2235	0.2235	0.2235	0.2235	0.2235	0.2235	0.2235	0.2235	0.2235	0.2235	0.2235	0.2235	0.2235	0.2235	0.2235	0.2235
0.224	0.224	0.224	0.224	0.224	0.224	0.224	0.224	0.224	0.224	0.224	0.224	0.224	0.224	0.224	0.224	0.224	0.224	0.224	0.224	0.224	0.224	0.224	0.224	0.224	0.224	0.224	0.224	0.224	0.224	0.224	0.224	0.224	0.224	0.224	0.224	0.224	0.224	0.224	0.224	0.224	0.224	0.224	0.224	0.224	0.224	0.224	0.224	0.224	0.224
0.2245	0.2245	0.2245	0.2245	0.2245	0.2245	0.2245	0.2245	0.2245	0.2245	0.2245	0.2245	0.2245	0.2245	0.2245	0.2245	0.2245	0.2245	0.2245	0.2245	0.2245	0.2245	0.2245	0.2245	0.2245	0.2245	0.2245	0.2245	0.2245	0.2245	0.2245	0.2245	0.2245	0.2245	0.2245	0.2245	0.2245	0.2245	0.2245	0.2245	0.2245	0.2245	0.2245	0.2245	0.2245	0.2245	0.2245	0.2245	0.2245	0.2245
0.225	0.225	0.225	0.225	0.225	0.225	0.225	0.225	0.225	0.225	0.225	0.225	0.225	0.225	0.225	0.225	0.225	0.225	0.225	0.225	0.225	0.225	0.225	0.225	0.225	0.225	0.225	0.225	0.225	0.225	0.225	0.225	0.225	0.225	0.225	0.225	0.225	0.225	0.225	0.225	0.225	0.225	0.225	0.225	0.225	0.225	0.225	0.225	0.225	0.225
0.2255	0.2255	0.2255	0.2255	0.2255	0.2255	0.2255	0.2255	0.2255	0.2255	0.2255	0.2255	0.2255	0.2255	0.2255	0.2255	0.2255	0.2255	0.2255	0.2255	0.2255	0.2255	0.2255	0.2255	0.2255	0.2255	0.2255	0.2255	0.2255	0.2255	0.2255	0.2255	0.2255	0.2255	0.2255	0.2255	0.2255	0.2255	0.2255	0.2255	0.2255	0.2255	0.2255	0.2255	0.2255	0.2255	0.2255	0.2255	0.2255	0.2255
0.226	0.226	0.226	0.226	0.226	0.226	0.226	0.226	0.226	0.226	0.226	0.226	0.226	0.226	0.226	0.226	0.226	0.226	0.226	0.226	0.226	0.226	0.226	0.226	0.226	0.226	0.226	0.226	0.226	0.226	0.226	0.226	0.226	0.226	0.226	0.226	0.226	0.226	0.226	0.226	0.226	0.226	0.226	0.226	0.226	0.226	0.226	0.226	0.226	0.226
0.2265	0.2265	0.2265	0.2265	0.2265	0.2265	0.2265	0.2265	0.2265	0.2265	0.2265	0.2265	0.2265	0.2265	0.2265	0.2265	0.2265	0.2265	0.2265	0.2265	0.2265	0.2265	0.2265	0.2265	0.2265	0.2265	0.2265	0.2265	0.2265	0.2265	0.2265	0.2265	0.2265	0.2265	0.2265	0.2265	0.2265	0.2265	0.2265	0.2265	0.2265	0.2265	0.2265	0.2265	0.2265	0.2265	0.2265	0.2265	0.2265	0.2265
0.227	0.227	0.227	0.227	0.227	0.227	0.227	0.227	0.227	0.227	0.227	0.227	0.227	0.227	0.227	0.227	0.227	0.227	0.227	0.227	0.227	0.227	0.227	0.227	0.227	0.227	0.227	0.227	0.227	0.227	0.227	0.227	0.227	0.227	0.227	0.227	0.227	0.227	0.227	0.227	0.227	0.227	0.227	0.227	0.227	0.227	0.227	0.227	0.227	0.227
0.2275	0.2275	0.2275	0.2275	0.2275	0.2275	0.2275	0.2275	0.2275	0.2275	0.2275	0.2275	0.2275	0.2275	0.2275	0.2275	0.2275	0.2275	0.2275	0.2275	0.2275	0.2275	0.2275	0.2275	0.2275	0.2275	0.2275	0.2275	0.2275	0.2275	0.2275	0.2275	0.2275	0.2275	0.2275	0.2275	0.2275	0.2275	0.2275	0.2275	0.2275	0.2275	0.2275	0.2275	0.2275	0.2275	0.2275	0.2275	0.2275	0.2275
0.228	0.228	0.228	0.228	0.228	0.228	0.228	0.228	0.228	0.228	0.228	0.228	0.228	0.228	0.228	0.228	0.228	0.228	0.228	0.228	0.228	0.228	0.228	0.228	0.228	0.228	0.228	0.228	0.228	0.228	0.228	0.228	0.228	0.228	0.228	0.228	0.228	0.228	0.228	0.228	0.228	0.228	0.228	0.228	0.228	0.228	0.228	0.228	0.228	0.228
0.2285	0.2285	0.2285	0.2285	0.2285	0.2285	0.2285	0.2285	0.2285	0.2285	0.2285	0.2285	0.2285	0.2285	0.2285	0.2285	0.2285	0.2285	0.2285	0.2285	0.2285	0.2285	0.2285	0.2285	0.2285	0.2285	0.2285	0.2285	0.2285	0.2285	0.2285	0.2285	0.2285	0.2285	0.2285	0.2285	0.2285	0.2285	0.2285	0.2285	0.2285	0.2285	0.2285	0.2285	0.2285	0.2285	0.2285	0.2285	0.2285	0.2285
0.229	0.229	0.229	0.229	0.229	0.229	0.229	0.229	0.229	0.229	0.229	0.229	0.229	0.229	0.229	0.229	0.229	0.229	0.229	0.229	0.229	0.229	0.229	0.229	0.229	0.229	0.229	0.229	0.229	0.229	0.229	0.229	0.229	0.229	0.229	0.229	0.229	0.229	0.229	0.229	0.229	0.229	0.229	0.229	0.229	0.229	0.229	0.229	0.229	0.229
0.2295	0.2295	0.2295	0.2295	0.2295	0.2295	0.2295	0.2295	0.2295	0.2295	0.2295	0.2295	0.2295	0.2295	0.2295	0.2295	0.2295	0.2295	0.2295	0.2295	0.2295	0.2295	0.2295	0.2295	0.2295	0.2295	0.2295	0.2295	0.2295	0.2295	0.2295	0.2295	0.2295	0.2295	0.2295	0.2295	0.2295	0.2295	0.2295	0.2295	0.2295	0.2295	0.2295	0.2295	0.2295	0.2295	0.2295	0.2295	0.2295	0.2295
0.23	0.23	0.23	0.23	0.23	0.23	0.23	0.23	0.23	0.23	0.23	0.23	0.23	0.23	0.23	0.23	0.23	0.23	0.23	0.23	0.23	0.23	0.23	0.23	0.23	0.23	0.23	0.23	0.23	0.23	0.23	0.23	0.23	0.23	0.23	0.23	0.23	0.23	0.23	0.23	0.23	0.23	0.23	0.23	0.23	0.23	0.23	0.23	0.23	0.23
0.2305	0.2305	0.2305	0.2305	0.2305	0.2305	0.2305	0.2305	0.2305	0.2305	0.2305	0.2305	0.2305	0.2305	0.2305	0.2305	0.2305	0.2305	0.2305	0.2305	0.2305	0.2305	0.2305	0.2305	0.2305	0.2305	0.2305	0.2305	0.2305	0.2305	0.2305	0.2305	0.2305	0.2305	0.2305	0.2305	0.2305	0.2305	0.2305	0.2305	0.2305	0.2305	0.2305	0.2305	0.2305	0.2305	0.2305	0.2305	0.2305	0.2305
0.231	0.231	0.231	0.231	0.231	0.231	0.231	0.231	0.231	0.231	0.231	0.231	0.231	0.231	0.231	0.231	0.231	0.231	0.231	0.231	0.231	0.231	0.231	0.231	0.231	0.231	0.231	0.231	0.231	0.231	0.231	0.231	0.231	0.231	0.231	0.231	0.231	0.231	0.231	0.231	0.231	0.231	0.231	0.231	0.231	0.231	0.231	0.231	0.231	0.231
0.2315	0.2315	0.2315	0.2315	0.2315	0.2315	0.2315	0.2315	0.2315	0.2315	0.2315	0.2315	0.2315	0.2315	0.2315	0.2315	0.2315	0.2315	0.2315	0.2315	0.2315	0.2315	0.2315	0.2315	0.2315	0.2315	0.2315	0.2315	0.2315	0.2315	0.2315	0.2315	0.2315	0.2315	0.2315	0.2315	0.2315	0.2315	0.2315	0.2315	0.2315	0.2315	0.2315	0.2315	0.2315	0.2315	0.2315	0.2315	0.2315	0.2315
0.232	0.232	0.232	0.232	0.232	0.232	0.232	0.232	0.232	0.232	0.232	0.232	0.232	0.232	0.232	0.232	0.232	0.232	0.232	0.232	0.232	0.232	0.232	0.232	0.232	0.232	0.232	0.232	0.232	0.232	0.232	0.232	0.232	0.232	0.232	0.232	0.232	0.232	0.232	0.232	0.232	0.232	0.232	0.232	0.232	0.232	0.232	0.232	0.232	0.232
0.2325	0.2325	0.2325	0.2325	0.2325	0.2325	0.2325	0.2325	0.2325	0.2325	0.2325	0.2325	0.2325	0.2325	0.2325	0.2325	0.2325	0.2325	0.2325	0.2325	0.2325	0.2325	0.2325	0.2325	0.2325	0.2325	0.2325	0.2325	0.2325	0.2325	0.2325	0.2325	0.2325	0.2325	0.2325	0.2325	0.2325	0.2325	0.2325	0.2325	0.2325	0.2325	0.2325	0.2325	0.2325	0.2325	0.2325	0.2325	0.2325	0.2325
0.233	0.233	0.233	0.233	0.233	0.233	0.233	0.233	0.233	0.233	0.233	0.233	0.233	0.233	0.233	0.233	0.233	0.233	0.233	0.233	0.233	0.233	0.233	0.233	0.233	0.233	0.233	0.233	0.233	0.233	0.233	0.233	0.233	0.233	0.233	0.233	0.233	0.233	0.233	0.233	0.233	0.233	0.233	0.233	0.233	0.233	0.233	0.233	0.233	0.233
0.2335	0.2335	0.2335	0.2335	0.2335	0.2335	0.2335	0.2335	0.2335	0.2335	0.2335	0.2335	0.2335	0.2335	0.2335	0.2335	0.2335	0.2335	0.2335	0.2335	0.2335	0.2335	0.2335	0.2335	0.2335	0.2335	0.2335	0.2335	0.2335	0.2335	0.2335	0.2335	0.2335	0.2335	0.2335	0.2335	0.2335	0.2335	0.2335	0.2335	0.2335	0.2335	0.2335	0.2335	0.2335	0.2335	0.2335	0.2335	0.2335	0.2335
0.234	0.234	0.234	0.234	0.234	0.234	0.234	0.234	0.234	0.234	0.234	0.234	0.234	0.234	0.234	0.234	0.234	0.234	0.234	0.234	0.234	0.234	0.234	0.234	0.234	0.234	0.234	0.234	0.234	0.234	0.234	0.234	0.234	0.234	0.234	0.234	0.234	0.234	0.234	0.234	0.234	0.234	0.234	0.234	0.234	0.234	0.234	0.234	0.234	0.234
0.2345	0.2345	0.2345	0.2345	0.2345	0.2345	0.2345	0.2345	0.2345	0.2345	0.2345	0.2345	0.2345	0.2345	0.2345	0.2345	0.2345	0.2345	0.2345	0.2345	0.2345	0.2345	0.2345	0.2345	0.2345	0.2345	0.2345	0.2345	0.2345	0.2345	0.2345	0.2345	0.2345	0.2345	0.2345	0.2345	0.2345	0.2345	0.2345	0.2345	0.2345	0.2345	0.2345	0.2345	0.2345	0.2345	0.2345	0.2345	0.2345	0.2345
0.235	0.235	0.235	0.235	0.235	0.235	0.235	0.235	0.235	0.235	0.235	0.235	0.235	0.235	0.235	0.235	0.235	0.235	0.235	0.235	0.235	0.235	0.235	0.235	0.235	0.235	0.235	0.235	0.235	0.235	0.235	0.235	0.235	0.235	0.235	0.235	0.235	0.235	0.235	0.235	0.235	0.235	0.235	0.235	0.235	0.235	0.235	0.235	0.235	0.235
0.2355	0.2355	0.2355	0.2355	0.2355	0.2355	0.2355	0.2355	0.2355	0.2355	0.2355	0.2355	0.2355	0.2355	0.2355	0.2355	0.2355	0.2355	0.2355	0.2355	0.2355	0.2355	0.2355	0.2355	0.2355	0.2355	0.2355	0.2355	0.2355	0.2355	0.2355	0.2355	0.2355	0.2355	0.2355	0.2355	0.2355	0.2355	0.2355	0.2355	0.2355	0.2355	0.2355	0.2355	0.2355	0.2355	0.2355	0.2355	0.2355	0.2355
0.236	0.236	0.236	0.236	0.236	0.236	0.236	0.236	0.236	0.236	0.236	0.236	0.236	0.236	0.236	0.236	0.236	0.236	0.236	0.236	0.236	0.236	0.236	0.236	0.236	0.236	0.236	0.236	0.236	0.236	0.236	0.236	0.236	0.236	0.236	0.236	0.236	0.236	0.236	0.236	0.236	0.236	0.236	0.236	0.236	0.236	0.236	0.236	0.236	0.236
0.2365	0.2365	0.2365	0.2365	0.2365	0.2365	0.2365	0.2365	0.2365	0.2365	0.2365	0.2365	0.2365	0.2365	0.2365	0.2365	0.2365	0.2365	0.2365	0.2365	0.2365	0.2365	0.2365	0.2365	0.2365	0.2365	0.2365	0.2365	0.2365	0.2365	0.2365	0.2365	0.2365	0.2365	0.2365	0.2365	0.2365	0.2365	0.2365	0.2365	0.2365	0.2365	0.2365	0.2365	0.2365	0.2365	0.2365	0.2365	0.2365	0.2365
0.237	0.237	0.237	0.237	0.237	0.237	0.237	0.237	0.237	0.237	0.237	0.237	0.237	0.237	0.237	0.237	0.237	0.237	0.237	0.237	0.237	0.237	0.237	0.237	0.237	0.237	0.237	0.237	0.237	0.237	0.237	0.237	0.237	0.237	0.237	0.237	0.237	0.237	0.237	0.237	0.237	0.237	0.237	0.237	0.237	0.237	0.237	0.237	0.237	0.237
0.2375	0.2375	0.2375	0.2375	0.2375	0.2375	0.2375	0.2375	0.2375	0.2375	0.2375	0.2375	0.2375	0.2375	0.2375	0.2375	0.2375	0.2375	0.2375	0.2375	0.2375	0.2375	0.2375	0.2375	0.2375	0.2375	0.2375	0.2375	0.2375	0.2375	0.2375	0.2375	0.2375	0.2375	0.2375	0.2375	0.2375	0.2375	0.2375	0.2375	0.2375	0.2375	0.2375	0.2375	0.2375	0.2375	0.2375	0.2375	0.2375	0.2375
0.238	0.238	0.238	0.238	0.238	0.238	0.238	0.238	0.238	0.238	0.238	0.238	0.238	0.238	0.238	0.238	0.238	0.238	0.238	0.238	0.238	0.238	0.238	0.238	0.238	0.238	0.238	0.238	0.238	0.238	0.238	0.238	0.238	0.238	0.238	0.238	0.238	0.238	0.238	0.238	0.238	0.238	0.238	0.238	0.238	0.238	0.238	0.238	0.238	0.238
0.2385	0.2385	0.2385	0.2385	0.2385	0.2385	0.2385	0.2385	0.2385	0.2385	0.2385	0.2385	0.2385	0.2385	0.2385	0.2385	0.2385	0.2385	0.2385	0.2385	0.2385	0.2385	0.2385	0.2385	0.2385	0.2385	0.2385	0.2385	0.2385	0.2385	0.2385	0.2385	0.2385	0.2385	0.2385	0.2385	0.2385	0.2385	0.2385	0.2385	0.2385	0.2385	0.2385	0.2385	0.2385	0.2385	0.2385	0.2385	0.2385	0.2385
0.239	0.239	0.239	0.239	0.239	0.239	0.239	0.239	0.239	0.239	0.239	0.239	0.239	0.239	0.239	0.239	0.239	0.239	0.239	0.239	0.239	0.239	0.239	0.239	0.239	0.239	0.239	0.239	0.239	0.239	0.239	0.239	0.239	0.239	0.239	0.239	0.239	0.239	0.239	0.239	0.239	0.239	0.239	0.239	0.239	0.239	0.239	0.239	0.239	0.239
0.2395	0.2395	0.2395	0.2395	0.2395	0.2395	0.2395	0.2395	0.2395	0.2395	0.2395	0.2395	0.2395	0.2395	0.2395	0.2395	0.2395	0.2395	0.2395	0.2395	0.2395	0.2395	0.2395	0.2395	0.2395	0.2395	0.2395	0.2395	0.2395	0.2395	0.2395	0.2395	0.2395	0.2395	0.2395	0.2395	0.2395	0.2395	0.2395	0.2395	0.2395	0.2395	0.2395	0.2395	0.2395	0.2395	0.2395	0.2395	0.2395	0.2395
0.24	0.24	0.24	0.24	0.24	0.24	0.24	0.24	0.24	0.24	0.24	0.24	0.24	0.24	0.24	0.24	0.24	0.24	0.24	0.24	0.24	0.24	0.24	0.24	0.24	0.24	0.24	0.24	0.24	0.24	0.24	0.24	0.24	0.24	0.24	0.24	0.24	0.24	0.24	0.24	0.24	0.24	0.24	0.24	0.24	0.24	0.24	0.24	0.24	0.24
0.2405	0.2405	0.2405	0.2405	0.2405	0.2405	0.2405	0.2405	0.2405	0.2405	0.2405	0.2405	0.2405	0.2405	0.2405	0.2405	0.2405	0.2405	0.2405	0.2405	0.2405	0.2405	0.2405	0.2405	0.2405	0.2405	0.2405	0.2405	0.2405	0.2405	0.2405	0.2405	0.2405	0.2405	0.2405	0.2405	0.2405	0.2405	0.2405	0.2405	0.2405	0.2405	0.2405	0.2405	0.2405	0.2405	0.2405	0.2405	0.2405	0.2405
0.241	0.241	0.241	0.241	0.241	0.241	0.241	0.241	0.241	0.241	0.241	0.241	0.241	0.241	0.241	0.241	0.241	0.241	0.241	0.241	0.241	0.241	0.241	0.241	0.241	0.241	0.241	0.241	0.241	0.241	0.241	0.241	0.241	0.241	0.241	0.241	0.241	0.241	0.241	0.241	0.241	0.241	0.241	0.241	0.241	0.241	0.241	0.241	0.241	0.241
0.2415	0.2415	0.2415	0.2415	0.2415	0.2415	0.2415	0.2415	0.2415	0.2415	0.2415	0.2415	0.2415	0.2415	0.2415	0.2415	0.2415	0.2415	0.2415	0.2415	0.2415	0.2415	0.2415	0.2415	0.2415	0.2415	0.2415	0.2415	0.2415	0.2415	0.2415	0.2415	0.2415	0.2415	0.2415	0.2415	0.2415	0.2415	0.2415	0.2415	0.2415	0.2415	0.2415	0.2415	0.2415	0.2415	0.2415	0.2415	0.2415	0.2415
0.242	0.242	0.242	0.242	0.242	0.242	0.242	0.242	0.242	0.242	0.242	0.242	0.242	0.242	0.242	0.242	0.242	0.242	0.242	0.242	0.242	0.242	0.242	0.242	0.242	0.242	0.242	0.242	0.242	0.242	0.242	0.242	0.242	0.242	0.242	0.242	0.242	0.242	0.242	0.242	0.242	0.242	0.242	0.242	0.242	0.242	0.242	0.242	0.242	0.242
0.2425	0.2425	0.2425	0.2425	0.2425	0.2425	0.2425	0.2425	0.2425	0.2425	0.2425	0.2425	0.2425	0.2425	0.2425	0.2425	0.2425	0.2425	0.2425	0.2425	0.2425	0.2425	0.2425	0.2425	0.2425	0.2425	0.2425	0.2425	0.2425	0.2425	0.2425	0.2425	0.2425	0.2425	0.2425	0.2425	0.2425	0.2425	0.2425	0.2425	0.2425	0.2425	0.2425	0.2425	0.2425	0.2425	0.2425	0.2425	0.2425	0.2425
0.243	0.243	0.243	0.243	0.243	0.243	0.243	0.243	0.243	0.243	0.243	0.243	0.243	0.243	0.243	0.243	0.243	0.243	0.243	0.243	0.243	0.243	0.243	0.243	0.243	0.243	0.243	0.243	0.243	0.243	0.243	0.243	0.243	0.243	0.243	0.243	0.243	0.243	0.243	0.243	0.243	0.243	0.243	0.243	0.243	0.243	0.243	0.243	0.243	0.243
0.2435	0.2435	0.2435	0.2435	0.2435	0.2435	0.2435	0.2435	0.2435	0.2435	0.2435	0.2435	0.2435	0.2435	0.2435	0.2435	0.2435	0.2435	0.2435	0.2435	0.2435	0.2435	0.2435	0.2435	0.2435	0.2435	0.2435	0.2435	0.2435	0.2435	0.2435	0.2435	0.2435	0.2435	0.2435	0.2435	0.2435	0.2435	0.2435	0.2435	0.2435	0.2435	0.2435	0.2435	0.2435	0.2435	0.2435	0.2435	0.2435	0.2435
0.244	0.244	0.244	0.244	0.244	0.244	0.244	0.244	0.244	0.244	0.244	0.244	0.244	0.244	0.244	0.244	0.244	0.244	0.244	0.244	0.244	0.244	0.244	0.244	0.244	0.244	0.244	0.244	0.244	0.244	0.244	0.244	0.244	0.244	0.244	0.244	0.244	0.244	0.244	0.244	0.244	0.244	0.244	0.244	0.244	0.244	0.244	0.244	0.244	0.244
0.2445	0.2445	0.2445	0.2445	0.2445	0.2445	0.2445	0.2445	0.2445	0.2445	0.2445	0.2445	0.2445	0.2445	0.2445	0.2445	0.2445	0.2445	0.2445	0.2445	0.2445	0.2445	0.2445	0.2445	0.2445	0.2445	0.2445	0.2445	0.2445	0.2445	0.2445	0.2445	0.2445	0.2445	0.2445	0.2445	0.2445	0.2445	0.2445	0.2445	0.2445	0.2445	0.2445	0.2445	0.2445	0.2445	0.2445	0.2445	0.2445	0.2445
0.245	0.245	0.245	0.245	0.245	0.245	0.245	0.245	0.245	0.245	0.245	0.245	0.245	0.245	0.245	0.245	0.245	0.245	0.245	0.245	0.245	0.245	0.245	0.245	0.245	0.245	0.245	0.245	0.245	0.245	0.245	0.245	0.245	0.245	0.245	0.245	0.245	0.245	0.245	0.245	0.245	0.245	0.245	0.245	0.245	0.245	0.245	0.245	0.245	0.245
0.2455	0.2455	0.2455	0.2455	0.2455	0.2455	0.2455	0.2455	0.2455	0.2455	0.2455	0.2455	0.2455	0.2455	0.2455	0.2455	0.2455	0.2455	0.2455	0.2455	0.2455	0.2455	0.2455	0.2455	0.2455	0.2455	0.2455	0.2455	0.2455	0.2455	0.2455	0.2455	0.2455	0.2455	0.2455	0.2455	0.2455	0.2455	0.2455	0.2455	0.2455	0.2455	0.2455	0.2455	0.2455	0.2455	0.2455	0.2455	0.2455	0.2455
0.246	0.246	0.246	0.246	0.246	0.246	0.246	0.246	0.246	0.246	0.246	0.246	0.246	0.246	0.246	0.246	0.246	0.246	0.246	0.246	0.246	0.246	0.246	0.246	0.246	0.246	0.246	0.246	0.246	0.246	0.246	0.246	0.246	0.246	0.246	0.246	0.246	0.246	0.246	0.246	0.246	0.246	0.246	0.246	0.246	0.246	0.246	0.246	0.246	0.246
0.2465	0.2465	0.2465	0.2465	0.2465	0.2465	0.2465	0.2465	0.2465	0.2465	0.2465	0.2465	0.2465	0.2465	0.2465	0.2465	0.2465	0.2465	0.2465	0.2465	0.2465	0.2465	0.2465	0.2465	0.2465	0.2465	0.2465	0.2465	0.2465	0.2465	0.2465	0.2465	0.2465	0.2465	0.2465	0.2465	0.2465	0.2465	0.2465	0.2465	0.2465	0.2465	0.2465	0.2465	0.2465	0.2465	0.2465	0.2465	0.2465	0.2465
0.247	0.247	0.247	0.247	0.247	0.247	0.247	0.247	0.247	0.247	0.247	0.247	0.247	0.247	0.247	0.247	0.247	0.247	0.247	0.247	0.247	0.247	0.247	0.247	0.247	0.247	0.247	0.247	0.247	0.247	0.247	0.247	0.247	0.247	0.247	0.247	0.247	0.247	0.247	0.247	0.247	0.247	0.247	0.247	0.247	0.247	0.247	0.247	0.247	0.247
0.2475	0.2475	0.2475	0.2475	0.2475	0.2475	0.2475	0.2475	0.2475	0.2475	0.2475	0.2475	0.2475	0.2475	0.2475	0.2475	0.2475	0.2475	0.2475	0.2475	0.2475	0.2475	0.2475	0.2475	0.2475	0.2475	0.2475	0.2475	0.2475	0.2475	0.2475	0.2475	0.2475	0.2475	0.2475	0.2475	0.2475	0.2475	0.2475	0.2475	0.2475	0.2475	0.2475	0.2475	0.2475	0.2475	0.2475	0.2475	0.2475	0.2475
0.248	0.248	0.248	0.248	0.248	0.248	0.248	0.248	0.248	0.248	0.248	0.248	0.248	0.248	0.248	0.248	0.248	0.248	0.248	0.248	0.248	0.248	0.248	0.248	0.248	0.248	0.248	0.248	0.248	0.248	0.248	0.248	0.248	0.248	0.248	0.248	0.248	0.248	0.248	0.248	0.248	0.248	0.248	0.248	0.248	0.248	0.248	0.248	0.248	0.248
0.2485	0.2485	0.2485	0.2485	0.2485	0.2485	0.2485	0.2485	0.2485	0.2485	0.2485	0.2485	0.2485	0.2485	0.2485	0.2485	0.2485	0.2485	0.2485	0.2485	0.2485	0.2485	0.2485	0.2485	0.2485	0.2485	0.2485	0.2485	0.2485	0.2485	0.2485	0.2485	0.2485	0.2485	0.2485	0.2485	0.2485	0.2485	0.2485	0.2485	0.2485	0.2485	0.2485	0.2485	0.2485	0.2485	0.2485	0.2485	0.2485	0.2485
0.249	0.249	0.249	0.249	0.249	0.249	0.249	0.249	0.249	0.249	0.249	0.249	0.249	0.249	0.249	0.249	0.249	0.249	0.249	0.249	0.249	0.249	0.249	0.249	0.249	0.249	0.249	0.249	0.249	0.249	0.249	0.249	0.249	0.249	0.249	0.249	0.249	0.249	0.249	0.249	0.249	0.249	0.249	0.249	0.249	0.249	0.249	0.249	0.249	0.249
0.2495	0.2495	0.2495	0.2495	0.2495	0.2495	0.2495	0.2495	0.2495	0.2495	0.2495	0.2495	0.2495	0.2495	0.2495	0.2495	0.2495	0.2495	0.2495	0.2495	0.2495	0.2495	0.2495	0.2495	0.2495	0.2495	0.2495	0.2495	0.2495	0.2495	0.2495	0.2495	0.2495	0.2495	0.2495	0.2495	0.2495	0.2495	0.2495	0.2495	0.2495	0.2495	0.2495	0.2495	0.2495	0.2495	0.2495	0.2495	0.2495	0.2495
0.25	0.25	0.25	0.25	0.25	0.25	0.25	0.25	0.25	0.25	0.25	0.25	0.25	0.25	0.25	0.25	0.25	0.25	0.25	0.25	0.25	0.25	0.25	0.25	0.25	0.25	0.25	0.25	0.25	0.25	0.25	0.25	0.25	0.25	0.25	0.25	0.25	0.25	0.25	0.25	0.25	0.25	0.25	0.25	0.25	0.25	0.25	0.25	0.25	0.25
0.2505	0.2505	0.2505	0.2505	0.2505	0.2505	0.2505	0.2505	0.2505	0.2505	0.2505	0.2505	0.2505	0.2505	0.2505	0.2505	0.2505	0.2505	0.2505	0.2505	0.2505	0.2505	0.2505	0.2505	0.2505	0.2505	0.2505	0.2505	0.2505	0.2505	0.2505	0.2505	0.2505	0.2505	0.2505	0.2505	0.2505	0.2505	0.2505	0.2505	0.2505	0.2505	0.2505	0.2505	0.2505	0.2505	0.2505	0.2505	0.2505	0.2505
0.251	0.251	0.251	0.251	0.251	0.251	0.251	0.251	0.251	0.251	0.251	0.251	0.251	0.251	0.251	0.251	0.251	0.251	0.251	0.251	0.251	0.251	0.251	0.251	0.251	0.251	0.251	0.251	0.251	0.251	0.251	0.251	0.251	0.251	0.251	0.251	0.251	0.251	0.251	0.251	0.251	0.251	0.251	0.251	0.251	0.251	0.251	0.251	0.251	0.251
0.2515	0.2515	0.2515	0.2515	0.2515	0.2515	0.2515	0.2515	0.2515	0.2515	0.2515	0.2515	0.2515	0.2515	0.2515	0.2515	0.2515	0.2515	0.2515	0.2515	0.2515	0.2515	0.2515	0.2515	0.2515	0.2515	0.2515	0.2515	0.2515	0.2515	0.2515	0.2515	0.2515	0.2515	0.2515	0.2515	0.2515	0.2515	0.2515	0.2515	0.2515	0.2515	0.2515	0.2515	0.2515	0.2515	0.2515	0.2515	0.2515	0.2515
0.252	0.252	0.252	0.252	0.252	0.252	0.252	0.252	0.252	0.252	0.252	0.252	0.252	0.252	0.252	0.252	0.252	0.252	0.252	0.252	0.252	0.252	0.252	0.252	0.252	0.252	0.252	0.252	0.252	0.252	0.252	0.252	0.252	0.252	0.252	0.252	0.252	0.252	0.252	0.252	0.252	0.252	0.252	0.252	0.252	0.252	0.252	0.252	0.252	0.252
0.2525	0.2525	0.2525	0.2525	0.2525	0.2525	0.2525	0.2525	0.2525	0.2525	0.2525	0.2525	0.2525	0.2525	0.2525	0.2525	0.2525	0.2525	0.2525	0.2525	0.2525	0.2525	0.2525	0.2525	0.2525	0.2525	0.2525	0.2525	0.2525	0.2525	0.2525	0.2525	0.2525	0.2525	0.2525	0.2525	0.2525	0.2525	0.2525	0.2525	0.2525	0.2525	0.2525	0.2525	0.2525	0.2525	0.2525	0.2525	0.2525	0.2525
0.253	0.253	0.253	0.253	0.253	0.253	0.253	0.253	0.253	0.253	0.253	0.253	0.253	0.253	0.253	0.253	0.253	0.253	0.253	0.253	0.253	0.253	0.253	0.253	0.253	0.253	0.253	0.253	0.253	0.253	0.253	0.253	0.253	0.253	0.253	0.253	0.253	0.253	0.253	0.253	0.253	0.253	0.253	0.253	0.253	0.253	0.253	0.253	0.253	0.253
0.2535	0.2535	0.2535	0.2535	0.2535	0.2535	0.2535	0.2535	0.2535	0.2535	0.2535	0.2535	0.2535	0.2535	0.2535	0.2535	0.2535	0.2535	0.2535	0.2535	0.2535	0.2535	0.2535	0.2535	0.2535	0.2535	0.2535	0.2535	0.2535	0.2535	0.2535	0.2535	0.2535	0.2535	0.2535	0.2535	0.2535	0.2535	0.2535	0.2535	0.2535	0.2535	0.2535	0.2535	0.2535	0.2535	0.2535	0.2535	0.2535	0.2535
0.254	0.254	0.254	0.254	0.254	0.254	0.254	0.254	0.254	0.254	0.254	0.254	0.254	0.254	0.254	0.254	0.254	0.254	0.254	0.254	0.254	0.254	0.254	0.254	0.254	0.254	0.254	0.254	0.254	0.254	0.254	0.254	0.254	0.254	0.254	0.254	0.254	0.254	0.254	0.254	0.254	0.254	0.254	0.254	0.254	0.254	0.254	0.254	0.254	0.254
0.2545	0.2545	0.2545	0.2545	0.2545	0.2545	0.2545	0.2545	0.2545	0.2545	0.2545	0.2545	0.2545	0.2545	0.2545	0.2545	0.2545	0.2545	0.2545	0.2545	0.2545	0.2545	0.2545	0.2545	0.2545	0.2545	0.2545	0.2545	0.2545	0.2545	0.2545	0.2545	0.2545	0.2545	0.2545	0.2545	0.2545	0.2545	0.2545	0.2545	0.2545	0.2545	0.2545	0.2545	0.2545	0.2545	0.2545	0.2545	0.2545	0.2545
0.255	0.255	0.255	0.255	0.255	0.255	0.255	0.255	0.255	0.255	0.255	0.255	0.255	0.255	0.255	0.255	0.255	0.255	0.255	0.255	0.255	0.255	0.255	0.255	0.255	0.255	0.255	0.255	0.255	0.255	0.255	0.255	0.255	0.255	0.255	0.255	0.255	0.255	0.255	0.255	0.255	0.255	0.255	0.255	0.255	0.255	0.255	0.255	0.255	0.255
0.2555	0.2555	0.2555	0.2555	0.2555	0.2555	0.2555	0.2555	0.2555	0.2555	0.2555	0.2555	0.2555	0.2555	0.2555	0.2555	0.2555	0.2555	0.2555	0.2555	0.2555	0.2555	0.2555	0.2555	0.2555	0.2555	0.2555	0.2555	0.2555	0.2555	0.2555	0.2555	0.2555	0.2555	0.2555	0.2555	0.2555	0.2555	0.2555	0.2555	0.2555	0.2555	0.2555	0.2555	0.2555	0.2555	0.2555	0.2555	0.2555	0.2555
0.256	0.256	0.256	0.256	0.256	0.256	0.256	0.256	0.256	0.256	0.256	0.256	0.256	0.256	0.256	0.256	0.256	0.256	0.256	0.256	0.256	0.256	0.256	0.256	0.256	0.256	0.256	0.256	0.256	0.256	0.256	0.256	0.256	0.256	0.256	0.256	0.256	0.256	0.256	0.256	0.256	0.256	0.256	0.256	0.256	0.256	0.256	0.256	0.256	0.256
0.2565	0.2565	0.2565	0.2565	0.2565	0.2565	0.2565	0.2565	0.2565	0.2565	0.2565	0.2565	0.2565	0.2565	0.2565	0.2565	0.2565	0.2565	0.2565	0.2565	0.2565	0.2565	0.2565	0.2565	0.2565	0.2565	0.2565	0.2565	0.2565	0.2565	0.2565	0.2565	0.2565	0.2565	0.2565	0.2565	0.2565	0.2565	0.2565	0.2565	0.2565	0.2565	0.2565	0.2565	0.2565	0.2565	0.2565	0.2565	0.2565	0.2565
0.257	0.257	0.257	0.257	0.257	0.257	0.257	0.257	0.257	0.257	0.257	0.257	0.257	0.257	0.257	0.257	0.257	0.257	0.257	0.257	0.257	0.257	0.257	0.257	0.257	0.257	0.257	0.257	0.257	0.257	0.257	0.257	0.257	0.257	0.257	0.257	0.257	0.257	0.257	0.257	0.257	0.257	0.257	0.257	0.257	0.257	0.257	0.257	0.257	0.257
0.2575	0.2575	0.2575	0.2575	0.2575	0.2575	0.2575	0.2575	0.2575	0.2575	0.2575	0.2575	0.2575	0.2575	0.2575	0.2575	0.2575	0.2575	0.2575	0.2575	0.2575	0.2575	0.2575	0.2575	0.2575	0.2575	0.2575	0.2575	0.2575	0.2575	0.2575	0.2575	0.2575	0.2575	0.2575	0.2575	0.2575	0.2575	0.2575	0.2575	0.2575	0.2575	0.2575	0.2575	0.2575	0.2575	0.2575	0.2575	0.2575	0.2575
0.258	0.258	0.258	0.258	0.258	0.258	0.258	0.258	0.258	0.258	0.258	0.258	0.258	0.258	0.258	0.258	0.258	0.258	0.258	0.258	0.258	0.258	0.258	0.258	0.258	0.258	0.258	0.258	0.258	0.258	0.258	0.258	0.258	0.258	0.258	0.258	0.258	0.258	0.258	0.258	0.258	0.258	0.258	0.258	0.258	0.258	0.258	0.258	0.258	0.258
0.2585	0.2585	0.2585	0.2585	0.2585	0.2585	0.2585	0.2585	0.2585	0.2585	0.2585	0.2585	0.2585	0.2585	0.2585	0.2585	0.2585	0.2585	0.2585	0.2585	0.2585	0.2585	0.2585	0.2585	0.2585	0.2585	0.2585	0.2585	0.2585	0.2585	0.2585	0.2585	0.2585	0.2585	0.2585	0.2585	0.2585	0.2585	0.2585	0.2585	0.2585	0.2585	0.2585	0.2585	0.2585	0.2585	0.2585	0.2585	0.2585	0.2585
0.259	0.259	0.259	0.259	0.259	0.259	0.259	0.259	0.259	0.259	0.259	0.259	0.259	0.259	0.259	0.259	0.259	0.259	0.259	0.259	0.259	0.259	0.259	0.259	0.259	0.259	0.259	0.259	0.259	0.259	0.259	0.259	0.259	0.259	0.259	0.259	0.259	0.259	0.259	0.259	0.259	0.259	0.259	0.259	0.259	0.259	0.259	0.259	0.259	0.259
0.2595	0.2595	0.2595	0.2595	0.2595	0.2595	0.2595	0.2595	0.2595	0.2595	0.2595	0.2595	0.2595	0.2595	0.2595	0.2595	0.2595	0.2595	0.2595	0.2595	0.2595	0.2595	0.2595	0.2595	0.2595	0.2595	0.2595	0.2595	0.2595	0.2595	0.2595	0.2595	0.2595	0.2595	0.2595	0.2595	0.2595	0.2595	0.2595	0.2595	0.2595	0.2595	0.2595	0.2595	0.2595	0.2595	0.2595	0.2595	0.2595	0.2595
0.26	0.26	0.26	0.26	0.26	0.26	0.26	0.26	0.26	0.26	0.26	0.26	0.26	0.26	0.26	0.26	0.26	0.26	0.26	0.26	0.26	0.26	0.26	0.26	0.26	0.26	0.26	0.26	0.26	0.26	0.26	0.26	0.26	0.26	0.26	0.26	0.26	0.26	0.26	0.26	0.26	0.26	0.26	0.26	0.26	0.26	0.26	0.26	0.26	0.26
0.2605	0.2605	0.2605	0.2605	0.2605	0.2605	0.2605	0.2605	0.2605	0.2605	0.2605	0.2605	0.2605	0.2605	0.2605	0.2605	0.2605	0.2605	0.2605	0.2605	0.2605	0.2605	0.2605	0.2605	0.2605	0.2605	0.2605	0.2605	0.2605	0.2605	0.2605	0.2605	0.2605	0.2605	0.2605	0.2605	0.2605	0.2605	0.2605	0.2605	0.2605	0.2605	0.2605	0.2605	0.2605	0.2605	0.2605	0.2605	0.2605	0.2605
0.261	0.261	0.261	0.261	0.261	0.261	0.261	0.261	0.261	0.261	0.261	0.261	0.261	0.261	0.261	0.261	0.261	0.261	0.261	0.261	0.261	0.261	0.261	0.261	0.261	0.261	0.261	0.261	0.261	0.261	0.261	0.261	0.261	0.261	0.261	0.261	0.261	0.261	0.261	0.261	0.261	0.261	0.261	0.261	0.261	0.261	0.261	0.261	0.261	0.261
0.2615	0.2615	0.2615	0.2615	0.2615	0.2615	0.2615	0.2615	0.2615	0.2615	0.2615	0.2615	0.2615	0.2615	0.2615	0.2615	0.2615	0.2615	0.2615	0.2615	0.2615	0.2615	0.2615	0.2615	0.2615	0.2615	0.2615	0.2615	0.2615	0.2615	0.2615	0.2615	0.2615	0.2615	0.2615	0.2615	0.2615	0.2615	0.2615	0.2615	0.2615	0.2615	0.2615	0.2615	0.2615	0.2615	0.2615	0.2615	0.2615	0.2615
0.262	0.262	0.262	0.262	0.262	0.262	0.262	0.262	0.262	0.262	0.262	0.262	0.262	0.262	0.262	0.262	0.262	0.262	0.262	0.262	0.262	0.262	0.262	0.262	0.262	0.262	0.262	0.262	0.262	0.262	0.262	0.262	0.262	0.262	0.262	0.262	0.262	0.262	0.262	0.262	0.262	0.262	0.262	0.262	0.262	0.262	0.262	0.262	0.262	0.262
0.2625	0.2625	0.2625	0.2625	0.2625	0.2625	0.2625	0.2625	0.2625	0.2625	0.2625	0.2625	0.2625	0.2625	0.2625	0.2625	0.2625	0.2625	0.2625	0.2625	0.2625	0.2625	0.2625	0.2625	0.2625	0.2625	0.2625	0.2625	0.2625	0.2625	0.2625	0.2625	0.2625	0.2625	0.2625	0.2625	0.2625	0.2625	0.2625	0.2625	0.2625	0.2625	0.2625	0.2625	0.2625	0.2625	0.2625	0.2625	0.2625	0.2625
0.263	0.263	0.263	0.263	0.263	0.263	0.263	0.263	0.263	0.263	0.263	0.263	0.263	0.263	0.263	0.263	0.263	0.263	0.263	0.263	0.263	0.263	0.263	0.263	0.263	0.263	0.263	0.263	0.263	0.263	0.263	0.263	0.263	0.263	0.263	0.263	0.263	0.263	0.263	0.263	0.263	0.263	0.263	0.263	0.263	0.263	0.263	0.263	0.263	0.263
0.2635	0.2635	0.2635	0.2635	0.2635	0.2635	0.2635	0.2635	0.2635	0.2635	0.2635	0.2635	0.2635	0.2635	0.2635	0.2635	0.2635	0.2635	0.2635	0.2635	0.2635	0.2635	0.2635	0.2635	0.2635	0.2635	0.2635	0.2635	0.2635	0.2635	0.2635	0.2635	0.2635	0.2635	0.2635	0.2635	0.2635	0.2635	0.2635	0.2635	0.2635	0.2635	0.2635	0.2635	0.2635	0.2635	0.2635	0.2635	0.2635	0.2635
0.264	0.264	0.264	0.264	0.264	0.264	0.264	0.264	0.264	0.264	0.264	0.264	0.264	0.264	0.264	0.264	0.264	0.264	0.264	0.264	0.264	0.264	0.264	0.264	0.264	0.264	0.264	0.264	0.264	0.264	0.264	0.264	0.264	0.264	0.264	0.264	0.264	0.264	0.264	0.264	0.264	0.264	0.264	0.264	0.264	0.264	0.264	0.264	0.264	0.264
0.2645	0.2645	0.2645	0.2645	0.2645	0.2645	0.2645	0.2645	0.2645	0.2645	0.2645	0.2645	0.2645	0.2645	0.2645	0.2645	0.2645	0.2645	0.2645	0.2645	0.2645	0.2645	0.2645	0.2645	0.2645	0.2645	0.2645	0.2645	0.2645	0.2645	0.2645	0.2645	0.2645	0.2645	0.2645	0.2645	0.2645	0.2645	0.2645	0.2645	0.2645	0.2645	0.2645	0.2645	0.2645	0.2645	0.2645	0.2645	0.2645	0.2645
0.265	0.265	0.265	0.265	0.265	0.265	0.265	0.265	0.265	0.265	0.265	0.265	0.265	0.265	0.265	0.265	0.265	0.265	0.265	0.265	0.265	0.265	0.265	0.265	0.265	0.265	0.265	0.265	0.265	0.265	0.265	0.265	0.265	0.265	0.265	0.265	0.265	0.265	0.265	0.265	0.265	0.265	0.265	0.265	0.265	0.265	0.265	0.265	0.265	0.265
0.2655	0.2655	0.2655	0.2655	0.2655	0.2655	0.2655	0.2655	0.2655	0.2655	0.2655	0.2655	0.2655	0.2655	0.2655	0.2655	0.2655	0.2655	0.2655	0.2655	0.2655	0.2655	0.2655	0.2655	0.2655	0.2655	0.2655	0.2655	0.2655	0.2655	0.2655	0.2655	0.2655	0.2655	0.2655	0.2655	0.2655	0.2655	0.2655	0.2655	0.2655	0.2655	0.2655	0.2655	0.2655	0.2655	0.2655	0.2655	0.2655	0.2655
0.266	0.266	0.266	0.266	0.266	0.266	0.266	0.266	0.266	0.266	0.266	0.266	0.266	0.266	0.266	0.266	0.266	0.266	0.266	0.266	0.266	0.266	0.266	0.266	0.266	0.266	0.266	0.266	0.266	0.266	0.266	0.266	0.266	0.266	0.266	0.266	0.266	0.266	0.266	0.266	0.266	0.266	0.266	0.266	0.266	0.266	0.266	0.266	0.266	0.266
0.2665	0.2665	0.2665	0.2665	0.2665	0.2665	0.2665	0.2665	0.2665	0.2665	0.2665	0.2665	0.2665	0.2665	0.2665	0.2665	0.2665	0.2665	0.2665	0.2665	0.2665	0.2665	0.2665	0.2665	0.2665	0.2665	0.2665	0.2665	0.2665	0.2665	0.2665	0.2665	0.2665	0.2665	0.2665	0.2665	0.2665	0.2665	0.2665	0.2665	0.2665	0.2665	0.2665	0.2665	0.2665	0.2665	0.2665	0.2665	0.2665	0.2665
0.267	0.267	0.267	0.267	0.267	0.267	0.267	0.267	0.267	0.267	0.267	0.267	0.267	0.267	0.267	0.267	0.267	0.267	0.267	0.267	0.267	0.267	0.267	0.267	0.267	0.267	0.267	0.267	0.267	0.267	0.267	0.267	0.267	0.267	0.267	0.267	0.267	0.267	0.267	0.267	0.267	0.267	0.267	0.267	0.267	0.267	0.267	0.267	0.267	0.267
0.2675	0.2675	0.2675	0.2675	0.2675	0.2675	0.2675	0.2675	0.2675	0.2675	0.2675	0.2675	0.2675	0.2675	0.2675	0.2675	0.2675	0.2675	0.2675	0.2675	0.2675	0.2675	0.2675	0.2675	0.2675	0.2675	0.2675	0.2675	0.2675	0.2675	0.2675	0.2675	0.2675	0.2675	0.2675	0.2675	0.2675	0.2675	0.2675	0.2675	0.2675	0.2675	0.2675	0.2675	0.2675	0.2675	0.2675	0.2675	0.2675	0.2675
0.268	0.268	0.268	0.268	0.268	0.268	0.268	0.268	0.268	0.268	0.268	0.268	0.268	0.268	0.268	0.268	0.268	0.268	0.268	0.268	0.268	0.268	0.268	0.268	0.268	0.268	0.268	0.268	0.268	0.268	0.268	0.268	0.268	0.268	0.268	0.268	0.268	0.268	0.268	0.268	0.268	0.268	0.268	0.268	0.268	0.268	0.268	0.268	0.268	0.268
0.2685	0.2685	0.2685	0.2685	0.2685	0.2685	0.2685	0.2685	0.2685	0.2685	0.2685	0.2685	0.2685	0.2685	0.2685	0.2685	0.2685	0.2685	0.2685	0.2685	0.2685	0.2685	0.2685	0.2685	0.2685	0.2685	0.2685	0.2685	0.2685	0.2685	0.2685	0.2685	0.2685	0.2685	0.2685	0.2685	0.2685	0.2685	0.2685	0.2685	0.2685	0.2685	0.2685	0.2685	0.2685	0.2685	0.2685	0.2685	0.2685	0.2685
0.269	0.269	0.269	0.269	0.269	0.269	0.269	0.269	0.269	0.269	0.269	0.269	0.269	0.269	0.269	0.269	0.269	0.269	0.269	0.269	0.269	0.269	0.269	0.269	0.269	0.269	0.269	0.269	0.269	0.269	0.269	0.269	0.269	0.269	0.269	0.269	0.269	0.269	0.269	0.269	0.269	0.269	0.269	0.269	0.269	0.269	0.269	0.269	0.269	0.269
0.2695	0.2695	0.2695	0.2695	0.2695	0.2695	0.2695	0.2695	0.2695	0.2695	0.2695	0.2695	0.2695	0.2695	0.2695	0.2695	0.2695	0.2695	0.2695	0.2695	0.2695	0.2695	0.2695	0.2695	0.2695	0.2695	0.2695	0.2695	0.2695	0.2695	0.2695	0.2695	0.2695	0.2695	0.2695	0.2695	0.2695	0.2695	0.2695	0.2695	0.2695	0.2695	0.2695	0.2695	0.2695	0.2695	0.2695	0.2695	0.2695	0.2695
0.27	0.27	0.27	0.27	0.27	0.27	0.27	0.27	0.27	0.27	0.27	0.27	0.27	0.27	0.27	0.27	0.27	0.27	0.27	0.27	0.27	0.27	0.27	0.27	0.27	0.27	0.27	0.27	0.27	0.27	0.27	0.27	0.27	0.27	0.27	0.27	0.27	0.27	0.27	0.27	0.27	0.27	0.27	0.27	0.27	0.27	0.27	0.27	0.27	0.27
0.2705	0.2705	0.2705	0.2705	0.2705	0.2705	0.2705	0.2705	0.2705	0.2705	0.2705	0.2705	0.2705	0.2705	0.2705	0.2705	0.2705	0.2705	0.2705	0.2705	0.2705	0.2705	0.2705	0.2705	0.2705	0.2705	0.2705	0.2705	0.2705	0.2705	0.2705	0.2705	0.2705	0.2705	0.2705	0.2705	0.2705	0.2705	0.2705	0.2705	0.2705	0.2705	0.2705	0.2705	0.2705	0.2705	0.2705	0.2705	0.2705	0.2705
0.271	0.271	0.271	0.271	0.271	0.271	0.271	0.271	0.271	0.271	0.271	0.271	0.271	0.271	0.271	0.271	0.271	0.271	0.271	0.271	0.271	0.271	0.271	0.271	0.271	0.271	0.271	0.271	0.271	0.271	0.271	0.271	0.271	0.271	0.271	0.271	0.271	0.271	0.271	0.271	0.271	0.271	0.271	0.271	0.271	0.271	0.271	0.271	0.271	0.271
0.2715	0.2715	0.2715	0.2715	0.2715	0.2715	0.2715	0.2715	0.2715	0.2715	0.2715	0.2715	0.2715	0.2715	0.2715	0.2715	0.2715	0.2715	0.2715	0.2715	0.2715	0.2715	0.2715	0.2715	0.2715	0.2715	0.2715	0.2715	0.2715	0.2715	0.2715	0.2715	0.2715	0.2715	0.2715	0.2715	0.2715	0.2715	0.2715	0.2715	0.2715	0.2715	0.2715	0.2715	0.2715	0.2715	0.2715	0.2715	0.2715	0.2715
0.272	0.272	0.272	0.272	0.272	0.272	0.272	0.272	0.272	0.272	0.272	0.272	0.272	0.272	0.272	0.272	0.272	0.272	0.272	0.272	0.272	0.272	0.272	0.272	0.272	0.272	0.272	0.272	0.272	0.272	0.272	0.272	0.272	0.272	0.272	0.272	0.272	0.272	0.272	0.272	0.272	0.272	0.272	0.272	0.272	0.272	0.272	0.272	0.272	0.272
0.2725	0.2725	0.2725	0.2725	0.2725	0.2725	0.2725	0.2725	0.2725	0.2725	0.2725	0.2725	0.2725	0.2725	0.2725	0.2725	0.2725	0.2725	0.2725	0.2725	0.2725	0.2725	0.2725	0.2725	0.2725	0.2725	0.2725	0.2725	0.2725	0.2725	0.2725	0.2725	0.2725	0.2725	0.2725	0.2725	0.2725	0.2725	0.2725	0.2725	0.2725	0.2725	0.2725	0.2725	0.2725	0.2725	0.2725	0.2725	0.2725	0.2725
0.273	0.273	0.273	0.273	0.273	0.273	0.273	0.273	0.273	0.273	0.273	0.273	0.273	0.273	0.273	0.273	0.273	0.273	0.273	0.273	0.273	0.273	0.273	0.273	0.273	0.273	0.273	0.273	0.273	0.273	0.273	0.273	0.273	0.273	0.273	0.273	0.273	0.273	0.273	0.273	0.273	0.273	0.273	0.273	0.273	0.273	0.273	0.273	0.273	0.273
0.2735	0.2735	0.2735	0.2735	0.2735	0.2735	0.2735	0.2735	0.2735	0.2735	0.2735	0.2735	0.2735	0.2735	0.2735	0.2735	0.2735	0.2735	0.2735	0.2735	0.2735	0.2735	0.2735	0.2735	0.2735	0.2735	0.2735	0.2735	0.2735	0.2735	0.2735	0.2735	0.2735	0.2735	0.2735	0.2735	0.2735	0.2735	0.2735	0.2735	0.2735	0.2735	0.2735	0.2735	0.2735	0.2735	0.2735	0.2735	0.2735	0.2735
0.274	0.274	0.274	0.274	0.274	0.274	0.274	0.274	0.274	0.274	0.274	0.274	0.274	0.274	0.274	0.274	0.274	0.274	0.274	0.274	0.274	0.274	0.274	0.274	0.274	0.274	0.274	0.274	0.274	0.274	0.274	0.274	0.274	0.274	0.274	0.274	0.274	0.274	0.274	0.274	0.274	0.274	0.274	0.274	0.274	0.274	0.274	0.274	0.274	0.274
0.2745	0.2745	0.2745	0.2745	0.2745	0.2745	0.2745	0.2745	0.2745	0.2745	0.2745	0.2745	0.2745	0.2745	0.2745	0.2745	0.2745	0.2745	0.2745	0.2745	0.2745	0.2745	0.2745	0.2745	0.2745	0.2745	0.2745	0.2745	0.2745	0.2745	0.2745	0.2745	0.2745	0.2745	0.2745	0.2745	0.2745	0.2745	0.2745	0.2745	0.2745	0.2745	0.2745	0.2745	0.2745	0.2745	0.2745	0.2745	0.2745	0.2745
0.275	0.275	0.275	0.275	0.275	0.275	0.275	0.275	0.275	0.275	0.275	0.275	0.275	0.275	0.275	0.275	0.275	0.275	0.275	0.275	0.275	0.275	0.275	0.275	0.275	0.275	0.275	0.275	0.275	0.275	0.275	0.275	0.275	0.275	0.275	0.275	0.275	0.275	0.275	0.275	0.275	0.275	0.275	0.275	0.275	0.275	0.275	0.275	0.275	0.275
0.2755	0.2755	0.2755	0.2755	0.2755	0.2755	0.2755	0.2755	0.2755	0.2755	0.2755	0.2755	0.2755	0.2755	0.2755	0.2755	0.2755	0.2755	0.2755	0.2755	0.2755	0.2755	0.2755	0.2755	0.2755	0.2755	0.2755	0.2755	0.2755	0.2755	0.2755	0.2755	0.2755	0.2755	0.2755	0.2755	0.2755	0.2755	0.2755	0.2755	0.2755	0.2755	0.2755	0.2755	0.2755	0.2755	0.2755	0.2755	0.2755	0.2755
0.276	0.276	0.276	0.276	0.276	0.276	0.276	0.276	0.276	0.276	0.276	0.276	0.276	0.276	0.276	0.276	0.276	0.276	0.276	0.276	0.276	0.276	0.276	0.276	0.276	0.276	0.276	0.276	0.276	0.276	0.276	0.276	0.276	0.276	0.276	0.276	0.276	0.276	0.276	0.276	0.276	0.276	0.276	0.276	0.276	0.276	0.276	0.276	0.276	0.276
0.2765	0.2765	0.2765	0.2765	0.2765	0.2765	0.2765	0.2765	0.2765	0.2765	0.2765	0.2765	0.2765	0.2765	0.2765	0.2765	0.2765	0.2765	0.2765	0.2765	0.2765	0.2765	0.2765	0.2765	0.2765	0.2765	0.2765	0.2765	0.2765	0.2765	0.2765	0.2765	0.2765	0.2765	0.2765	0.2765	0.2765	0.2765	0.2765	0.2765	0.2765	0.2765	0.2765	0.2765	0.2765	0.2765	0.2765	0.2765	0.2765	0.2765
0.277	0.277	0.277	0.277	0.277	0.277	0.277	0.277	0.277	0.277	0.277	0.277	0.277	0.277	0.277	0.277	0.277	0.277	0.277	0.277	0.277	0.277	0.277	0.277	0.277	0.277	0.277	0.277	0.277	0.277	0.277	0.277	0.277	0.277	0.277	0.277	0.277	0.277	0.277	0.277	0.277	0.277	0.277	0.277	0.277	0.277	0.277	0.277	0.277	0.277
0.2775	0.2775	0.2775	0.2775	0.2775	0.2775	0.2775	0.2775	0.2775	0.2775	0.2775	0.2775	0.2775	0.2775	0.2775	0.2775	0.2775	0.2775	0.2775	0.2775	0.2775	0.2775	0.2775	0.2775	0.2775	0.2775	0.2775	0.2775	0.2775	0.2775	0.2775	0.2775	0.2775	0.2775	0.2775	0.2775	0.2775	0.2775	0.2775	0.2775	0.2775	0.2775	0.2775	0.2775	0.2775	0.2775	0.2775	0.2775	0.2775	0.2775
0.278	0.278	0.278	0.278	0.278	0.278	0.278	0.278	0.278	0.278	0.278	0.278	0.278	0.278	0.278	0.278	0.278	0.278	0.278	0.278	0.278	0.278	0.278	0.278	0.278	0.278	0.278	0.278	0.278	0.278	0.278	0.278	0.278	0.278	0.278	0.278	0.278	0.278	0.278	0.278	0.278	0.278	0.278	0.278	0.278	0.278	0.278	0.278	0.278	0.278
0.2785	0.2785	0.2785	0.2785	0.2785	0.2785	0.2785	0.2785	0.2785	0.2785	0.2785	0.2785	0.2785	0.2785	0.2785	0.2785	0.2785	0.2785	0.2785	0.2785	0.2785	0.2785	0.2785	0.2785	0.2785	0.2785	0.2785	0.2785	0.2785	0.2785	0.2785	0.2785	0.2785	0.2785	0.2785	0.2785	0.2785	0.2785	0.2785	0.2785	0.2785	0.2785	0.2785	0.2785	0.2785	0.2785	0.2785	0.2785	0.2785	0.2785
0.279	0.279	0.279	0.279	0.279	0.279	0.279	0.279	0.279	0.279	0.279	0.279	0.279	0.279	0.279	0.279	0.279	0.279	0.279	0.279	0.279	0.279	0.279	0.279	0.279	0.279	0.279	0.279	0.279	0.279	0.279	0.279	0.279	0.279	0.279	0.279	0.279	0.279	0.279	0.279	0.279	0.279	0.279	0.279	0.279	0.279	0.279	0.279	0.279	0.279
0.2795	0.2795	0.2795	0.2795	0.2795	0.2795	0.2795	0.2795	0.2795	0.2795	0.2795	0.2795	0.2795	0.2795	0.2795	0.2795	0.2795	0.2795	0.2795	0.2795	0.2795	0.2795	0.2795	0.2795	0.2795	0.2795	0.2795	0.2795	0.2795	0.2795	0.2795	0.2795	0.2795	0.2795	0.2795	0.2795	0.2795	0.2795	0.2795	0.2795	0.2795	0.2795	0.2795	0.2795	0.2795	0.2795	0.2795	0.2795	0.2795	0.2795
0.28	0.28	0.28	0.28	0.28	0.28	0.28	0.28	0.28	0.28	0.28	0.28	0.28	0.28	0.28	0.28	0.28	0.28	0.28	0.28	0.28	0.28	0.28	0.28	0.28	0.28	0.28	0.28	0.28	0.28	0.28	0.28	0.28	0.28	0.28	0.28	0.28	0.28	0.28	0.28	0.28	0.28	0.28	0.28	0.28	0.28	0.28	0.28	0.28	0.28
0.2805	0.2805	0.2805	0.2805	0.2805	0.2805	0.2805	0.2805	0.2805	0.2805	0.2805	0.2805	0.2805	0.2805	0.2805	0.2805	0.2805	0.2805	0.2805	0.2805	0.2805	0.2805	0.2805	0.2805	0.2805	0.2805	0.2805	0.2805	0.2805	0.2805	0.2805	0.2805	0.2805	0.2805	0.2805	0.2805	0.2805	0.2805	0.2805	0.2805	0.2805	0.2805	0.2805	0.2805	0.2805	0.2805	0.2805	0.2805	0.2805	0.2805
0.281	0.281	0.281	0.281	0.281	0.281	0.281	0.281	0.281	0.281	0.281	0.281	0.281	0.281	0.281	0.281	0.281	0.281	0.281	0.281	0.281	0.281	0.281	0.281	0.281	0.281	0.281	0.281	0.281	0.281	0.281	0.281	0.281	0.281	0.281	0.281	0.281	0.281	0.281	0.281	0.281	0.281	0.281	0.281	0.281	0.281	0.281	0.281	0.281	0.281
0.2815	0.2815	0.2815	0.2815	0.2815	0.2815	0.2815	0.2815	0.2815	0.2815	0.2815	0.2815	0.2815	0.2815	0.2815	0.2815	0.2815	0.2815	0.2815	0.2815	0.2815	0.2815	0.2815	0.2815	0.2815	0.2815	0.2815	0.2815	0.2815	0.2815	0.2815	0.2815	0.2815	0.2815	0.2815	0.2815	0.2815	0.2815	0.2815	0.2815	0.2815	0.2815	0.2815	0.2815	0.2815	0.2815	0.2815	0.2815	0.2815	0.2815
0.282	0.282	0.282	0.282	0.282	0.282	0.282	0.282	0.282	0.282	0.282	0.282	0.282	0.282	0.282	0.282	0.282	0.282	0.282	0.282	0.282	0.282	0.282	0.282	0.282	0.282	0.282	0.282	0.282	0.282	0.282	0.282	0.282	0.282	0.282	0.282	0.282	0.282	0.282	0.282	0.282	0.282	0.282	0.282	0.282	0.282	0.282	0.282	0.282	0.282
0.2825	0.2825	0.2825	0.2825	0.2825	0.2825	0.2825	0.2825	0.2825	0.2825	0.2825	0.2825	0.2825	0.2825	0.2825	0.2825	0.2825	0.2825	0.2825	0.2825	0.2825	0.2825	0.2825	0.2825	0.2825	0.2825	0.2825	0.2825	0.2825	0.2825	0.2825	0.2825	0.2825	0.2825	0.2825	0.2825	0.2825	0.2825	0.2825	0.2825	0.2825	0.2825	0.2825	0.2825	0.2825	0.2825	0.2825	0.2825	0.2825	0.2825
0.283	0.283	0.283	0.283	0.283	0.283	0.283	0.283	0.283	0.283	0.283	0.283	0.283	0.283	0.283	0.283	0.283	0.283	0.283	0.283	0.283	0.283	0.283	0.283	0.283	0.283	0.283	0.283	0.283	0.283	0.283	0.283	0.283	0.283	0.283	0.283	0.283	0.283	0.283	0.283	0.283	0.283	0.283	0.283	0.283	0.283	0.283	0.283	0.283	0.283
0.2835	0.2835	0.2835	0.2835	0.2835	0.2835	0.2835	0.2835	0.2835	0.2835	0.2835	0.2835	0.2835	0.2835	0.2835	0.2835	0.2835	0.2835	0.2835	0.2835	0.2835	0.2835	0.2835	0.2835	0.2835	0.2835	0.2835	0.2835	0.2835	0.2835	0.2835	0.2835	0.2835	0.2835	0.2835	0.2835	0.2835	0.2835	0.2835	0.2835	0.2835	0.2835	0.2835	0.2835	0.2835	0.2835	0.2835	0.2835	0.2835	0.2835
0.284	0.284	0.284	0.284	0.284	0.284	0.284	0.284	0.284	0.284	0.284	0.284	0.284	0.284	0.284	0.284	0.284	0.284	0.284	0.284	0.284	0.284	0.284	0.284	0.284	0.284	0.284	0.284	0.284	0.284	0.284	0.284	0.284	0.284	0.284	0.284	0.284	0.284	0.284	0.284	0.284	0.284	0.284	0.284	0.284	0.284	0.284	0.284	0.284	0.284
0.2845	0.2845	0.2845	0.2845	0.2845	0.2845	0.2845	0.2845	0.2845	0.2845	0.2845	0.2845	0.2845	0.2845	0.2845	0.2845	0.2845	0.2845	0.2845	0.2845	0.2845	0.2845	0.2845	0.2845	0.2845	0.2845	0.2845	0.2845	0.2845	0.2845	0.2845	0.2845	0.2845	0.2845	0.2845	0.2845	0.2845	0.2845	0.2845	0.2845	0.2845	0.2845	0.2845	0.2845	0.2845	0.2845	0.2845	0.2845	0.2845	0.2845
0.285	0.285	0.285	0.285	0.285	0.285	0.285	0.285	0.285	0.285	0.285	0.285	0.285	0.285	0.285	0.285	0.285	0.285	0.285	0.285	0.285	0.285	0.285	0.285	0.285	0.285	0.285	0.285	0.285	0.285	0.285	0.285	0.285	0.285	0.285	0.285	0.285	0.285	0.285	0.285	0.285	0.285	0.285	0.285	0.285	0.285	0.285	0.285	0.285	0.285
0.2855	0.2855	0.2855	0.2855	0.2855	0.2855	0.2855	0.2855	0.2855	0.2855	0.2855	0.2855	0.2855	0.2855	0.2855	0.2855	0.2855	0.2855	0.2855	0.2855	0.2855	0.2855	0.2855	0.2855	0.2855	0.2855	0.2855	0.2855	0.2855	0.2855	0.2855	0.2855	0.2855	0.2855	0.2855	0.2855	0.2855	0.2855	0.2855	0.2855	0.2855	0.2855	0.2855	0.2855	0.2855	0.2855	0.2855	0.2855	0.2855	0.2855
0.286	0.286	0.286	0.286	0.286	0.286	0.286	0.286	0.286	0.286	0.286	0.286	0.286	0.286	0.286	0.286	0.286	0.286	0.286	0.286	0.286	0.286	0.286	0.286	0.286	0.286	0.286	0.286	0.286	0.286	0.286	0.286	0.286	0.286	0.286	0.286	0.286	0.286	0.286	0.286	0.286	0.286	0.286	0.286	0.286	0.286	0.286	0.286	0.286	0.286
0.2865	0.2865	0.2865	0.2865	0.2865	0.2865	0.2865	0.2865	0.2865	0.2865	0.2865	0.2865	0.2865	0.2865	0.2865	0.2865	0.2865	0.2865	0.2865	0.2865	0.2865	0.2865	0.2865	0.2865	0.2865	0.2865	0.2865	0.2865	0.2865	0.2865	0.2865	0.2865	0.2865	0.2865	0.2865	0.2865	0.2865	0.2865	0.2865	0.2865	0.2865	0.2865	0.2865	0.2865	0.2865	0.2865	0.2865	0.2865	0.2865	0.2865
0.287	0.287	0.287	0.287	0.287	0.287	0.287	0.287	0.287	0.287	0.287	0.287	0.287	0.287	0.287	0.287	0.287	0.287	0.287	0.287	0.287	0.287	0.287	0.287	0.287	0.287	0.287	0.287	0.287	0.287	0.287	0.287	0.287	0.287	0.287	0.287	0.287	0.287	0.287	0.287	0.287	0.287	0.287	0.287	0.287	0.287	0.287	0.287	0.287	0.287
0.2875	0.2875	0.2875	0.2875	0.2875	0.2875	0.2875	0.2875	0.2875	0.2875	0.2875	0.2875	0.2875	0.2875	0.2875	0.2875	0.2875	0.2875	0.2875	0.2875	0.2875	0.2875	0.2875	0.2875	0.2875	0.2875	0.2875	0.2875	0.2875	0.2875	0.2875	0.2875	0.2875	0.2875	0.2875	0.2875	0.2875	0.2875	0.2875	0.2875	0.2875	0.2875	0.2875	0.2875	0.2875	0.2875	0.2875	0.2875	0.2875	0.2875
0.288	0.288	0.288	0.288	0.288	0.288	0.288	0.288	0.288	0.288	0.288	0.288	0.288	0.288	0.288	0.288	0.288	0.288	0.288	0.288	0.288	0.288	0.288	0.288	0.288	0.288	0.288	0.288	0.288	0.288	0.288	0.288	0.288	0.288	0.288	0.288	0.288	0.288	0.288	0.288	0.288	0.288	0.288	0.288	0.288	0.288	0.288	0.288	0.288	0.288
0.2885	0.2885	0.2885	0.2885	0.2885	0.2885	0.2885	0.2885	0.2885	0.2885	0.2885	0.2885	0.2885	0.2885	0.2885	0.2885	0.2885	0.2885	0.2885	0.2885	0.2885	0.2885	0.2885	0.2885	0.2885	0.2885	0.2885	0.2885	0.2885	0.2885	0.2885	0.2885	0.2885	0.2885	0.2885	0.2885	0.2885	0.2885	0.2885	0.2885	0.2885	0.2885	0.2885	0.2885	0.2885	0.2885	0.2885	0.2885	0.2885	0.2885
0.289	0.289	0.289	0.289	0.289	0.289	0.289	0.289	0.289	0.289	0.289	0.289	0.289	0.289	0.289	0.289	0.289	0.289	0.289	0.289	0.289	0.289	0.289	0.289	0.289	0.289	0.289	0.289	0.289	0.289	0.289	0.289	0.289	0.289	0.289	0.289	0.289	0.289	0.289	0.289	0.289	0.289	0.289	0.289	0.289	0.289	0.289	0.289	0.289	0.289
0.2895	0.2895	0.2895	0.2895	0.2895	0.2895	0.2895	0.2895	0.2895	0.2895	0.2895	0.2895	0.2895	0.2895	0.2895	0.2895	0.2895	0.2895	0.2895	0.2895	0.2895	0.2895	0.2895	0.2895	0.2895	0.2895	0.2895	0.2895	0.2895	0.2895	0.2895	0.2895	0.2895	0.2895	0.2895	0.2895	0.2895	0.2895	0.2895	0.2895	0.2895	0.2895	0.2895	0.2895	0.2895	0.2895	0.2895	0.2895	0.2895	0.2895
0.29	0.29	0.29	0.29	0.29	0.29	0.29	0.29	0.29	0.29	0.29	0.29	0.29	0.29	0.29	0.29	0.29	0.29	0.29	0.29	0.29	0.29	0.29	0.29	0.29	0.29	0.29	0.29	0.29	0.29	0.29	0.29	0.29	0.29	0.29	0.29	0.29	0.29	0.29	0.29	0.29	0.29	0.29	0.29	0.29	0.29	0.29	0.29	0.29	0.29
0.2905	0.2905	0.2905	0.2905	0.2905	0.2905	0.2905	0.2905	0.2905	0.2905	0.2905	0.2905	0.2905	0.2905	0.2905	0.2905	0.2905	0.2905	0.2905	0.2905	0.2905	0.2905	0.2905	0.2905	0.2905	0.2905	0.2905	0.2905	0.2905	0.2905	0.2905	0.2905	0.2905	0.2905	0.2905	0.2905	0.2905	0.2905	0.2905	0.2905	0.2905	0.2905	0.2905	0.2905	0.2905	0.2905	0.2905	0.2905	0.2905	0.2905
0.291	0.291	0.291	0.291	0.291	0.291	0.291	0.291	0.291	0.291	0.291	0.291	0.291	0.291	0.291	0.291	0.291	0.291	0.291	0.291	0.291	0.291	0.291	0.291	0.291	0.291	0.291	0.291	0.291	0.291	0.291	0.291	0.291	0.291	0.291	0.291	0.291	0.291	0.291	0.291	0.291	0.291	0.291	0.291	0.291	0.291	0.291	0.291	0.291	0.291
0.2915	0.2915	0.2915	0.2915	0.2915	0.2915	0.2915	0.2915	0.2915	0.2915	0.2915	0.2915	0.2915	0.2915	0.2915	0.2915	0.2915	0.2915	0.2915	0.2915	0.2915	0.2915	0.2915	0.2915	0.2915	0.2915	0.2915	0.2915	0.2915	0.2915	0.2915	0.2915	0.2915	0.2915	0.2915	0.2915	0.2915	0.2915	0.2915	0.2915	0.2915	0.2915	0.2915	0.2915	0.2915	0.2915	0.2915	0.2915	0.2915	0.2915
0.292	0.292	0.292	0.292	0.292	0.292	0.292	0.292	0.292	0.292	0.292	0.292	0.292	0.292	0.292	0.292	0.292	0.292	0.292	0.292	0.292	0.292	0.292	0.292	0.292	0.292	0.292	0.292	0.292	0.292	0.292	0.292	0.292	0.292	0.292	0.292	0.292	0.292	0.292	0.292	0.292	0.292	0.292	0.292	0.292	0.292	0.292	0.292	0.292	0.292
0.2925	0.2925	0.2925	0.2925	0.2925	0.2925	0.2925	0.2925	0.2925	0.2925	0.2925	0.2925	0.2925	0.2925	0.2925	0.2925	0.2925	0.2925	0.2925	0.2925	0.2925	0.2925	0.2925	0.2925	0.2925	0.2925	0.2925	0.2925	0.2925	0.2925	0.2925	0.2925	0.2925	0.2925	0.2925	0.2925	0.2925	0.2925	0.2925	0.2925	0.2925	0.2925	0.2925	0.2925	0.2925	0.2925	0.2925	0.2925	0.2925	0.2925
0.293	0.293	0.293	0.293	0.293	0.293	0.293	0.293	0.293	0.293	0.293	0.293	0.293	0.293	0.293	0.293	0.293	0.293	0.293	0.293	0.293	0.293	0.293	0.293	0.293	0.293	0.293	0.293	0.293	0.293	0.293	0.293	0.293	0.293	0.293	0.293	0.293	0.293	0.293	0.293	0.293	0.293	0.293	0.293	0.293	0.293	0.293	0.293	0.293	0.293
0.2935	0.2935	0.2935	0.2935	0.2935	0.2935	0.2935	0.2935	0.2935	0.2935	0.2935	0.2935	0.2935	0.2935	0.2935	0.2935	0.2935	0.2935	0.2935	0.2935	0.2935	0.2935	0.2935	0.2935	0.2935	0.2935	0.2935	0.2935	0.2935	0.2935	0.2935	0.2935	0.2935	0.2935	0.2935	0.2935	0.2935	0.2935	0.2935	0.2935	0.2935	0.2935	0.2935	0.2935	0.2935	0.2935	0.2935	0.2935	0.2935	0.2935
0.294	0.294	0.294	0.294	0.294	0.294	0.294	0.294	0.294	0.294	0.294	0.294	0.294	0.294	0.294	0.294	0.294	0.294	0.294	0.294	0.294	0.294	0.294	0.294	0.294	0.294	0.294	0.294	0.294	0.294	0.294	0.294	0.294	0.294	0.294	0.294	0.294	0.294	0.294	0.294	0.294	0.294	0.294	0.294	0.294	0.294	0.294	0.294	0.294	0.294
0.2945	0.2945	0.2945	0.2945	0.2945	0.2945	0.2945	0.2945	0.2945	0.2945	0.2945	0.2945	0.2945	0.2945	0.2945	0.2945	0.2945	0.2945	0.2945	0.2945	0.2945	0.2945	0.2945	0.2945	0.2945	0.2945	0.2945	0.2945	0.2945	0.2945	0.2945	0.2945	0.2945	0.2945	0.2945	0.2945	0.2945	0.2945	0.2945	0.2945	0.2945	0.2945	0.2945	0.2945	0.2945	0.2945	0.2945	0.2945	0.2945	0.2945
0.295	0.295	0.295	0.295	0.295	0.295	0.295	0.295	0.295	0.295	0.295	0.295	0.295	0.295	0.295	0.295	0.295	0.295	0.295	0.295	0.295	0.295	0.295	0.295	0.295	0.295	0.295	0.295	0.295	0.295	0.295	0.295	0.295	0.295	0.295	0.295	0.295	0.295	0.295	0.295	0.295	0.295	0.295	0.295	0.295	0.295	0.295	0.295	0.295	0.295
0.2955	0.2955	0.2955	0.2955	0.2955	0.2955	0.2955	0.2955	0.2955	0.2955	0.2955	0.2955	0.2955	0.2955	0.2955	0.2955	0.2955	0.2955	0.2955	0.2955	0.2955	0.2955	0.2955	0.2955	0.2955	0.2955	0.2955	0.2955	0.2955	0.2955	0.2955	0.2955	0.2955	0.2955	0.2955	0.2955	0.2955	0.2955	0.2955	0.2955	0.2955	0.2955	0.2955	0.2955	0.2955	0.2955	0.2955	0.2955	0.2955	0.2955
0.296	0.296	0.296	0.296	0.296	0.296	0.296	0.296	0.296	0.296	0.296	0.296	0.296	0.296	0.296	0.296	0.296	0.296	0.296	0.296	0.296	0.296	0.296	0.296	0.296	0.296	0.296	0.296	0.296	0.296	0.296	0.296	0.296	0.296	0.296	0.296	0.296	0.296	0.296	0.296	0.296	0.296	0.296	0.296	0.296	0.296	0.296	0.296	0.296	0.296
0.2965	0.2965	0.2965	0.2965	0.2965	0.2965	0.2965	0.2965	0.2965	0.2965	0.2965	0.2965	0.2965	0.2965	0.2965	0.2965	0.2965	0.2965	0.2965	0.2965	0.2965	0.2965	0.2965	0.2965	0.2965	0.2965	0.2965	0.2965	0.2965	0.2965	0.2965	0.2965	0.2965	0.2965	0.2965	0.2965	0.2965	0.2965	0.2965	0.2965	0.2965	0.2965	0.2965	0.2965	0.2965	0.2965	0.2965	0.2965	0.2965	0.2965
0.297	0.297	0.297	0.297	0.297	0.297	0.297	0.297	0.297	0.297	0.297	0.297	0.297	0.297	0.297	0.297	0.297	0.297	0.297	0.297	0.297	0.297	0.297	0.297	0.297	0.297	0.297	0.297	0.297	0.297	0.297	0.297	0.297	0.297	0.297	0.297	0.297	0.297	0.297	0.297	0.297	0.297	0.297	0.297	0.297	0.297	0.297	0.297	0.297	0.297
0.2975	0.2975	0.2975	0.2975	0.2975	0.2975	0.2975	0.2975	0.2975	0.2975	0.2975	0.2975	0.2975	0.2975	0.2975	0.2975	0.2975	0.2975	0.2975	0.2975	0.2975	0.2975	0.2975	0.2975	0.2975	0.2975	0.2975	0.2975	0.2975	0.2975	0.2975	0.2975	0.2975	0.2975	0.2975	0.2975	0.2975	0.2975	0.2975	0.2975	0.2975	0.2975	0.2975	0.2975	0.2975	0.2975	0.2975	0.2975	0.2975	0.2975
0.298	0.298	0.298	0.298	0.298	0.298	0.298	0.298	0.298	0.298	0.298	0.298	0.298	0.298	0.298	0.298	0.298	0.298	0.298	0.298	0.298	0.298	0.298	0.298	0.298	0.298	0.298	0.298	0.298	0.298	0.298	0.298	0.298	0.298	0.298	0.298	0.298	0.298	0.298	0.298	0.298	0.298	0.298	0.298	0.298	0.298	0.298	0.298	0.298	0.298
0.2985	0.2985	0.2985	0.2985	0.2985	0.2985	0.2985	0.2985	0.2985	0.2985	0.2985	0.2985	0.2985	0.2985	0.2985	0.2985	0.2985	0.2985	0.2985	0.2985	0.2985	0.2985	0.2985	0.2985	0.2985	0.2985	0.2985	0.2985	0.2985	0.2985	0.2985	0.2985	0.2985	0.2985	0.2985	0.2985	0.2985	0.2985	0.2985	0.2985	0.2985	0.2985	0.2985	0.2985	0.2985	0.2985	0.2985	0.2985	0.2985	0.2985
0.299	0.299	0.299	0.299	0.299	0.299	0.299	0.299	0.299	0.299	0.299	0.299	0.299	0.299	0.299	0.299	0.299	0.299	0.299	0.299	0.299	0.299	0.299	0.299	0.299	0.299	0.299	0.299	0.299	0.299	0.299	0.299	0.299	0.299	0.299	0.299	0.299	0.299	0.299	0.299	0.299	0.299	0.299	0.299	0.299	0.299	0.299	0.299	0.299	0.299
0.2995	0.2995	0.2995	0.2995	0.2995	0.2995	0.2995	0.2995	0.2995	0.2995	0.2995	0.2995	0.2995	0.2995	0.2995	0.2995	0.2995	0.2995	0.2995	0.2995	0.2995	0.2995	0.2995	0.2995	0.2995	0.2995	0.2995	0.2995	0.2995	0.2995	0.2995	0.2995	0.2995	0.2995	0.2995	0.2995	0.2995	0.2995	0.2995	0.2995	0.2995	0.2995	0.2995	0.2995	0.2995	0.2995	0.2995	0.2995	0.2995	0.2995
0.3	0.3	0.3	0.3	0.3	0.3	0.3	0.3	0.3	0.3	0.3	0.3	0.3	0.3	0.3	0.3	0.3	0.3	0.3	0.3	0.3	0.3	0.3	0.3	0.3	0.3	0.3	0.3	0.3	0.3	0.3	0.3	0.3	0.3	0.3	0.3	0.3	0.3	0.3	0.3	0.3	0.3	0.3	0.3	0.3	0.3	0.3	0.3	0.3	0.3
0.3005	0.3005	0.3005	0.3005	0.3005	0.3005	0.3005	0.3005	0.3005	0.3005	0.3005	0.3005	0.3005	0.3005	0.3005	0.3005	0.3005	0.3005	0.3005	0.3005	0.3005	0.3005	0.3005	0.3005	0.3005	0.3005	0.3005	0.3005	0.3005	0.3005	0.3005	0.3005	0.3005	0.3005	0.3005	0.3005	0.3005	0.3005	0.3005	0.3005	0.3005	0.3005	0.3005	0.3005	0.3005	0.3005	0.3005	0.3005	0.3005	0.3005
0.301	0.301	0.301	0.301	0.301	0.301	0.301	0.301	0.301	0.301	0.301	0.301	0.301	0.301	0.301	0.301	0.301	0.301	0.301	0.301	0.301	0.301	0.301	0.301	0.301	0.301	0.301	0.301	0.301	0.301	0.301	0.301	0.301	0.301	0.301	0.301	0.301	0.301	0.301	0.301	0.301	0.301	0.301	0.301	0.301	0.301	0.301	0.301	0.301	0.301
0.3015	0.3015	0.3015	0.3015	0.3015	0.3015	0.3015	0.3015	0.3015	0.3015	0.3015	0.3015	0.3015	0.3015	0.3015	0.3015	0.3015	0.3015	0.3015	0.3015	0.3015	0.3015	0.3015	0.3015	0.3015	0.3015	0.3015	0.3015	0.3015	0.3015	0.3015	0.3015	0.3015	0.3015	0.3015	0.3015	0.3015	0.3015	0.3015	0.3015	0.3015	0.3015	0.3015	0.3015	0.3015	0.3015	0.3015	0.3015	0.3015	0.3015
0.302	0.302	0.302	0.302	0.302	0.302	0.302	0.302	0.302	0.302	0.302	0.302	0.302	0.302	0.302	0.302	0.302	0.302	0.302	0.302	0.302	0.302	0.302	0.302	0.302	0.302	0.302	0.302	0.302	0.302	0.302	0.302	0.302	0.302	0.302	0.302	0.302	0.302	0.302	0.302	0.302	0.302	0.302	0.302	0.302	0.302	0.302	0.302	0.302	0.302
0.3025	0.3025	0.3025	0.3025	0.3025	0.3025	0.3025	0.3025	0.3025	0.3025	0.3025	0.3025	0.3025	0.3025	0.3025	0.3025	0.3025	0.3025	0.3025	0.3025	0.3025	0.3025	0.3025	0.3025	0.3025	0.3025	0.3025	0.3025	0.3025	0.3025	0.3025	0.3025	0.3025	0.3025	0.3025	0.3025	0.3025	0.3025	0.3025	0.3025	0.3025	0.3025	0.3025	0.3025	0.3025	0.3025	0.3025	0.3025	0.3025	0.3025
0.303	0.303	0.303	0.303	0.303	0.303	0.303	0.303	0.303	0.303	0.303	0.303	0.303	0.303	0.303	0.303	0.303	0.303	0.303	0.303	0.303	0.303	0.303	0.303	0.303	0.303	0.303	0.303	0.303	0.303	0.303	0.303	0.303	0.303	0.303	0.303	0.303	0.303	0.303	0.303	0.303	0.303	0.303	0.303	0.303	0.303	0.303	0.303	0.303	0.303
0.3035	0.3035	0.3035	0.3035	0.3035	0.3035	0.3035	0.3035	0.3035	0.3035	0.3035	0.3035	0.3035	0.3035	0.3035	0.3035	0.3035	0.3035	0.3035	0.3035	0.3035	0.3035	0.3035	0.3035	0.3035	0.3035	0.3035	0.3035	0.3035	0.3035	0.3035	0.3035	0.3035	0.3035	0.3035	0.3035	0.3035	0.3035	0.3035	0.3035	0.3035	0.3035	0.3035	0.3035	0.3035	0.3035	0.3035	0.3035	0.3035	0.3035
0.304	0.304	0.304	0.304	0.304	0.304	0.304	0.304	0.304	0.304	0.304	0.304	0.304	0.304	0.304	0.304	0.304	0.304	0.304	0.304	0.304	0.304	0.304	0.304	0.304	0.304	0.304	0.304	0.304	0.304	0.304	0.304	0.304	0.304	0.304	0.304	0.304	0.304	0.304	0.304	0.304	0.304	0.304	0.304	0.304	0.304	0.304	0.304	0.304	0.304
0.3045	0.3045	0.3045	0.3045	0.3045	0.3045	0.3045	0.3045	0.3045	0.3045	0.3045	0.3045	0.3045	0.3045	0.3045	0.3045	0.3045	0.3045	0.3045	0.3045	0.3045	0.3045	0.3045	0.3045	0.3045	0.3045	0.3045	0.3045	0.3045	0.3045	0.3045	0.3045	0.3045	0.3045	0.3045	0.3045	0.3045	0.3045	0.3045	0.3045	0.3045	0.3045	0.3045	0.3045	0.3045	0.3045	0.3045	0.3045	0.3045	0.3045
0.305	0.305	0.305	0.305	0.305	0.305	0.305	0.305	0.305	0.305	0.305	0.305	0.305	0.305	0.305	0.305	0.305	0.305	0.305	0.305	0.305	0.305	0.305	0.305	0.305	0.305	0.305	0.305	0.305	0.305	0.305	0.305	0.305	0.305	0.305	0.305	0.305	0.305	0.305	0.305	0.305	0.305	0.305	0.305	0.305	0.305	0.305	0.305	0.305	0.305
0.3055	0.3055	0.3055	0.3055	0.3055	0.3055	0.3055	0.3055	0.3055	0.3055	0.3055	0.3055	0.3055	0.3055	0.3055	0.3055	0.3055	0.3055	0.3055	0.3055	0.3055	0.3055	0.3055	0.3055	0.3055	0.3055	0.3055	0.3055	0.3055	0.3055	0.3055	0.3055	0.3055	0.3055	0.3055	0.3055	0.3055	0.3055	0.3055	0.3055	0.3055	0.3055	0.3055	0.3055	0.3055	0.3055	0.3055	0.3055	0.3055	0.3055
0.306	0.306	0.306	0.306	0.306	0.306	0.306	0.306	0.306	0.306	0.306	0.306	0.306	0.306	0.306	0.306	0.306	0.306	0.306	0.306	0.306	0.306	0.306	0.306	0.306	0.306	0.306	0.306	0.306	0.306	0.306	0.306	0.306	0.306	0.306	0.306	0.306	0.306	0.306	0.306	0.306	0.306	0.306	0.306	0.306	0.306	0.306	0.306	0.306	0.306
0.3065	0.3065	0.3065	0.3065	0.3065	0.3065	0.3065	0.3065	0.3065	0.3065	0.3065	0.3065	0.3065	0.3065	0.3065	0.3065	0.3065	0.3065	0.3065	0.3065	0.3065	0.3065	0.3065	0.3065	0.3065	0.3065	0.3065	0.3065	0.3065	0.3065	0.3065	0.3065	0.3065	0.3065	0.3065	0.3065	0.3065	0.3065	0.3065	0.3065	0.3065	0.3065	0.3065	0.3065	0.3065	0.3065	0.3065	0.3065	0.3065	0.3065
0.307	0.307	0.307	0.307	0.307	0.307	0.307	0.307	0.307	0.307	0.307	0.307	0.307	0.307	0.307	0.307	0.307	0.307	0.307	0.307	0.307	0.307	0.307	0.307	0.307	0.307	0.307	0.307	0.307	0.307	0.307	0.307	0.307	0.307	0.307	0.307	0.307	0.307	0.307	0.307	0.307	0.307	0.307	0.307	0.307	0.307	0.307	0.307	0.307	0.307
0.3075	0.3075	0.3075	0.3075	0.3075	0.3075	0.3075	0.3075	0.3075	0.3075	0.3075	0.3075	0.3075	0.3075	0.3075	0.3075	0.3075	0.3075	0.3075	0.3075	0.3075	0.3075	0.3075	0.3075	0.3075	0.3075	0.3075	0.3075	0.3075	0.3075	0.3075	0.3075	0.3075	0.3075	0.3075	0.3075	0.3075	0.3075	0.3075	0.3075	0.3075	0.3075	0.3075	0.3075	0.3075	0.3075	0.3075	0.3075	0.3075	0.3075
0.308	0.308	0.308	0.308	0.308	0.308	0.308	0.308	0.308	0.308	0.308	0.308	0.308	0.308	0.308	0.308	0.308	0.308	0.308	0.308	0.308	0.308	0.308	0.308	0.308	0.308	0.308	0.308	0.308	0.308	0.308	0.308	0.308	0.308	0.308	0.308	0.308	0.308	0.308	0.308	0.308	0.308	0.308	0.308	0.308	0.308	0.308	0.308	0.308	0.308
0.3085	0.3085	0.3085	0.3085	0.3085	0.3085	0.3085	0.3085	0.3085	0.3085	0.3085	0.3085	0.3085	0.3085	0.3085	0.3085	0.3085	0.3085	0.3085	0.3085	0.3085	0.3085	0.3085	0.3085	0.3085	0.3085	0.3085	0.3085	0.3085	0.3085	0.3085	0.3085	0.3085	0.3085	0.3085	0.3085	0.3085	0.3085	0.3085	0.3085	0.3085	0.3085	0.3085	0.3085	0.3085	0.3085	0.3085	0.3085	0.3085	0.3085
0.309	0.309	0.309	0.309	0.309	0.309	0.309	0.309	0.309	0.309	0.309	0.309	0.309	0.309	0.309	0.309	0.309	0.309	0.309	0.309	0.309	0.309	0.309	0.309	0.309	0.309	0.309	0.309	0.309	0.309	0.309	0.309	0.309	0.309	0.309	0.309	0.309	0.309	0.309	0.309	0.309	0.309	0.309	0.309	0.309	0.309	0.309	0.309	0.309	0.309
0.3095	0.3095	0.3095	0.3095	0.3095	0.3095	0.3095	0.3095	0.3095	0.3095	0.3095	0.3095	0.3095	0.3095	0.3095	0.3095	0.3095	0.3095	0.3095	0.3095	0.3095	0.3095	0.3095	0.3095	0.3095	0.3095	0.3095	0.3095	0.3095	0.3095	0.3095	0.3095	0.3095	0.3095	0.3095	0.3095	0.3095	0.3095	0.3095	0.3095	0.3095	0.3095	0.3095	0.3095	0.3095	0.3095	0.3095	0.3095	0.3095	0.3095
0.31	0.31	0.31	0.31	0.31	0.31	0.31	0.31	0.31	0.31	0.31	0.31	0.31	0.31	0.31	0.31	0.31	0.31	0.31	0.31	0.31	0.31	0.31	0.31	0.31	0.31	0.31	0.31	0.31	0.31	0.31	0.31	0.31	0.31	0.31	0.31	0.31	0.31	0.31	0.31	0.31	0.31	0.31	0.31	0.31	0.31	0.31	0.31	0.31	0.31
0.3105	0.3105	0.3105	0.3105	0.3105	0.3105	0.3105	0.3105	0.3105	0.3105	0.3105	0.3105	0.3105	0.3105	0.3105	0.3105	0.3105	0.3105	0.3105	0.3105	0.3105	0.3105	0.3105	0.3105	0.3105	0.3105	0.3105	0.3105	0.3105	0.3105	0.3105	0.3105	0.3105	0.3105	0.3105	0.3105	0.3105	0.3105	0.3105	0.3105	0.3105	0.3105	0.3105	0.3105	0.3105	0.3105	0.3105	0.3105	0.3105	0.3105
0.311	0.311	0.311	0.311	0.311	0.311	0.311	0.311	0.311	0.311	0.311	0.311	0.311	0.311	0.311	0.311	0.311	0.311	0.311	0.311	0.311	0.311	0.311	0.311	0.311	0.311	0.311	0.311	0.311	0.311	0.311	0.311	0.311	0.311	0.311	0.311	0.311	0.311	0.311	0.311	0.311	0.311	0.311	0.311	0.311	0.311	0.311	0.311	0.311	0.311
0.3115	0.3115	0.3115	0.3115	0.3115	0.3115	0.3115	0.3115	0.3115	0.3115	0.3115	0.3115	0.3115	0.3115	0.3115	0.3115	0.3115	0.3115	0.3115	0.3115	0.3115	0.3115	0.3115	0.3115	0.3115	0.3115	0.3115	0.3115	0.3115	0.3115	0.3115	0.3115	0.3115	0.3115	0.3115	0.3115	0.3115	0.3115	0.3115	0.3115	0.3115	0.3115	0.3115	0.3115	0.3115	0.3115	0.3115	0.3115	0.3115	0.3115
0.312	0.312	0.312	0.312	0.312	0.312	0.312	0.312	0.312	0.312	0.312	0.312	0.312	0.312	0.312	0.312	0.312	0.312	0.312	0.312	0.312	0.312	0.312	0.312	0.312	0.312	0.312	0.312	0.312	0.312	0.312	0.312	0.312	0.312	0.312	0.312	0.312	0.312	0.312	0.312	0.312	0.312	0.312	0.312	0.312	0.312	0.312	0.312	0.312	0.312
0.3125	0.3125	0.3125	0.3125	0.3125	0.3125	0.3125	0.3125	0.3125	0.3125	0.3125	0.3125	0.3125	0.3125	0.3125	0.3125	0.3125	0.3125	0.3125	0.3125	0.3125	0.3125	0.3125	0.3125	0.3125	0.3125	0.3125	0.3125	0.3125	0.3125	0.3125	0.3125	0.3125	0.3125	0.3125	0.3125	0.3125	0.3125	0.3125	0.3125	0.3125	0.3125	0.3125	0.3125	0.3125	0.3125	0.3125	0.3125	0.3125	0.3125
0.313	0.313	0.313	0.313	0.313	0.313	0.313	0.313	0.313	0.313	0.313	0.313	0.313	0.313	0.313	0.313	0.313	0.313	0.313	0.313	0.313	0.313	0.313	0.313	0.313	0.313	0.313	0.313	0.313	0.313	0.313	0.313	0.313	0.313	0.313	0.313	0.313	0.313	0.313	0.313	0.313	0.313	0.313	0.313	0.313	0.313	0.313	0.313	0.313	0.313
0.3135	0.3135	0.3135	0.3135	0.3135	0.3135	0.3135	0.3135	0.3135	0.3135	0.3135	0.3135	0.3135	0.3135	0.3135	0.3135	0.3135	0.3135	0.3135	0.3135	0.3135	0.3135	0.3135	0.3135	0.3135	0.3135	0.3135	0.3135	0.3135	0.3135	0.3135	0.3135	0.3135	0.3135	0.3135	0.3135	0.3135	0.3135	0.3135	0.3135	0.3135	0.3135	0.3135	0.3135	0.3135	0.3135	0.3135	0.3135	0.3135	0.3135
0.314	0.314	0.314	0.314	0.314	0.314	0.314	0.314	0.314	0.314	0.314	0.314	0.314	0.314	0.314	0.314	0.314	0.314	0.314	0.314	0.314	0.314	0.314	0.314	0.314	0.314	0.314	0.314	0.314	0.314	0.314	0.314	0.314	0.314	0.314	0.314	0.314	0.314	0.314	0.314	0.314	0.314	0.314	0.314	0.314	0.314	0.314	0.314	0.314	0.314
0.3145	0.3145	0.3145	0.3145	0.3145	0.3145	0.3145	0.3145	0.3145	0.3145	0.3145	0.3145	0.3145	0.3145	0.3145	0.3145	0.3145	0.3145	0.3145	0.3145	0.3145	0.3145	0.3145	0.3145	0.3145	0.3145	0.3145	0.3145	0.3145	0.3145	0.3145	0.3145	0.3145	0.3145	0.3145	0.3145	0.3145	0.3145	0.3145	0.3145	0.3145	0.3145	0.3145	0.3145	0.3145	0.3145	0.3145	0.3145	0.3145	0.3145
0.315	0.315	0.315	0.315	0.315	0.315	0.315	0.315	0.315	0.315	0.315	0.315	0.315	0.315	0.315	0.315	0.315	0.315	0.315	0.315	0.315	0.315	0.315	0.315	0.315	0.315	0.315	0.315	0.315	0.315	0.315	0.315	0.315	0.315	0.315	0.315	0.315	0.315	0.315	0.315	0.315	0.315	0.315	0.315	0.315	0.315	0.315	0.315	0.315	0.315
0.3155	0.3155	0.3155	0.3155	0.3155	0.3155	0.3155	0.3155	0.3155	0.3155	0.3155	0.3155	0.3155	0.3155	0.3155	0.3155	0.3155	0.3155	0.3155	0.3155	0.3155	0.3155	0.3155	0.3155	0.3155	0.3155	0.3155	0.3155	0.3155	0.3155	0.3155	0.3155	0.3155	0.3155	0.3155	0.3155	0.3155	0.3155	0.3155	0.3155	0.3155	0.3155	0.3155	0.3155	0.3155	0.3155	0.3155	0.3155	0.3155	0.3155
0.316	0.316	0.316	0.316	0.316	0.316	0.316	0.316	0.316	0.316	0.316	0.316	0.316	0.316	0.316	0.316	0.316	0.316	0.316	0.316	0.316	0.316	0.316	0.316	0.316	0.316	0.316	0.316	0.316	0.316	0.316	0.316	0.316	0.316	0.316	0.316	0.316	0.316	0.316	0.316	0.316	0.316	0.316	0.316	0.316	0.316	0.316	0.316	0.316	0.316
0.3165	0.3165	0.3165	0.3165	0.3165	0.3165	0.3165	0.3165	0.3165	0.3165	0.3165	0.3165	0.3165	0.3165	0.3165	0.3165	0.3165	0.3165	0.3165	0.3165	0.3165	0.3165	0.3165	0.3165	0.3165	0.3165	0.3165	0.3165	0.3165	0.3165	0.3165	0.3165	0.3165	0.3165	0.3165	0.3165	0.3165	0.3165	0.3165	0.3165	0.3165	0.3165	0.3165	0.3165	0.3165	0.3165	0.3165	0.3165	0.3165	0.3165
0.317	0.317	0.317	0.317	0.317	0.317	0.317	0.317	0.317	0.317	0.317	0.317	0.317	0.317	0.317	0.317	0.317	0.317	0.317	0.317	0.317	0.317	0.317	0.317	0.317	0.317	0.317	0.317	0.317	0.317	0.317	0.317	0.317	0.317	0.317	0.317	0.317	0.317	0.317	0.317	0.317	0.317	0.317	0.317	0.317	0.317	0.317	0.317	0.317	0.317
0.3175	0.3175	0.3175	0.3175	0.3175	0.3175	0.3175	0.3175	0.3175	0.3175	0.3175	0.3175	0.3175	0.3175	0.3175	0.3175	0.3175	0.3175	0.3175	0.3175	0.3175	0.3175	0.3175	0.3175	0.3175	0.3175	0.3175	0.3175	0.3175	0.3175	0.3175	0.3175	0.3175	0.3175	0.3175	0.3175	0.3175	0.3175	0.3175	0.3175	0.3175	0.3175	0.3175	0.3175	0.3175	0.3175	0.3175	0.3175	0.3175	0.3175
0.318	0.318	0.318	0.318	0.318	0.318	0.318	0.318	0.318	0.318	0.318	0.318	0.318	0.318	0.318	0.318	0.318	0.318	0.318	0.318	0.318	0.318	0.318	0.318	0.318	0.318	0.318	0.318	0.318	0.318	0.318	0.318	0.318	0.318	0.318	0.318	0.318	0.318	0.318	0.318	0.318	0.318	0.318	0.318	0.318	0.318	0.318	0.318	0.318	0.318
0.3185	0.3185	0.3185	0.3185	0.3185	0.3185	0.3185	0.3185	0.3185	0.3185	0.3185	0.3185	0.3185	0.3185	0.3185	0.3185	0.3185	0.3185	0.3185	0.3185	0.3185	0.3185	0.3185	0.3185	0.3185	0.3185	0.3185	0.3185	0.3185	0.3185	0.3185	0.3185	0.3185	0.3185	0.3185	0.3185	0.3185	0.3185	0.3185	0.3185	0.3185	0.3185	0.3185	0.3185	0.3185	0.3185	0.3185	0.3185	0.3185	0.3185
0.319	0.319	0.319	0.319	0.319	0.319	0.319	0.319	0.319	0.319	0.319	0.319	0.319	0.319	0.319	0.319	0.319	0.319	0.319	0.319	0.319	0.319	0.319	0.319	0.319	0.319	0.319	0.319	0.319	0.319	0.319	0.319	0.319	0.319	0.319	0.319	0.319	0.319	0.319	0.319	0.319	0.319	0.319	0.319	0.319	0.319	0.319	0.319	0.319	0.319
0.3195	0.3195	0.3195	0.3195	0.3195	0.3195	0.3195	0.3195	0.3195	0.3195	0.3195	0.3195	0.3195	0.3195	0.3195	0.3195	0.3195	0.3195	0.3195	0.3195	0.3195	0.3195	0.3195	0.3195	0.3195	0.3195	0.3195	0.3195	0.3195	0.3195	0.3195	0.3195	0.3195	0.3195	0.3195	0.3195	0.3195	0.3195	0.3195	0.3195	0.3195	0.3195	0.3195	0.3195	0.3195	0.3195	0.3195	0.3195	0.3195	0.3195
0.32	0.32	0.32	0.32	0.32	0.32	0.32	0.32	0.32	0.32	0.32	0.32	0.32	0.32	0.32	0.32	0.32	0.32	0.32	0.32	0.32	0.32	0.32	0.32	0.32	0.32	0.32	0.32	0.32	0.32	0.32	0.32	0.32	0.32	0.32	0.32	0.32	0.32	0.32	0.32	0.32	0.32	0.32	0.32	0.32	0.32	0.32	0.32	0.32	0.32
0.3205	0.3205	0.3205	0.3205	0.3205	0.3205	0.3205	0.3205	0.3205	0.3205	0.3205	0.3205	0.3205	0.3205	0.3205	0.3205	0.3205	0.3205	0.3205	0.3205	0.3205	0.3205	0.3205	0.3205	0.3205	0.3205	0.3205	0.3205	0.3205	0.3205	0.3205	0.3205	0.3205	0.3205	0.3205	0.3205	0.3205	0.3205	0.3205	0.3205	0.3205	0.3205	0.3205	0.3205	0.3205	0.3205	0.3205	0.3205	0.3205	0.3205
0.321	0.321	0.321	0.321	0.321	0.321	0.321	0.321	0.321	0.321	0.321	0.321	0.321	0.321	0.321	0.321	0.321	0.321	0.321	0.321	0.321	0.321	0.321	0.321	0.321	0.321	0.321	0.321	0.321	0.321	0.321	0.321	0.321	0.321	0.321	0.321	0.321	0.321	0.321	0.321	0.321	0.321	0.321	0.321	0.321	0.321	0.321	0.321	0.321	0.321
0.3215	0.3215	0.3215	0.3215	0.3215	0.3215	0.3215	0.3215	0.3215	0.3215	0.3215	0.3215	0.3215	0.3215	0.3215	0.3215	0.3215	0.3215	0.3215	0.3215	0.3215	0.3215	0.3215	0.3215	0.3215	0.3215	0.3215	0.3215	0.3215	0.3215	0.3215	0.3215	0.3215	0.3215	0.3215	0.3215	0.3215	0.3215	0.3215	0.3215	0.3215	0.3215	0.3215	0.3215	0.3215	0.3215	0.3215	0.3215	0.3215	0.3215
0.322	0.322	0.322	0.322	0.322	0.322	0.322	0.322	0.322	0.322	0.322	0.322	0.322	0.322	0.322	0.322	0.322	0.322	0.322	0.322	0.322	0.322	0.322	0.322	0.322	0.322	0.322	0.322	0.322	0.322	0.322	0.322	0.322	0.322	0.322	0.322	0.322	0.322	0.322	0.322	0.322	0.322	0.322	0.322	0.322	0.322	0.322	0.322	0.322	0.322
0.3225	0.3225	0.3225	0.3225	0.3225	0.3225	0.3225	0.3225	0.3225	0.3225	0.3225	0.3225	0.3225	0.3225	0.3225	0.3225	0.3225	0.3225	0.3225	0.3225	0.3225	0.3225	0.3225	0.3225	0.3225	0.3225	0.3225	0.3225	0.3225	0.3225	0.3225	0.3225	0.3225	0.3225	0.3225	0.3225	0.3225	0.3225	0.3225	0.3225	0.3225	0.3225	0.3225	0.3225	0.3225	0.3225	0.3225	0.3225	0.3225	0.3225
0.323	0.323	0.323	0.323	0.323	0.323	0.323	0.323	0.323	0.323	0.323	0.323	0.323	0.323	0.323	0.323	0.323	0.323	0.323	0.323	0.323	0.323	0.323	0.323	0.323	0.323	0.323	0.323	0.323	0.323	0.323	0.323	0.323	0.323	0.323	0.323	0.323	0.323	0.323	0.323	0.323	0.323	0.323	0.323	0.323	0.323	0.323	0.323	0.323	0.323
0.3235	0.3235	0.3235	0.3235	0.3235	0.3235	0.3235	0.3235	0.3235	0.3235	0.3235	0.3235	0.3235	0.3235	0.3235	0.3235	0.3235	0.3235	0.3235	0.3235	0.3235	0.3235	0.3235	0.3235	0.3235	0.3235	0.3235	0.3235	0.3235	0.3235	0.3235	0.3235	0.3235	0.3235	0.3235	0.3235	0.3235	0.3235	0.3235	0.3235	0.3235	0.3235	0.3235	0.3235	0.3235	0.3235	0.3235	0.3235	0.3235	0.3235
0.324	0.324	0.324	0.324	0.324	0.324	0.324	0.324	0.324	0.324	0.324	0.324	0.324	0.324	0.324	0.324	0.324	0.324	0.324	0.324	0.324	0.324	0.324	0.324	0.324	0.324	0.324	0.324	0.324	0.324	0.324	0.324	0.324	0.324	0.324	0.324	0.324	0.324	0.324	0.324	0.324	0.324	0.324	0.324	0.324	0.324	0.324	0.324	0.324	0.324
0.3245	0.3245	0.3245	0.3245	0.3245	0.3245	0.3245	0.3245	0.3245	0.3245	0.3245	0.3245	0.3245	0.3245	0.3245	0.3245	0.3245	0.3245	0.3245	0.3245	0.3245	0.3245	0.3245	0.3245	0.3245	0.3245	0.3245	0.3245	0.3245	0.3245	0.3245	0.3245	0.3245	0.3245	0.3245	0.3245	0.3245	0.3245	0.3245	0.3245	0.3245	0.3245	0.3245	0.3245	0.3245	0.3245	0.3245	0.3245	0.3245	0.3245
0.325	0.325	0.325	0.325	0.325	0.325	0.325	0.325	0.325	0.325	0.325	0.325	0.325	0.325	0.325	0.325	0.325	0.325	0.325	0.325	0.325	0.325	0.325	0.325	0.325	0.325	0.325	0.325	0.325	0.325	0.325	0.325	0.325	0.325	0.325	0.325	0.325	0.325	0.325	0.325	0.325	0.325	0.325	0.325	0.325	0.325	0.325	0.325	0.325	0.325
0.3255	0.3255	0.3255	0.3255	0.3255	0.3255	0.3255	0.3255	0.3255	0.3255	0.3255	0.3255	0.3255	0.3255	0.3255	0.3255	0.3255	0.3255	0.3255	0.3255	0.3255	0.3255	0.3255	0.3255	0.3255	0.3255	0.3255	0.3255	0.3255	0.3255	0.3255	0.3255	0.3255	0.3255	0.3255	0.3255	0.3255	0.3255	0.3255	0.3255	0.3255	0.3255	0.3255	0.3255	0.3255	0.3255	0.3255	0.3255	0.3255	0.3255
0.326	0.326	0.326	0.326	0.326	0.326	0.326	0.326	0.326	0.326	0.326	0.326	0.326	0.326	0.326	0.326	0.326	0.326	0.326	0.326	0.326	0.326	0.326	0.326	0.326	0.326	0.326	0.326	0.326	0.326	0.326	0.326	0.326	0.326	0.326	0.326	0.326	0.326	0.326	0.326	0.326	0.326	0.326	0.326	0.326	0.326	0.326	0.326	0.326	0.326
0.3265	0.3265	0.3265	0.3265	0.3265	0.3265	0.3265	0.3265	0.3265	0.3265	0.3265	0.3265	0.3265	0.3265	0.3265	0.3265	0.3265	0.3265	0.3265	0.3265	0.3265	0.3265	0.3265	0.3265	0.3265	0.3265	0.3265	0.3265	0.3265	0.3265	0.3265	0.3265	0.3265	0.3265	0.3265	0.3265	0.3265	0.3265	0.3265	0.3265	0.3265	0.3265	0.3265	0.3265	0.3265	0.3265	0.3265	0.3265	0.3265	0.3265
0.327	0.327	0.327	0.327	0.327	0.327	0.327	0.327	0.327	0.327	0.327	0.327	0.327	0.327	0.327	0.327	0.327	0.327	0.327	0.327	0.327	0.327	0.327	0.327	0.327	0.327	0.327	0.327	0.327	0.327	0.327	0.327	0.327	0.327	0.327	0.327	0.327	0.327	0.327	0.327	0.327	0.327	0.327	0.327	0.327	0.327	0.327	0.327	0.327	0.327
0.3275	0.3275	0.3275	0.3275	0.3275	0.3275	0.3275	0.3275	0.3275	0.3275	0.3275	0.3275	0.3275	0.3275	0.3275	0.3275	0.3275	0.3275	0.3275	0.3275	0.3275	0.3275	0.3275	0.3275	0.3275	0.3275	0.3275	0.3275	0.3275	0.3275	0.3275	0.3275	0.3275	0.3275	0.3275	0.3275	0.3275	0.3275	0.3275	0.3275	0.3275	0.3275	0.3275	0.3275	0.3275	0.3275	0.3275	0.3275	0.3275	0.3275
0.328	0.328	0.328	0.328	0.328	0.328	0.328	0.328	0.328	0.328	0.328	0.328	0.328	0.328	0.328	0.328	0.328	0.328	0.328	0.328	0.328	0.328	0.328	0.328	0.328	0.328	0.328	0.328	0.328	0.328	0.328	0.328	0.328	0.328	0.328	0.328	0.328	0.328	0.328	0.328	0.328	0.328	0.328	0.328	0.328	0.328	0.328	0.328	0.328	0.328
0.3285	0.3285	0.3285	0.3285	0.3285	0.3285	0.3285	0.3285	0.3285	0.3285	0.3285	0.3285	0.3285	0.3285	0.3285	0.3285	0.3285	0.3285	0.3285	0.3285	0.3285	0.3285	0.3285	0.3285	0.3285	0.3285	0.3285	0.3285	0.3285	0.3285	0.3285	0.3285	0.3285	0.3285	0.3285	0.3285	0.3285	0.3285	0.3285	0.3285	0.3285	0.3285	0.3285	0.3285	0.3285	0.3285	0.3285	0.3285	0.3285	0.3285
0.329	0.329	0.329	0.329	0.329	0.329	0.329	0.329	0.329	0.329	0.329	0.329	0.329	0.329	0.329	0.329	0.329	0.329	0.329	0.329	0.329	0.329	0.329	0.329	0.329	0.329	0.329	0.329	0.329	0.329	0.329	0.329	0.329	0.329	0.329	0.329	0.329	0.329	0.329	0.329	0.329	0.329	0.329	0.329	0.329	0.329	0.329	0.329	0.329	0.329
0.3295	0.3295	0.3295	0.3295	0.3295	0.3295	0.3295	0.3295	0.3295	0.3295	0.3295	0.3295	0.3295	0.3295	0.3295	0.3295	0.3295	0.3295	0.3295	0.3295	0.3295	0.3295	0.3295	0.3295	0.3295	0.3295	0.3295	0.3295	0.3295	0.3295	0.3295	0.3295	0.3295	0.3295	0.3295	0.3295	0.3295	0.3295	0.3295	0.3295	0.3295	0.3295	0.3295	0.3295	0.3295	0.3295	0.3295	0.3295	0.3295	0.3295
0.33	0.33	0.33	0.33	0.33	0.33	0.33	0.33	0.33	0.33	0.33	0.33	0.33	0.33	0.33	0.33	0.33	0.33	0.33	0.33	0.33	0.33	0.33	0.33	0.33	0.33	0.33	0.33	0.33	0.33	0.33	0.33	0.33	0.33	0.33	0.33	0.33	0.33	0.33	0.33	0.33	0.33	0.33	0.33	0.33	0.33	0.33	0.33	0.33	0.33
0.3305	0.3305	0.3305	0.3305	0.3305	0.3305	0.3305	0.3305	0.3305	0.3305	0.3305	0.3305	0.3305	0.3305	0.3305	0.3305	0.3305	0.3305	0.3305	0.3305	0.3305	0.3305	0.3305	0.3305	0.3305	0.3305	0.3305	0.3305	0.3305	0.3305	0.3305	0.3305	0.3305	0.3305	0.3305	0.3305	0.3305	0.3305	0.3305	0.3305	0.3305	0.3305	0.3305	0.3305	0.3305	0.3305	0.3305	0.3305	0.3305	0.3305
0.331	0.331	0.331	0.331	0.331	0.331	0.331	0.331	0.331	0.331	0.331	0.331	0.331	0.331	0.331	0.331	0.331	0.331	0.331	0.331	0.331	0.331	0.331	0.331	0.331	0.331	0.331	0.331	0.331	0.331	0.331	0.331	0.331	0.331	0.331	0.331	0.331	0.331	0.331	0.331	0.331	0.331	0.331	0.331	0.331	0.331	0.331	0.331	0.331	0.331
0.3315	0.3315	0.3315	0.3315	0.3315	0.3315	0.3315	0.3315	0.3315	0.3315	0.3315	0.3315	0.3315	0.3315	0.3315	0.3315	0.3315	0.3315	0.3315	0.3315	0.3315	0.3315	0.3315	0.3315	0.3315	0.3315	0.3315	0.3315	0.3315	0.3315	0.3315	0.3315	0.3315	0.3315	0.3315	0.3315	0.3315	0.3315	0.3315	0.3315	0.3315	0.3315	0.3315	0.3315	0.3315	0.3315	0.3315	0.3315	0.3315	0.3315
0.332	0.332	0.332	0.332	0.332	0.332	0.332	0.332	0.332	0.332	0.332	0.332	0.332	0.332	0.332	0.332	0.332	0.332	0.332	0.332	0.332	0.332	0.332	0.332	0.332	0.332	0.332	0.332	0.332	0.332	0.332	0.332	0.332	0.332	0.332	0.332	0.332	0.332	0.332	0.332	0.332	0.332	0.332	0.332	0.332	0.332	0.332	0.332	0.332	0.332
0.3325	0.3325	0.3325	0.3325	0.3325	0.3325	0.3325	0.3325	0.3325	0.3325	0.3325	0.3325	0.3325	0.3325	0.3325	0.3325	0.3325	0.3325	0.3325	0.3325	0.3325	0.3325	0.3325	0.3325	0.3325	0.3325	0.3325	0.3325	0.3325	0.3325	0.3325	0.3325	0.3325	0.3325	0.3325	0.3325	0.3325	0.3325	0.3325	0.3325	0.3325	0.3325	0.3325	0.3325	0.3325	0.3325	0.3325	0.3325	0.3325	0.3325
0.333	0.333	0.333	0.333	0.333	0.333	0.333	0.333	0.333	0.333	0.333	0.333	0.333	0.333	0.333	0.333	0.333	0.333	0.333	0.333	0.333	0.333	0.333	0.333	0.333	0.333	0.333	0.333	0.333	0.333	0.333	0.333	0.333	0.333	0.333	0.333	0.333	0.333	0.333	0.333	0.333	0.333	0.333	0.333	0.333	0.333	0.333	0.333	0.333	0.333
0.3335	0.3335	0.3335	0.3335	0.3335	0.3335	0.3335	0.3335	0.3335	0.3335	0.3335	0.3335	0.3335	0.3335	0.3335	0.3335	0.3335	0.3335	0.3335	0.3335	0.3335	0.3335	0.3335	0.3335	0.3335	0.3335	0.3335	0.3335	0.3335	0.3335	0.3335	0.3335	0.3335	0.3335	0.3335	0.3335	0.3335	0.3335	0.3335	0.3335	0.3335	0.3335	0.3335	0.3335	0.3335	0.3335	0.3335	0.3335	0.3335	0.3335
0.334	0.334	0.334	0.334	0.334	0.334	0.334	0.334	0.334	0.334	0.334	0.334	0.334	0.334	0.334	0.334	0.334	0.334	0.334	0.334	0.334	0.334	0.334	0.334	0.334	0.334	0.334	0.334	0.334	0.334	0.334	0.334	0.334	0.334	0.334	0.334	0.334	0.334	0.334	0.334	0.334	0.334	0.334	0.334	0.334	0.334	0.334	0.334	0.334	0.334
0.3345	0.3345	0.3345	0.3345	0.3345	0.3345	0.3345	0.3345	0.3345	0.3345	0.3345	0.3345	0.3345	0.3345	0.3345	0.3345	0.3345	0.3345	0.3345	0.3345	0.3345	0.3345	0.3345	0.3345	0.3345	0.3345	0.3345	0.3345	0.3345	0.3345	0.3345	0.3345	0.3345	0.3345	0.3345	0.3345	0.3345	0.3345	0.3345	0.3345	0.3345	0.3345	0.3345	0.3345	0.3345	0.3345	0.3345	0.3345	0.3345	0.3345
0.335	0.335	0.335	0.335	0.335	0.335	0.335	0.335	0.335	0.335	0.335	0.335	0.335	0.335	0.335	0.335	0.335	0.335	0.335	0.335	0.335	0.335	0.335	0.335	0.335	0.335	0.335	0.335	0.335	0.335	0.335	0.335	0.335	0.335	0.335	0.335	0.335	0.335	0.335	0.335	0.335	0.335	0.335	0.335	0.335	0.335	0.335	0.335	0.335	0.335
0.3355	0.3355	0.3355	0.3355	0.3355	0.3355	0.3355	0.3355	0.3355	0.3355	0.3355	0.3355	0.3355	0.3355	0.3355	0.3355	0.3355	0.3355	0.3355	0.3355	0.3355	0.3355	0.3355	0.3355	0.3355	0.3355	0.3355	0.3355	0.3355	0.3355	0.3355	0.3355	0.3355	0.3355	0.3355	0.3355	0.3355	0.3355	0.3355	0.3355	0.3355	0.3355	0.3355	0.3355	0.3355	0.3355	0.3355	0.3355	0.3355	0.3355
0.336	0.336	0.336	0.336	0.336	0.336	0.336	0.336	0.336	0.336	0.336	0.336	0.336	0.336	0.336	0.336	0.336	0.336	0.336	0.336	0.336	0.336	0.336	0.336	0.336	0.336	0.336	0.336	0.336	0.336	0.336	0.336	0.336	0.336	0.336	0.336	0.336	0.336	0.336	0.336	0.336	0.336	0.336	0.336	0.336	0.336	0.336	0.336	0.336	0.336
0.3365	0.3365	0.3365	0.3365	0.3365	0.3365	0.3365	0.3365	0.3365	0.3365	0.3365	0.3365	0.3365	0.3365	0.3365	0.3365	0.3365	0.3365	0.3365	0.3365	0.3365	0.3365	0.3365	0.3365	0.3365	0.3365	0.3365	0.3365	0.3365	0.3365	0.3365	0.3365	0.3365	0.3365	0.3365	0.3365	0.3365	0.3365	0.3365	0.3365	0.3365	0.3365	0.3365	0.3365	0.3365	0.3365	0.3365	0.3365	0.3365	0.3365
0.337	0.337	0.337	0.337	0.337	0.337	0.337	0.337	0.337	0.337	0.337	0.337	0.337	0.337	0.337	0.337	0.337	0.337	0.337	0.337	0.337	0.337	0.337	0.337	0.337	0.337	0.337	0.337	0.337	0.337	0.337	0.337	0.337	0.337	0.337	0.337	0.337	0.337	0.337	0.337	0.337	0.337	0.337	0.337	0.337	0.337	0.337	0.337	0.337	0.337
0.3375	0.3375	0.3375	0.3375	0.3375	0.3375	0.3375	0.3375	0.3375	0.3375	0.3375	0.3375	0.3375	0.3375	0.3375	0.3375	0.3375	0.3375	0.3375	0.3375	0.3375	0.3375	0.3375	0.3375	0.3375	0.3375	0.3375	0.3375	0.3375	0.3375	0.3375	0.3375	0.3375	0.3375	0.3375	0.3375	0.3375	0.3375	0.3375	0.3375	0.3375	0.3375	0.3375	0.3375	0.3375	0.3375	0.3375	0.3375	0.3375	0.3375
0.338	0.338	0.338	0.338	0.338	0.338	0.338	0.338	0.338	0.338	0.338	0.338	0.338	0.338	0.338	0.338	0.338	0.338	0.338	0.338	0.338	0.338	0.338	0.338	0.338	0.338	0.338	0.338	0.338	0.338	0.338	0.338	0.338	0.338	0.338	0.338	0.338	0.338	0.338	0.338	0.338	0.338	0.338	0.338	0.338	0.338	0.338	0.338	0.338	0.338
0.3385	0.3385	0.3385	0.3385	0.3385	0.3385	0.3385	0.3385	0.3385	0.3385	0.3385	0.3385	0.3385	0.3385	0.3385	0.3385	0.3385	0.3385	0.3385	0.3385	0.3385	0.3385	0.3385	0.3385	0.3385	0.3385	0.3385	0.3385	0.3385	0.3385	0.3385	0.3385	0.3385	0.3385	0.3385	0.3385	0.3385	0.3385	0.3385	0.3385	0.3385	0.3385	0.3385	0.3385	0.3385	0.3385	0.3385	0.3385	0.3385	0.3385
0.339	0.339	0.339	0.339	0.339	0.339	0.339	0.339	0.339	0.339	0.339	0.339	0.339	0.339	0.339	0.339	0.339	0.339	0.339	0.339	0.339	0.339	0.339	0.339	0.339	0.339	0.339	0.339	0.339	0.339	0.339	0.339	0.339	0.339	0.339	0.339	0.339	0.339	0.339	0.339	0.339	0.339	0.339	0.339	0.339	0.339	0.339	0.339	0.339	0.339
0.3395	0.3395	0.3395	0.3395	0.3395	0.3395	0.3395	0.3395	0.3395	0.3395	0.3395	0.3395	0.3395	0.3395	0.3395	0.3395	0.3395	0.3395	0.3395	0.3395	0.3395	0.3395	0.3395	0.3395	0.3395	0.3395	0.3395	0.3395	0.3395	0.3395	0.3395	0.3395	0.3395	0.3395	0.3395	0.3395	0.3395	0.3395	0.3395	0.3395	0.3395	0.3395	0.3395	0.3395	0.3395	0.3395	0.3395	0.3395	0.3395	0.3395
0.34	0.34	0.34	0.34	0.34	0.34	0.34	0.34	0.34	0.34	0.34	0.34	0.34	0.34	0.34	0.34	0.34	0.34	0.34	0.34	0.34	0.34	0.34	0.34	0.34	0.34	0.34	0.34	0.34	0.34	0.34	0.34	0.34	0.34	0.34	0.34	0.34	0.34	0.34	0.34	0.34	0.34	0.34	0.34	0.34	0.34	0.34	0.34	0.34	0.34
0.3405	0.3405	0.3405	0.3405	0.3405	0.3405	0.3405	0.3405	0.3405	0.3405	0.3405	0.3405	0.3405	0.3405	0.3405	0.3405	0.3405	0.3405	0.3405	0.3405	0.3405	0.3405	0.3405	0.3405	0.3405	0.3405	0.3405	0.3405	0.3405	0.3405	0.3405	0.3405	0.3405	0.3405	0.3405	0.3405	0.3405	0.3405	0.3405	0.3405	0.3405	0.3405	0.3405	0.3405	0.3405	0.3405	0.3405	0.3405	0.3405	0.3405
0.341	0.341	0.341	0.341	0.341	0.341	0.341	0.341	0.341	0.341	0.341	0.341	0.341	0.341	0.341	0.341	0.341	0.341	0.341	0.341	0.341	0.341	0.341	0.341	0.341	0.341	0.341	0.341	0.341	0.341	0.341	0.341	0.341	0.341	0.341	0.341	0.341	0.341	0.341	0.341	0.341	0.341	0.341	0.341	0.341	0.341	0.341	0.341	0.341	0.341
0.3415	0.3415	0.3415	0.3415	0.3415	0.3415	0.3415	0.3415	0.3415	0.3415	0.3415	0.3415	0.3415	0.3415	0.3415	0.3415	0.3415	0.3415	0.3415	0.3415	0.3415	0.3415	0.3415	0.3415	0.3415	0.3415	0.3415	0.3415	0.3415	0.3415	0.3415	0.3415	0.3415	0.3415	0.3415	0.3415	0.3415	0.3415	0.3415	0.3415	0.3415	0.3415	0.3415	0.3415	0.3415	0.3415	0.3415	0.3415	0.3415	0.3415
0.342	0.342	0.342	0.342	0.342	0.342	0.342	0.342	0.342	0.342	0.342	0.342	0.342	0.342	0.342	0.342	0.342	0.342	0.342	0.342	0.342	0.342	0.342	0.342	0.342	0.342	0.342	0.342	0.342	0.342	0.342	0.342	0.342	0.342	0.342	0.342	0.342	0.342	0.342	0.342	0.342	0.342	0.342	0.342	0.342	0.342	0.342	0.342	0.342	0.342
0.3425	0.3425	0.3425	0.3425	0.3425	0.3425	0.3425	0.3425	0.3425	0.3425	0.3425	0.3425	0.3425	0.3425	0.3425	0.3425	0.3425	0.3425	0.3425	0.3425	0.3425	0.3425	0.3425	0.3425	0.3425	0.3425	0.3425	0.3425	0.3425	0.3425	0.3425	0.3425	0.3425	0.3425	0.3425	0.3425	0.3425	0.3425	0.3425	0.3425	0.3425	0.3425	0.3425	0.3425	0.3425	0.3425	0.3425	0.3425	0.3425	0.3425
0.343	0.343	0.343	0.343	0.343	0.343	0.343	0.343	0.343	0.343	0.343	0.343	0.343	0.343	0.343	0.343	0.343	0.343	0.343	0.343	0.343	0.343	0.343	0.343	0.343	0.343	0.343	0.343	0.343	0.343	0.343	0.343	0.343	0.343	0.343	0.343	0.343	0.343	0.343	0.343	0.343	0.343	0.343	0.343	0.343	0.343	0.343	0.343	0.343	0.343
0.3435	0.3435	0.3435	0.3435	0.3435	0.3435	0.3435	0.3435	0.3435	0.3435	0.3435	0.3435	0.3435	0.3435	0.3435	0.3435	0.3435	0.3435	0.3435	0.3435	0.3435	0.3435	0.3435	0.3435	0.3435	0.3435	0.3435	0.3435	0.3435	0.3435	0.3435	0.3435	0.3435	0.3435	0.3435	0.3435	0.3435	0.3435	0.3435	0.3435	0.3435	0.3435	0.3435	0.3435	0.3435	0.3435	0.3435	0.3435	0.3435	0.3435
0.344	0.344	0.344	0.344	0.344	0.344	0.344	0.344	0.344	0.344	0.344	0.344	0.344	0.344	0.344	0.344	0.344	0.344	0.344	0.344	0.344	0.344	0.344	0.344	0.344	0.344	0.344	0.344	0.344	0.344	0.344	0.344	0.344	0.344	0.344	0.344	0.344	0.344	0.344	0.344	0.344	0.344	0.344	0.344	0.344	0.344	0.344	0.344	0.344	0.344
0.3445	0.3445	0.3445	0.3445	0.3445	0.3445	0.3445	0.3445	0.3445	0.3445	0.3445	0.3445	0.3445	0.3445	0.3445	0.3445	0.3445	0.3445	0.3445	0.3445	0.3445	0.3445	0.3445	0.3445	0.3445	0.3445	0.3445	0.3445	0.3445	0.3445	0.3445	0.3445	0.3445	0.3445	0.3445	0.3445	0.3445	0.3445	0.3445	0.3445	0.3445	0.3445	0.3445	0.3445	0.3445	0.3445	0.3445	0.3445	0.3445	0.3445
0.345	0.345	0.345	0.345	0.345	0.345	0.345	0.345	0.345	0.345	0.345	0.345	0.345	0.345	0.345	0.345	0.345	0.345	0.345	0.345	0.345	0.345	0.345	0.345	0.345	0.345	0.345	0.345	0.345	0.345	0.345	0.345	0.345	0.345	0.345	0.345	0.345	0.345	0.345	0.345	0.345	0.345	0.345	0.345	0.345	0.345	0.345	0.345	0.345	0.345
0.3455	0.3455	0.3455	0.3455	0.3455	0.3455	0.3455	0.3455	0.3455	0.3455	0.3455	0.3455	0.3455	0.3455	0.3455	0.3455	0.3455	0.3455	0.3455	0.3455	0.3455	0.3455	0.3455	0.3455	0.3455	0.3455	0.3455	0.3455	0.3455	0.3455	0.3455	0.3455	0.3455	0.3455	0.3455	0.3455	0.3455	0.3455	0.3455	0.3455	0.3455	0.3455	0.3455	0.3455	0.3455	0.3455	0.3455	0.3455	0.3455	0.3455
0.346	0.346	0.346	0.346	0.346	0.346	0.346	0.346	0.346	0.346	0.346	0.346	0.346	0.346	0.346	0.346	0.346	0.346	0.346	0.346	0.346	0.346	0.346	0.346	0.346	0.346	0.346	0.346	0.346	0.346	0.346	0.346	0.346	0.346	0.346	0.346	0.346	0.346	0.346	0.346	0.346	0.346	0.346	0.346	0.346	0.346	0.346	0.346	0.346	0.346
0.3465	0.3465	0.3465	0.3465	0.3465	0.3465	0.3465	0.3465	0.3465	0.3465	0.3465	0.3465	0.3465	0.3465	0.3465	0.3465	0.3465	0.3465	0.3465	0.3465	0.3465	0.3465	0.3465	0.3465	0.3465	0.3465	0.3465	0.3465	0.3465	0.3465	0.3465	0.3465	0.3465	0.3465	0.3465	0.3465	0.3465	0.3465	0.3465	0.3465	0.3465	0.3465	0.3465	0.3465	0.3465	0.3465	0.3465	0.3465	0.3465	0.3465
0.347	0.347	0.347	0.347	0.347	0.347	0.347	0.347	0.347	0.347	0.347	0.347	0.347	0.347	0.347	0.347	0.347	0.347	0.347	0.347	0.347	0.347	0.347	0.347	0.347	0.347	0.347	0.347	0.347	0.347	0.347	0.347	0.347	0.347	0.347	0.347	0.347	0.347	0.347	0.347	0.347	0.347	0.347	0.347	0.347	0.347	0.347	0.347	0.347	0.347
0.3475	0.3475	0.3475	0.3475	0.3475	0.3475	0.3475	0.3475	0.3475	0.3475	0.3475	0.3475	0.3475	0.3475	0.3475	0.3475	0.3475	0.3475	0.3475	0.3475	0.3475	0.3475	0.3475	0.3475	0.3475	0.3475	0.3475	0.3475	0.3475	0.3475	0.3475	0.3475	0.3475	0.3475	0.3475	0.3475	0.3475	0.3475	0.3475	0.3475	0.3475	0.3475	0.3475	0.3475	0.3475	0.3475	0.3475	0.3475	0.3475	0.3475
0.348	0.348	0.348	0.348	0.348	0.348	0.348	0.348	0.348	0.348	0.348	0.348	0.348	0.348	0.348	0.348	0.348	0.348	0.348	0.348	0.348	0.348	0.348	0.348	0.348	0.348	0.348	0.348	0.348	0.348	0.348	0.348	0.348	0.348	0.348	0.348	0.348	0.348	0.348	0.348	0.348	0.348	0.348	0.348	0.348	0.348	0.348	0.348	0.348	0.348
0.3485	0.3485	0.3485	0.3485	0.3485	0.3485	0.3485	0.3485	0.3485	0.3485	0.3485	0.3485	0.3485	0.3485	0.3485	0.3485	0.3485	0.3485	0.3485	0.3485	0.3485	0.3485	0.3485	0.3485	0.3485	0.3485	0.3485	0.3485	0.3485	0.3485	0.3485	0.3485	0.3485	0.3485	0.3485	0.3485	0.3485	0.3485	0.3485	0.3485	0.3485	0.3485	0.3485	0.3485	0.3485	0.3485	0.3485	0.3485	0.3485	0.3485
0.349	0.349	0.349	0.349	0.349	0.349	0.349	0.349	0.349	0.349	0.349	0.349	0.349	0.349	0.349	0.349	0.349	0.349	0.349	0.349	0.349	0.349	0.349	0.349	0.349	0.349	0.349	0.349	0.349	0.349	0.349	0.349	0.349	0.349	0.349	0.349	0.349	0.349	0.349	0.349	0.349	0.349	0.349	0.349	0.349	0.349	0.349	0.349	0.349	0.349
0.3495	0.3495	0.3495	0.3495	0.3495	0.3495	0.3495	0.3495	0.3495	0.3495	0.3495	0.3495	0.3495	0.3495	0.3495	0.3495	0.3495	0.3495	0.3495	0.3495	0.3495	0.3495	0.3495	0.3495	0.3495	0.3495	0.3495	0.3495	0.3495	0.3495	0.3495	0.3495	0.3495	0.3495	0.3495	0.3495	0.3495	0.3495	0.3495	0.3495	0.3495	0.3495	0.3495	0.3495	0.3495	0.3495	0.3495	0.3495	0.3495	0.3495
0.35	0.35	0.35	0.35	0.35	0.35	0.35	0.35	0.35	0.35	0.35	0.35	0.35	0.35	0.35	0.35	0.35	0.35	0.35	0.35	0.35	0.35	0.35	0.35	0.35	0.35	0.35	0.35	0.35	0.35	0.35	0.35	0.35	0.35	0.35	0.35	0.35	0.35	0.35	0.35	0.35	0.35	0.35	0.35	0.35	0.35	0.35	0.35	0.35	0.35
0.3505	0.3505	0.3505	0.3505	0.3505	0.3505	0.3505	0.3505	0.3505	0.3505	0.3505	0.3505	0.3505	0.3505	0.3505	0.3505	0.3505	0.3505	0.3505	0.3505	0.3505	0.3505	0.3505	0.3505	0.3505	0.3505	0.3505	0.3505	0.3505	0.3505	0.3505	0.3505	0.3505	0.3505	0.3505	0.3505	0.3505	0.3505	0.3505	0.3505	0.3505	0.3505	0.3505	0.3505	0.3505	0.3505	0.3505	0.3505	0.3505	0.3505
0.351	0.351	0.351	0.351	0.351	0.351	0.351	0.351	0.351	0.351	0.351	0.351	0.351	0.351	0.351	0.351	0.351	0.351	0.351	0.351	0.351	0.351	0.351	0.351	0.351	0.351	0.351	0.351	0.351	0.351	0.351	0.351	0.351	0.351	0.351	0.351	0.351	0.351	0.351	0.351	0.351	0.351	0.351	0.351	0.351	0.351	0.351	0.351	0.351	0.351
0.3515	0.3515	0.3515	0.3515	0.3515	0.3515	0.3515	0.3515	0.3515	0.3515	0.3515	0.3515	0.3515	0.3515	0.3515	0.3515	0.3515	0.3515	0.3515	0.3515	0.3515	0.3515	0.3515	0.3515	0.3515	0.3515	0.3515	0.3515	0.3515	0.3515	0.3515	0.3515	0.3515	0.3515	0.3515	0.3515	0.3515	0.3515	0.3515	0.3515	0.3515	0.3515	0.3515	0.3515	0.3515	0.3515	0.3515	0.3515	0.3515	0.3515
0.352	0.352	0.352	0.352	0.352	0.352	0.352	0.352	0.352	0.352	0.352	0.352	0.352	0.352	0.352	0.352	0.352	0.352	0.352	0.352	0.352	0.352	0.352	0.352	0.352	0.352	0.352	0.352	0.352	0.352	0.352	0.352	0.352	0.352	0.352	0.352	0.352	0.352	0.352	0.352	0.352	0.352	0.352	0.352	0.352	0.352	0.352	0.352	0.352	0.352
0.3525	0.3525	0.3525	0.3525	0.3525	0.3525	0.3525	0.3525	0.3525	0.3525	0.3525	0.3525	0.3525	0.3525	0.3525	0.3525	0.3525	0.3525	0.3525	0.3525	0.3525	0.3525	0.3525	0.3525	0.3525	0.3525	0.3525	0.3525	0.3525	0.3525	0.3525	0.3525	0.3525	0.3525	0.3525	0.3525	0.3525	0.3525	0.3525	0.3525	0.3525	0.3525	0.3525	0.3525	0.3525	0.3525	0.3525	0.3525	0.3525	0.3525
0.353	0.353	0.353	0.353	0.353	0.353	0.353	0.353	0.353	0.353	0.353	0.353	0.353	0.353	0.353	0.353	0.353	0.353	0.353	0.353	0.353	0.353	0.353	0.353	0.353	0.353	0.353	0.353	0.353	0.353	0.353	0.353	0.353	0.353	0.353	0.353	0.353	0.353	0.353	0.353	0.353	0.353	0.353	0.353	0.353	0.353	0.353	0.353	0.353	0.353
0.3535	0.3535	0.3535	0.3535	0.3535	0.3535	0.3535	0.3535	0.3535	0.3535	0.3535	0.3535	0.3535	0.3535	0.3535	0.3535	0.3535	0.3535	0.3535	0.3535	0.3535	0.3535	0.3535	0.3535	0.3535	0.3535	0.3535	0.3535	0.3535	0.3535	0.3535	0.3535	0.3535	0.3535	0.3535	0.3535	0.3535	0.3535	0.3535	0.3535	0.3535	0.3535	0.3535	0.3535	0.3535	0.3535	0.3535	0.3535	0.3535	0.3535
0.354	0.354	0.354	0.354	0.354	0.354	0.354	0.354	0.354	0.354	0.354	0.354	0.354	0.354	0.354	0.354	0.354	0.354	0.354	0.354	0.354	0.354	0.354	0.354	0.354	0.354	0.354	0.354	0.354	0.354	0.354	0.354	0.354	0.354	0.354	0.354	0.354	0.354	0.354	0.354	0.354	0.354	0.354	0.354	0.354	0.354	0.354	0.354	0.354	0.354
0.3545	0.3545	0.3545	0.3545	0.3545	0.3545	0.3545	0.3545	0.3545	0.3545	0.3545	0.3545	0.3545	0.3545	0.3545	0.3545	0.3545	0.3545	0.3545	0.3545	0.3545	0.3545	0.3545	0.3545	0.3545	0.3545	0.3545	0.3545	0.3545	0.3545	0.3545	0.3545	0.3545	0.3545	0.3545	0.3545	0.3545	0.3545	0.3545	0.3545	0.3545	0.3545	0.3545	0.3545	0.3545	0.3545	0.3545	0.3545	0.3545	0.3545
0.355	0.355	0.355	0.355	0.355	0.355	0.355	0.355	0.355	0.355	0.355	0.355	0.355	0.355	0.355	0.355	0.355	0.355	0.355	0.355	0.355	0.355	0.355	0.355	0.355	0.355	0.355	0.355	0.355	0.355	0.355	0.355	0.355	0.355	0.355	0.355	0.355	0.355	0.355	0.355	0.355	0.355	0.355	0.355	0.355	0.355	0.355	0.355	0.355	0.355
0.3555	0.3555	0.3555	0.3555	0.3555	0.3555	0.3555	0.3555	0.3555	0.3555	0.3555	0.3555	0.3555	0.3555	0.3555	0.3555	0.3555	0.3555	0.3555	0.3555	0.3555	0.3555	0.3555	0.3555	0.3555	0.3555	0.3555	0.3555	0.3555	0.3555	0.3555	0.3555	0.3555	0.3555	0.3555	0.3555	0.3555	0.3555	0.3555	0.3555	0.3555	0.3555	0.3555	0.3555	0.3555	0.3555	0.3555	0.3555	0.3555	0.3555
0.356	0.356	0.356	0.356	0.356	0.356	0.356	0.356	0.356	0.356	0.356	0.356	0.356	0.356	0.356	0.356	0.356	0.356	0.356	0.356	0.356	0.356	0.356	0.356	0.356	0.356	0.356	0.356	0.356	0.356	0.356	0.356	0.356	0.356	0.356	0.356	0.356	0.356	0.356	0.356	0.356	0.356	0.356	0.356	0.356	0.356	0.356	0.356	0.356	0.356
0.3565	0.3565	0.3565	0.3565	0.3565	0.3565	0.3565	0.3565	0.3565	0.3565	0.3565	0.3565	0.3565	0.3565	0.3565	0.3565	0.3565	0.3565	0.3565	0.3565	0.3565	0.3565	0.3565	0.3565	0.3565	0.3565	0.3565	0.3565	0.3565	0.3565	0.3565	0.3565	0.3565	0.3565	0.3565	0.3565	0.3565	0.3565	0.3565	0.3565	0.3565	0.3565	0.3565	0.3565	0.3565	0.3565	0.3565	0.3565	0.3565	0.3565
0.357	0.357	0.357	0.357	0.357	0.357	0.357	0.357	0.357	0.357	0.357	0.357	0.357	0.357	0.357	0.357	0.357	0.357	0.357	0.357	0.357	0.357	0.357	0.357	0.357	0.357	0.357	0.357	0.357	0.357	0.357	0.357	0.357	0.357	0.357	0.357	0.357	0.357	0.357	0.357	0.357	0.357	0.357	0.357	0.357	0.357	0.357	0.357	0.357	0.357
0.3575	0.3575	0.3575	0.3575	0.3575	0.3575	0.3575	0.3575	0.3575	0.3575	0.3575	0.3575	0.3575	0.3575	0.3575	0.3575	0.3575	0.3575	0.3575	0.3575	0.3575	0.3575	0.3575	0.3575	0.3575	0.3575	0.3575	0.3575	0.3575	0.3575	0.3575	0.3575	0.3575	0.3575	0.3575	0.3575	0.3575	0.3575	0.3575	0.3575	0.3575	0.3575	0.3575	0.3575	0.3575	0.3575	0.3575	0.3575	0.3575	0.3575
0.358	0.358	0.358	0.358	0.358	0.358	0.358	0.358	0.358	0.358	0.358	0.358	0.358	0.358	0.358	0.358	0.358	0.358	0.358	0.358	0.358	0.358	0.358	0.358	0.358	0.358	0.358	0.358	0.358	0.358	0.358	0.358	0.358	0.358	0.358	0.358	0.358	0.358	0.358	0.358	0.358	0.358	0.358	0.358	0.358	0.358	0.358	0.358	0.358	0.358
0.3585	0.3585	0.3585	0.3585	0.3585	0.3585	0.3585	0.3585	0.3585	0.3585	0.3585	0.3585	0.3585	0.3585	0.3585	0.3585	0.3585	0.3585	0.3585	0.3585	0.3585	0.3585	0.3585	0.3585	0.3585	0.3585	0.3585	0.3585	0.3585	0.3585	0.3585	0.3585	0.3585	0.3585	0.3585	0.3585	0.3585	0.3585	0.3585	0.3585	0.3585	0.3585	0.3585	0.3585	0.3585	0.3585	0.3585	0.3585	0.3585	0.3585
0.359	0.359	0.359	0.359	0.359	0.359	0.359	0.359	0.359	0.359	0.359	0.359	0.359	0.359	0.359	0.359	0.359	0.359	0.359	0.359	0.359	0.359	0.359	0.359	0.359	0.359	0.359	0.359	0.359	0.359	0.359	0.359	0.359	0.359	0.359	0.359	0.359	0.359	0.359	0.359	0.359	0.359	0.359	0.359	0.359	0.359	0.359	0.359	0.359	0.359
0.3595	0.3595	0.3595	0.3595	0.3595	0.3595	0.3595	0.3595	0.3595	0.3595	0.3595	0.3595	0.3595	0.3595	0.3595	0.3595	0.3595	0.3595	0.3595	0.3595	0.3595	0.3595	0.3595	0.3595	0.3595	0.3595	0.3595	0.3595	0.3595	0.3595	0.3595	0.3595	0.3595	0.3595	0.3595	0.3595	0.3595	0.3595	0.3595	0.3595	0.3595	0.3595	0.3595	0.3595	0.3595	0.3595	0.3595	0.3595	0.3595	0.3595
0.36	0.36	0.36	0.36	0.36	0.36	0.36	0.36	0.36	0.36	0.36	0.36	0.36	0.36	0.36	0.36	0.36	0.36	0.36	0.36	0.36	0.36	0.36	0.36	0.36	0.36	0.36	0.36	0.36	0.36	0.36	0.36	0.36	0.36	0.36	0.36	0.36	0.36	0.36	0.36	0.36	0.36	0.36	0.36	0.36	0.36	0.36	0.36	0.36	0.36
0.3605	0.3605	0.3605	0.3605	0.3605	0.3605	0.3605	0.3605	0.3605	0.3605	0.3605	0.3605	0.3605	0.3605	0.3605	0.3605	0.3605	0.3605	0.3605	0.3605	0.3605	0.3605	0.3605	0.3605	0.3605	0.3605	0.3605	0.3605	0.3605	0.3605	0.3605	0.3605	0.3605	0.3605	0.3605	0.3605	0.3605	0.3605	0.3605	0.3605	0.3605	0.3605	0.3605	0.3605	0.3605	0.3605	0.3605	0.3605	0.3605	0.3605
0.361	0.361	0.361	0.361	0.361	0.361	0.361	0.361	0.361	0.361	0.361	0.361	0.361	0.361	0.361	0.361	0.361	0.361	0.361	0.361	0.361	0.361	0.361	0.361	0.361	0.361	0.361	0.361	0.361	0.361	0.361	0.361	0.361	0.361	0.361	0.361	0.361	0.361	0.361	0.361	0.361	0.361	0.361	0.361	0.361	0.361	0.361	0.361	0.361	0.361
0.3615	0.3615	0.3615	0.3615	0.3615	0.3615	0.3615	0.3615	0.3615	0.3615	0.3615	0.3615	0.3615	0.3615	0.3615	0.3615	0.3615	0.3615	0.3615	0.3615	0.3615	0.3615	0.3615	0.3615	0.3615	0.3615	0.3615	0.3615	0.3615	0.3615	0.3615	0.3615	0.3615	0.3615	0.3615	0.3615	0.3615	0.3615	0.3615	0.3615	0.3615	0.3615	0.3615	0.3615	0.3615	0.3615	0.3615	0.3615	0.3615	0.3615
0.362	0.362	0.362	0.362	0.362	0.362	0.362	0.362	0.362	0.362	0.362	0.362	0.362	0.362	0.362	0.362	0.362	0.362	0.362	0.362	0.362	0.362	0.362	0.362	0.362	0.362	0.362	0.362	0.362	0.362	0.362	0.362	0.362	0.362	0.362	0.362	0.362	0.362	0.362	0.362	0.362	0.362	0.362	0.362	0.362	0.362	0.362	0.362	0.362	0.362
0.3625	0.3625	0.3625	0.3625	0.3625	0.3625	0.3625	0.3625	0.3625	0.3625	0.3625	0.3625	0.3625	0.3625	0.3625	0.3625	0.3625	0.3625	0.3625	0.3625	0.3625	0.3625	0.3625	0.3625	0.3625	0.3625	0.3625	0.3625	0.3625	0.3625	0.3625	0.3625	0.3625	0.3625	0.3625	0.3625	0.3625	0.3625	0.3625	0.3625	0.3625	0.3625	0.3625	0.3625	0.3625	0.3625	0.3625	0.3625	0.3625	0.3625
0.363	0.363	0.363	0.363	0.363	0.363	0.363	0.363	0.363	0.363	0.363	0.363	0.363	0.363	0.363	0.363	0.363	0.363	0.363	0.363	0.363	0.363	0.363	0.363	0.363	0.363	0.363	0.363	0.363	0.363	0.363	0.363	0.363	0.363	0.363	0.363	0.363	0.363	0.363	0.363	0.363	0.363	0.363	0.363	0.363	0.363	0.363	0.363	0.363	0.363
0.3635	0.3635	0.3635	0.3635	0.3635	0.3635	0.3635	0.3635	0.3635	0.3635	0.3635	0.3635	0.3635	0.3635	0.3635	0.3635	0.3635	0.3635	0.3635	0.3635	0.3635	0.3635	0.3635	0.3635	0.3635	0.3635	0.3635	0.3635	0.3635	0.3635	0.3635	0.3635	0.3635	0.3635	0.3635	0.3635	0.3635	0.3635	0.3635	0.3635	0.3635	0.3635	0.3635	0.3635	0.3635	0.3635	0.3635	0.3635	0.3635	0.3635
0.364	0.364	0.364	0.364	0.364	0.364	0.364	0.364	0.364	0.364	0.364	0.364	0.364	0.364	0.364	0.364	0.364	0.364	0.364	0.364	0.364	0.364	0.364	0.364	0.364	0.364	0.364	0.364	0.364	0.364	0.364	0.364	0.364	0.364	0.364	0.364	0.364	0.364	0.364	0.364	0.364	0.364	0.364	0.364	0.364	0.364	0.364	0.364	0.364	0.364
0.3645	0.3645	0.3645	0.3645	0.3645	0.3645	0.3645	0.3645	0.3645	0.3645	0.3645	0.3645	0.3645	0.3645	0.3645	0.3645	0.3645	0.3645	0.3645	0.3645	0.3645	0.3645	0.3645	0.3645	0.3645	0.3645	0.3645	0.3645	0.3645	0.3645	0.3645	0.3645	0.3645	0.3645	0.3645	0.3645	0.3645	0.3645	0.3645	0.3645	0.3645	0.3645	0.3645	0.3645	0.3645	0.3645	0.3645	0.3645	0.3645	0.3645
0.365	0.365	0.365	0.365	0.365	0.365	0.365	0.365	0.365	0.365	0.365	0.365	0.365	0.365	0.365	0.365	0.365	0.365	0.365	0.365	0.365	0.365	0.365	0.365	0.365	0.365	0.365	0.365	0.365	0.365	0.365	0.365	0.365	0.365	0.365	0.365	0.365	0.365	0.365	0.365	0.365	0.365	0.365	0.365	0.365	0.365	0.365	0.365	0.365	0.365
0.3655	0.3655	0.3655	0.3655	0.3655	0.3655	0.3655	0.3655	0.3655	0.3655	0.3655	0.3655	0.3655	0.3655	0.3655	0.3655	0.3655	0.3655	0.3655	0.3655	0.3655	0.3655	0.3655	0.3655	0.3655	0.3655	0.3655	0.3655	0.3655	0.3655	0.3655	0.3655	0.3655	0.3655	0.3655	0.3655	0.3655	0.3655	0.3655	0.3655	0.3655	0.3655	0.3655	0.3655	0.3655	0.3655	0.3655	0.3655	0.3655	0.3655
0.366	0.366	0.366	0.366	0.366	0.366	0.366	0.366	0.366	0.366	0.366	0.366	0.366	0.366	0.366	0.366	0.366	0.366	0.366	0.366	0.366	0.366	0.366	0.366	0.366	0.366	0.366	0.366	0.366	0.366	0.366	0.366	0.366	0.366	0.366	0.366	0.366	0.366	0.366	0.366	0.366	0.366	0.366	0.366	0.366	0.366	0.366	0.366	0.366	0.366
0.3665	0.3665	0.3665	0.3665	0.3665	0.3665	0.3665	0.3665	0.3665	0.3665	0.3665	0.3665	0.3665	0.3665	0.3665	0.3665	0.3665	0.3665	0.3665	0.3665	0.3665	0.3665	0.3665	0.3665	0.3665	0.3665	0.3665	0.3665	0.3665	0.3665	0.3665	0.3665	0.3665	0.3665	0.3665	0.3665	0.3665	0.3665	0.3665	0.3665	0.3665	0.3665	0.3665	0.3665	0.3665	0.3665	0.3665	0.3665	0.3665	0.3665
0.367	0.367	0.367	0.367	0.367	0.367	0.367	0.367	0.367	0.367	0.367	0.367	0.367	0.367	0.367	0.367	0.367	0.367	0.367	0.367	0.367	0.367	0.367	0.367	0.367	0.367	0.367	0.367	0.367	0.367	0.367	0.367	0.367	0.367	0.367	0.367	0.367	0.367	0.367	0.367	0.367	0.367	0.367	0.367	0.367	0.367	0.367	0.367	0.367	0.367
0.3675	0.3675	0.3675	0.3675	0.3675	0.3675	0.3675	0.3675	0.3675	0.3675	0.3675	0.3675	0.3675	0.3675	0.3675	0.3675	0.3675	0.3675	0.3675	0.3675	0.3675	0.3675	0.3675	0.3675	0.3675	0.3675	0.3675	0.3675	0.3675	0.3675	0.3675	0.3675	0.3675	0.3675	0.3675	0.3675	0.3675	0.3675	0.3675	0.3675	0.3675	0.3675	0.3675	0.3675	0.3675	0.3675	0.3675	0.3675	0.3675	0.3675
0.368	0.368	0.368	0.368	0.368	0.368	0.368	0.368	0.368	0.368	0.368	0.368	0.368	0.368	0.368	0.368	0.368	0.368	0.368	0.368	0.368	0.368	0.368	0.368	0.368	0.368	0.368	0.368	0.368	0.368	0.368	0.368	0.368	0.368	0.368	0.368	0.368	0.368	0.368	0.368	0.368	0.368	0.368	0.368	0.368	0.368	0.368	0.368	0.368	0.368
0.3685	0.3685	0.3685	0.3685	0.3685	0.3685	0.3685	0.3685	0.3685	0.3685	0.3685	0.3685	0.3685	0.3685	0.3685	0.3685	0.3685	0.3685	0.3685	0.3685	0.3685	0.3685	0.3685	0.3685	0.3685	0.3685	0.3685	0.3685	0.3685	0.3685	0.3685	0.3685	0.3685	0.3685	0.3685	0.3685	0.3685	0.3685	0.3685	0.3685	0.3685	0.3685	0.3685	0.3685	0.3685	0.3685	0.3685	0.3685	0.3685	0.3685
0.369	0.369	0.369	0.369	0.369	0.369	0.369	0.369	0.369	0.369	0.369	0.369	0.369	0.369	0.369	0.369	0.369	0.369	0.369	0.369	0.369	0.369	0.369	0.369	0.369	0.369	0.369	0.369	0.369	0.369	0.369	0.369	0.369	0.369	0.369	0.369	0.369	0.369	0.369	0.369	0.369	0.369	0.369	0.369	0.369	0.369	0.369	0.369	0.369	0.369
0.3695	0.3695	0.3695	0.3695	0.3695	0.3695	0.3695	0.3695	0.3695	0.3695	0.3695	0.3695	0.3695	0.3695	0.3695	0.3695	0.3695	0.3695	0.3695	0.3695	0.3695	0.3695	0.3695	0.3695	0.3695	0.3695	0.3695	0.3695	0.3695	0.3695	0.3695	0.3695	0.3695	0.3695	0.3695	0.3695	0.3695	0.3695	0.3695	0.3695	0.3695	0.3695	0.3695	0.3695	0.3695	0.3695	0.3695	0.3695	0.3695	0.3695
0.37	0.37	0.37	0.37	0.37	0.37	0.37	0.37	0.37	0.37	0.37	0.37	0.37	0.37	0.37	0.37	0.37	0.37	0.37	0.37	0.37	0.37	0.37	0.37	0.37	0.37	0.37	0.37	0.37	0.37	0.37	0.37	0.37	0.37	0.37	0.37	0.37	0.37	0.37	0.37	0.37	0.37	0.37	0.37	0.37	0.37	0.37	0.37	0.37	0.37
0.3705	0.3705	0.3705	0.3705	0.3705	0.3705	0.3705	0.3705	0.3705	0.3705	0.3705	0.3705	0.3705	0.3705	0.3705	0.3705	0.3705	0.3705	0.3705	0.3705	0.3705	0.3705	0.3705	0.3705	0.3705	0.3705	0.3705	0.3705	0.3705	0.3705	0.3705	0.3705	0.3705	0.3705	0.3705	0.3705	0.3705	0.3705	0.3705	0.3705	0.3705	0.3705	0.3705	0.3705	0.3705	0.3705	0.3705	0.3705	0.3705	0.3705
0.371	0.371	0.371	0.371	0.371	0.371	0.371	0.371	0.371	0.371	0.371	0.371	0.371	0.371	0.371	0.371	0.371	0.371	0.371	0.371	0.371	0.371	0.371	0.371	0.371	0.371	0.371	0.371	0.371	0.371	0.371	0.371	0.371	0.371	0.371	0.371	0.371	0.371	0.371	0.371	0.371	0.371	0.371	0.371	0.371	0.371	0.371	0.371	0.371	0.371
0.3715	0.3715	0.3715	0.3715	0.3715	0.3715	0.3715	0.3715	0.3715	0.3715	0.3715	0.3715	0.3715	0.3715	0.3715	0.3715	0.3715	0.3715	0.3715	0.3715	0.3715	0.3715	0.3715	0.3715	0.3715	0.3715	0.3715	0.3715	0.3715	0.3715	0.3715	0.3715	0.3715	0.3715	0.3715	0.3715	0.3715	0.3715	0.3715	0.3715	0.3715	0.3715	0.3715	0.3715	0.3715	0.3715	0.3715	0.3715	0.3715	0.3715
0.372	0.372	0.372	0.372	0.372	0.372	0.372	0.372	0.372	0.372	0.372	0.372	0.372	0.372	0.372	0.372	0.372	0.372	0.372	0.372	0.372	0.372	0.372	0.372	0.372	0.372	0.372	0.372	0.372	0.372	0.372	0.372	0.372	0.372	0.372	0.372	0.372	0.372	0.372	0.372	0.372	0.372	0.372	0.372	0.372	0.372	0.372	0.372	0.372	0.372
0.3725	0.3725	0.3725	0.3725	0.3725	0.3725	0.3725	0.3725	0.3725	0.3725	0.3725	0.3725	0.3725	0.3725	0.3725	0.3725	0.3725	0.3725	0.3725	0.3725	0.3725	0.3725	0.3725	0.3725	0.3725	0.3725	0.3725	0.3725	0.3725	0.3725	0.3725	0.3725	0.3725	0.3725	0.3725	0.3725	0.3725	0.3725	0.3725	0.3725	0.3725	0.3725	0.3725	0.3725	0.3725	0.3725	0.3725	0.3725	0.3725	0.3725
0.373	0.373	0.373	0.373	0.373	0.373	0.373	0.373	0.373	0.373	0.373	0.373	0.373	0.373	0.373	0.373	0.373	0.373	0.373	0.373	0.373	0.373	0.373	0.373	0.373	0.373	0.373	0.373	0.373	0.373	0.373	0.373	0.373	0.373	0.373	0.373	0.373	0.373	0.373	0.373	0.373	0.373	0.373	0.373	0.373	0.373	0.373	0.373	0.373	0.373
0.3735	0.3735	0.3735	0.3735	0.3735	0.3735	0.3735	0.3735	0.3735	0.3735	0.3735	0.3735	0.3735	0.3735	0.3735	0.3735	0.3735	0.3735	0.3735	0.3735	0.3735	0.3735	0.3735	0.3735	0.3735	0.3735	0.3735	0.3735	0.3735	0.3735	0.3735	0.3735	0.3735	0.3735	0.3735	0.3735	0.3735	0.3735	0.3735	0.3735	0.3735	0.3735	0.3735	0.3735	0.3735	0.3735	0.3735	0.3735	0.3735	0.3735
0.374	0.374	0.374	0.374	0.374	0.374	0.374	0.374	0.374	0.374	0.374	0.374	0.374	0.374	0.374	0.374	0.374	0.374	0.374	0.374	0.374	0.374	0.374	0.374	0.374	0.374	0.374	0.374	0.374	0.374	0.374	0.374	0.374	0.374	0.374	0.374	0.374	0.374	0.374	0.374	0.374	0.374	0.374	0.374	0.374	0.374	0.374	0.374	0.374	0.374
0.3745	0.3745	0.3745	0.3745	0.3745	0.3745	0.3745	0.3745	0.3745	0.3745	0.3745	0.3745	0.3745	0.3745	0.3745	0.3745	0.3745	0.3745	0.3745	0.3745	0.3745	0.3745	0.3745	0.3745	0.3745	0.3745	0.3745	0.3745	0.3745	0.3745	0.3745	0.3745	0.3745	0.3745	0.3745	0.3745	0.3745	0.3745	0.3745	0.3745	0.3745	0.3745	0.3745	0.3745	0.3745	0.3745	0.3745	0.3745	0.3745	0.3745
0.375	0.375	0.375	0.375	0.375	0.375	0.375	0.375	0.375	0.375	0.375	0.375	0.375	0.375	0.375	0.375	0.375	0.375	0.375	0.375	0.375	0.375	0.375	0.375	0.375	0.375	0.375	0.375	0.375	0.375	0.375	0.375	0.375	0.375	0.375	0.375	0.375	0.375	0.375	0.375	0.375	0.375	0.375	0.375	0.375	0.375	0.375	0.375	0.375	0.375
0.3755	0.3755	0.3755	0.3755	0.3755	0.3755	0.3755	0.3755	0.3755	0.3755	0.3755	0.3755	0.3755	0.3755	0.3755	0.3755	0.3755	0.3755	0.3755	0.3755	0.3755	0.3755	0.3755	0.3755	0.3755	0.3755	0.3755	0.3755	0.3755	0.3755	0.3755	0.3755	0.3755	0.3755	0.3755	0.3755	0.3755	0.3755	0.3755	0.3755	0.3755	0.3755	0.3755	0.3755	0.3755	0.3755	0.3755	0.3755	0.3755	0.3755
0.376	0.376	0.376	0.376	0.376	0.376	0.376	0.376	0.376	0.376	0.376	0.376	0.376	0.376	0.376	0.376	0.376	0.376	0.376	0.376	0.376	0.376	0.376	0.376	0.376	0.376	0.376	0.376	0.376	0.376	0.376	0.376	0.376	0.376	0.376	0.376	0.376	0.376	0.376	0.376	0.376	0.376	0.376	0.376	0.376	0.376	0.376	0.376	0.376	0.376
0.3765	0.3765	0.3765	0.3765	0.3765	0.3765	0.3765	0.3765	0.3765	0.3765	0.3765	0.3765	0.3765	0.3765	0.3765	0.3765	0.3765	0.3765	0.3765	0.3765	0.3765	0.3765	0.3765	0.3765	0.3765	0.3765	0.3765	0.3765	0.3765	0.3765	0.3765	0.3765	0.3765	0.3765	0.3765	0.3765	0.3765	0.3765	0.3765	0.3765	0.3765	0.3765	0.3765	0.3765	0.3765	0.3765	0.3765	0.3765	0.3765	0.3765
0.377	0.377	0.377	0.377	0.377	0.377	0.377	0.377	0.377	0.377	0.377	0.377	0.377	0.377	0.377	0.377	0.377	0.377	0.377	0.377	0.377	0.377	0.377	0.377	0.377	0.377	0.377	0.377	0.377	0.377	0.377	0.377	0.377	0.377	0.377	0.377	0.377	0.377	0.377	0.377	0.377	0.377	0.377	0.377	0.377	0.377	0.377	0.377	0.377	0.377
0.3775	0.3775	0.3775	0.3775	0.3775	0.3775	0.3775	0.3775	0.3775	0.3775	0.3775	0.3775	0.3775	0.3775	0.3775	0.3775	0.3775	0.3775	0.3775	0.3775	0.3775	0.3775	0.3775	0.3775	0.3775	0.3775	0.3775	0.3775	0.3775	0.3775	0.3775	0.3775	0.3775	0.3775	0.3775	0.3775	0.3775	0.3775	0.3775	0.3775	0.3775	0.3775	0.3775	0.3775	0.3775	0.3775	0.3775	0.3775	0.3775	0.3775
0.378	0.378	0.378	0.378	0.378	0.378	0.378	0.378	0.378	0.378	0.378	0.378	0.378	0.378	0.378	0.378	0.378	0.378	0.378	0.378	0.378	0.378	0.378	0.378	0.378	0.378	0.378	0.378	0.378	0.378	0.378	0.378	0.378	0.378	0.378	0.378	0.378	0.378	0.378	0.378	0.378	0.378	0.378	0.378	0.378	0.378	0.378	0.378	0.378	0.378
0.3785	0.3785	0.3785	0.3785	0.3785	0.3785	0.3785	0.3785	0.3785	0.3785	0.3785	0.3785	0.3785	0.3785	0.3785	0.3785	0.3785	0.3785	0.3785	0.3785	0.3785	0.3785	0.3785	0.3785	0.3785	0.3785	0.3785	0.3785	0.3785	0.3785	0.3785	0.3785	0.3785	0.3785	0.3785	0.3785	0.3785	0.3785	0.3785	0.3785	0.3785	0.3785	0.3785	0.3785	0.3785	0.3785	0.3785	0.3785	0.3785	0.3785
0.379	0.379	0.379	0.379	0.379	0.379	0.379	0.379	0.379	0.379	0.379	0.379	0.379	0.379	0.379	0.379	0.379	0.379	0.379	0.379	0.379	0.379	0.379	0.379	0.379	0.379	0.379	0.379	0.379	0.379	0.379	0.379	0.379	0.379	0.379	0.379	0.379	0.379	0.379	0.379	0.379	0.379	0.379	0.379	0.379	0.379	0.379	0.379	0.379	0.379
0.3795	0.3795	0.3795	0.3795	0.3795	0.3795	0.3795	0.3795	0.3795	0.3795	0.3795	0.3795	0.3795	0.3795	0.3795	0.3795	0.3795	0.3795	0.3795	0.3795	0.3795	0.3795	0.3795	0.3795	0.3795	0.3795	0.3795	0.3795	0.3795	0.3795	0.3795	0.3795	0.3795	0.3795	0.3795	0.3795	0.3795	0.3795	0.3795	0.3795	0.3795	0.3795	0.3795	0.3795	0.3795	0.3795	0.3795	0.3795	0.3795	0.3795
0.38	0.38	0.38	0.38	0.38	0.38	0.38	0.38	0.38	0.38	0.38	0.38	0.38	0.38	0.38	0.38	0.38	0.38	0.38	0.38	0.38	0.38	0.38	0.38	0.38	0.38	0.38	0.38	0.38	0.38	0.38	0.38	0.38	0.38	0.38	0.38	0.38	0.38	0.38	0.38	0.38	0.38	0.38	0.38	0.38	0.38	0.38	0.38	0.38	0.38
0.3805	0.3805	0.3805	0.3805	0.3805	0.3805	0.3805	0.3805	0.3805	0.3805	0.3805	0.3805	0.3805	0.3805	0.3805	0.3805	0.3805	0.3805	0.3805	0.3805	0.3805	0.3805	0.3805	0.3805	0.3805	0.3805	0.3805	0.3805	0.3805	0.3805	0.3805	0.3805	0.3805	0.3805	0.3805	0.3805	0.3805	0.3805	0.3805	0.3805	0.3805	0.3805	0.3805	0.3805	0.3805	0.3805	0.3805	0.3805	0.3805	0.3805
0.381	0.381	0.381	0.381	0.381	0.381	0.381	0.381	0.381	0.381	0.381	0.381	0.381	0.381	0.381	0.381	0.381	0.381	0.381	0.381	0.381	0.381	0.381	0.381	0.381	0.381	0.381	0.381	0.381	0.381	0.381	0.381	0.381	0.381	0.381	0.381	0.381	0.381	0.381	0.381	0.381	0.381	0.381	0.381	0.381	0.381	0.381	0.381	0.381	0.381
0.3815	0.3815	0.3815	0.3815	0.3815	0.3815	0.3815	0.3815	0.3815	0.3815	0.3815	0.3815	0.3815	0.3815	0.3815	0.3815	0.3815	0.3815	0.3815	0.3815	0.3815	0.3815	0.3815	0.3815	0.3815	0.3815	0.3815	0.3815	0.3815	0.3815	0.3815	0.3815	0.3815	0.3815	0.3815	0.3815	0.3815	0.3815	0.3815	0.3815	0.3815	0.3815	0.3815	0.3815	0.3815	0.3815	0.3815	0.3815	0.3815	0.3815
0.382	0.382	0.382	0.382	0.382	0.382	0.382	0.382	0.382	0.382	0.382	0.382	0.382	0.382	0.382	0.382	0.382	0.382	0.382	0.382	0.382	0.382	0.382	0.382	0.382	0.382	0.382	0.382	0.382	0.382	0.382	0.382	0.382	0.382	0.382	0.382	0.382	0.382	0.382	0.382	0.382	0.382	0.382	0.382	0.382	0.382	0.382	0.382	0.382	0.382
0.3825	0.3825	0.3825	0.3825	0.3825	0.3825	0.3825	0.3825	0.3825	0.3825	0.3825	0.3825	0.3825	0.3825	0.3825	0.3825	0.3825	0.3825	0.3825	0.3825	0.3825	0.3825	0.3825	0.3825	0.3825	0.3825	0.3825	0.3825	0.3825	0.3825	0.3825	0.3825	0.3825	0.3825	0.3825	0.3825	0.3825	0.3825	0.3825	0.3825	0.3825	0.3825	0.3825	0.3825	0.3825	0.3825	0.3825	0.3825	0.3825	0.3825
0.383	0.383	0.383	0.383	0.383	0.383	0.383	0.383	0.383	0.383	0.383	0.383	0.383	0.383	0.383	0.383	0.383	0.383	0.383	0.383	0.383	0.383	0.383	0.383	0.383	0.383	0.383	0.383	0.383	0.383	0.383	0.383	0.383	0.383	0.383	0.383	0.383	0.383	0.383	0.383	0.383	0.383	0.383	0.383	0.383	0.383	0.383	0.383	0.383	0.383
0.3835	0.3835	0.3835	0.3835	0.3835	0.3835	0.3835	0.3835	0.3835	0.3835	0.3835	0.3835	0.3835	0.3835	0.3835	0.3835	0.3835	0.3835	0.3835	0.3835	0.3835	0.3835	0.3835	0.3835	0.3835	0.3835	0.3835	0.3835	0.3835	0.3835	0.3835	0.3835	0.3835	0.3835	0.3835	0.3835	0.3835	0.3835	0.3835	0.3835	0.3835	0.3835	0.3835	0.3835	0.3835	0.3835	0.3835	0.3835	0.3835	0.3835
0.384	0.384	0.384	0.384	0.384	0.384	0.384	0.384	0.384	0.384	0.384	0.384	0.384	0.384	0.384	0.384	0.384	0.384	0.384	0.384	0.384	0.384	0.384	0.384	0.384	0.384	0.384	0.384	0.384	0.384	0.384	0.384	0.384	0.384	0.384	0.384	0.384	0.384	0.384	0.384	0.384	0.384	0.384	0.384	0.384	0.384	0.384	0.384	0.384	0.384
0.3845	0.3845	0.3845	0.3845	0.3845	0.3845	0.3845	0.3845	0.3845	0.3845	0.3845	0.3845	0.3845	0.3845	0.3845	0.3845	0.3845	0.3845	0.3845	0.3845	0.3845	0.3845	0.3845	0.3845	0.3845	0.3845	0.3845	0.3845	0.3845	0.3845	0.3845	0.3845	0.3845	0.3845	0.3845	0.3845	0.3845	0.3845	0.3845	0.3845	0.3845	0.3845	0.3845	0.3845	0.3845	0.3845	0.3845	0.3845	0.3845	0.3845
0.385	0.385	0.385	0.385	0.385	0.385	0.385	0.385	0.385	0.385	0.385	0.385	0.385	0.385	0.385	0.385	0.385	0.385	0.385	0.385	0.385	0.385	0.385	0.385	0.385	0.385	0.385	0.385	0.385	0.385	0.385	0.385	0.385	0.385	0.385	0.385	0.385	0.385	0.385	0.385	0.385	0.385	0.385	0.385	0.385	0.385	0.385	0.385	0.385	0.385
0.3855	0.3855	0.3855	0.3855	0.3855	0.3855	0.3855	0.3855	0.3855	0.3855	0.3855	0.3855	0.3855	0.3855	0.3855	0.3855	0.3855	0.3855	0.3855	0.3855	0.3855	0.3855	0.3855	0.3855	0.3855	0.3855	0.3855	0.3855	0.3855	0.3855	0.3855	0.3855	0.3855	0.3855	0.3855	0.3855	0.3855	0.3855	0.3855	0.3855	0.3855	0.3855	0.3855	0.3855	0.3855	0.3855	0.3855	0.3855	0.3855	0.3855
0.386	0.386	0.386	0.386	0.386	0.386	0.386	0.386	0.386	0.386	0.386	0.386	0.386	0.386	0.386	0.386	0.386	0.386	0.386	0.386	0.386	0.386	0.386	0.386	0.386	0.386	0.386	0.386	0.386	0.386	0.386	0.386	0.386	0.386	0.386	0.386	0.386	0.386	0.386	0.386	0.386	0.386	0.386	0.386	0.386	0.386	0.386	0.386	0.386	0.386
0.3865	0.3865	0.3865	0.3865	0.3865	0.3865	0.3865	0.3865	0.3865	0.3865	0.3865	0.3865	0.3865	0.3865	0.3865	0.3865	0.3865	0.3865	0.3865	0.3865	0.3865	0.3865	0.3865	0.3865	0.3865	0.3865	0.3865	0.3865	0.3865	0.3865	0.3865	0.3865	0.3865	0.3865	0.3865	0.3865	0.3865	0.3865	0.3865	0.3865	0.3865	0.3865	0.3865	0.3865	0.3865	0.3865	0.3865	0.3865	0.3865	0.3865
0.387	0.387	0.387	0.387	0.387	0.387	0.387	0.387	0.387	0.387	0.387	0.387	0.387	0.387	0.387	0.387	0.387	0.387	0.387	0.387	0.387	0.387	0.387	0.387	0.387	0.387	0.387	0.387	0.387	0.387	0.387	0.387	0.387	0.387	0.387	0.387	0.387	0.387	0.387	0.387	0.387	0.387	0.387	0.387	0.387	0.387	0.387	0.387	0.387	0.387
0.3875	0.3875	0.3875	0.3875	0.3875	0.3875	0.3875	0.3875	0.3875	0.3875	0.3875	0.3875	0.3875	0.3875	0.3875	0.3875	0.3875	0.3875	0.3875	0.3875	0.3875	0.3875	0.3875	0.3875	0.3875	0.3875	0.3875	0.3875	0.3875	0.3875	0.3875	0.3875	0.3875	0.3875	0.3875	0.3875	0.3875	0.3875	0.3875	0.3875	0.3875	0.3875	0.3875	0.3875	0.3875	0.3875	0.3875	0.3875	0.3875	0.3875
0.388	0.388	0.388	0.388	0.388	0.388	0.388	0.388	0.388	0.388	0.388	0.388	0.388	0.388	0.388	0.388	0.388	0.388	0.388	0.388	0.388	0.388	0.388	0.388	0.388	0.388	0.388	0.388	0.388	0.388	0.388	0.388	0.388	0.388	0.388	0.388	0.388	0.388	0.388	0.388	0.388	0.388	0.388	0.388	0.388	0.388	0.388	0.388	0.388	0.388
0.3885	0.3885	0.3885	0.3885	0.3885	0.3885	0.3885	0.3885	0.3885	0.3885	0.3885	0.3885	0.3885	0.3885	0.3885	0.3885	0.3885	0.3885	0.3885	0.3885	0.3885	0.3885	0.3885	0.3885	0.3885	0.3885	0.3885	0.3885	0.3885	0.3885	0.3885	0.3885	0.3885	0.3885	0.3885	0.3885	0.3885	0.3885	0.3885	0.3885	0.3885	0.3885	0.3885	0.3885	0.3885	0.3885	0.3885	0.3885	0.3885	0.3885
0.389	0.389	0.389	0.389	0.389	0.389	0.389	0.389	0.389	0.389	0.389	0.389	0.389	0.389	0.389	0.389	0.389	0.389	0.389	0.389	0.389	0.389	0.389	0.389	0.389	0.389	0.389	0.389	0.389	0.389	0.389	0.389	0.389	0.389	0.389	0.389	0.389	0.389	0.389	0.389	0.389	0.389	0.389	0.389	0.389	0.389	0.389	0.389	0.389	0.389
0.3895	0.3895	0.3895	0.3895	0.3895	0.3895	0.3895	0.3895	0.3895	0.3895	0.3895	0.3895	0.3895	0.3895	0.3895	0.3895	0.3895	0.3895	0.3895	0.3895	0.3895	0.3895	0.3895	0.3895	0.3895	0.3895	0.3895	0.3895	0.3895	0.3895	0.3895	0.3895	0.3895	0.3895	0.3895	0.3895	0.3895	0.3895	0.3895	0.3895	0.3895	0.3895	0.3895	0.3895	0.3895	0.3895	0.3895	0.3895	0.3895	0.3895
0.39	0.39	0.39	0.39	0.39	0.39	0.39	0.39	0.39	0.39	0.39	0.39	0.39	0.39	0.39	0.39	0.39	0.39	0.39	0.39	0.39	0.39	0.39	0.39	0.39	0.39	0.39	0.39	0.39	0.39	0.39	0.39	0.39	0.39	0.39	0.39	0.39	0.39	0.39	0.39	0.39	0.39	0.39	0.39	0.39	0.39	0.39	0.39	0.39	0.39
0.3905	0.3905	0.3905	0.3905	0.3905	0.3905	0.3905	0.3905	0.3905	0.3905	0.3905	0.3905	0.3905	0.3905	0.3905	0.3905	0.3905	0.3905	0.3905	0.3905	0.3905	0.3905	0.3905	0.3905	0.3905	0.3905	0.3905	0.3905	0.3905	0.3905	0.3905	0.3905	0.3905	0.3905	0.3905	0.3905	0.3905	0.3905	0.3905	0.3905	0.3905	0.3905	0.3905	0.3905	0.3905	0.3905	0.3905	0.3905	0.3905	0.3905
0.391	0.391	0.391	0.391	0.391	0.391	0.391	0.391	0.391	0.391	0.391	0.391	0.391	0.391	0.391	0.391	0.391	0.391	0.391	0.391	0.391	0.391	0.391	0.391	0.391	0.391	0.391	0.391	0.391	0.391	0.391	0.391	0.391	0.391	0.391	0.391	0.391	0.391	0.391	0.391	0.391	0.391	0.391	0.391	0.391	0.391	0.391	0.391	0.391	0.391
0.3915	0.3915	0.3915	0.3915	0.3915	0.3915	0.3915	0.3915	0.3915	0.3915	0.3915	0.3915	0.3915	0.3915	0.3915	0.3915	0.3915	0.3915	0.3915	0.3915	0.3915	0.3915	0.3915	0.3915	0.3915	0.3915	0.3915	0.3915	0.3915	0.3915	0.3915	0.3915	0.3915	0.3915	0.3915	0.3915	0.3915	0.3915	0.3915	0.3915	0.3915	0.3915	0.3915	0.3915	0.3915	0.3915	0.3915	0.3915	0.3915	0.3915
0.392	0.392	0.392	0.392	0.392	0.392	0.392	0.392	0.392	0.392	0.392	0.392	0.392	0.392	0.392	0.392	0.392	0.392	0.392	0.392	0.392	0.392	0.392	0.392	0.392	0.392	0.392	0.392	0.392	0.392	0.392	0.392	0.392	0.392	0.392	0.392	0.392	0.392	0.392	0.392	0.392	0.392	0.392	0.392	0.392	0.392	0.392	0.392	0.392	0.392
0.3925	0.3925	0.3925	0.3925	0.3925	0.3925	0.3925	0.3925	0.3925	0.3925	0.3925	0.3925	0.3925	0.3925	0.3925	0.3925	0.3925	0.3925	0.3925	0.3925	0.3925	0.3925	0.3925	0.3925	0.3925	0.3925	0.3925	0.3925	0.3925	0.3925	0.3925	0.3925	0.3925	0.3925	0.3925	0.3925	0.3925	0.3925	0.3925	0.3925	0.3925	0.3925	0.3925	0.3925	0.3925	0.3925	0.3925	0.3925	0.3925	0.3925
0.393	0.393	0.393	0.393	0.393	0.393	0.393	0.393	0.393	0.393	0.393	0.393	0.393	0.393	0.393	0.393	0.393	0.393	0.393	0.393	0.393	0.393	0.393	0.393	0.393	0.393	0.393	0.393	0.393	0.393	0.393	0.393	0.393	0.393	0.393	0.393	0.393	0.393	0.393	0.393	0.393	0.393	0.393	0.393	0.393	0.393	0.393	0.393	0.393	0.393
0.3935	0.3935	0.3935	0.3935	0.3935	0.3935	0.3935	0.3935	0.3935	0.3935	0.3935	0.3935	0.3935	0.3935	0.3935	0.3935	0.3935	0.3935	0.3935	0.3935	0.3935	0.3935	0.3935	0.3935	0.3935	0.3935	0.3935	0.3935	0.3935	0.3935	0.3935	0.3935	0.3935	0.3935	0.3935	0.3935	0.3935	0.3935	0.3935	0.3935	0.3935	0.3935	0.3935	0.3935	0.3935	0.3935	0.3935	0.3935	0.3935	0.3935
0.394	0.394	0.394	0.394	0.394	0.394	0.394	0.394	0.394	0.394	0.394	0.394	0.394	0.394	0.394	0.394	0.394	0.394	0.394	0.394	0.394	0.394	0.394	0.394	0.394	0.394	0.394	0.394	0.394	0.394	0.394	0.394	0.394	0.394	0.394	0.394	0.394	0.394	0.394	0.394	0.394	0.394	0.394	0.394	0.394	0.394	0.394	0.394	0.394	0.394
0.3945	0.3945	0.3945	0.3945	0.3945	0.3945	0.3945	0.3945	0.3945	0.3945	0.3945	0.3945	0.3945	0.3945	0.3945	0.3945	0.3945	0.3945	0.3945	0.3945	0.3945	0.3945	0.3945	0.3945	0.3945	0.3945	0.3945	0.3945	0.3945	0.3945	0.3945	0.3945	0.3945	0.3945	0.3945	0.3945	0.3945	0.3945	0.3945	0.3945	0.3945	0.3945	0.3945	0.3945	0.3945	0.3945	0.3945	0.3945	0.3945	0.3945
0.395	0.395	0.395	0.395	0.395	0.395	0.395	0.395	0.395	0.395	0.395	0.395	0.395	0.395	0.395	0.395	0.395	0.395	0.395	0.395	0.395	0.395	0.395	0.395	0.395	0.395	0.395	0.395	0.395	0.395	0.395	0.395	0.395	0.395	0.395	0.395	0.395	0.395	0.395	0.395	0.395	0.395	0.395	0.395	0.395	0.395	0.395	0.395	0.395	0.395
0.3955	0.3955	0.3955	0.3955	0.3955	0.3955	0.3955	0.3955	0.3955	0.3955	0.3955	0.3955	0.3955	0.3955	0.3955	0.3955	0.3955	0.3955	0.3955	0.3955	0.3955	0.3955	0.3955	0.3955	0.3955	0.3955	0.3955	0.3955	0.3955	0.3955	0.3955	0.3955	0.3955	0.3955	0.3955	0.3955	0.3955	0.3955	0.3955	0.3955	0.3955	0.3955	0.3955	0.3955	0.3955	0.3955	0.3955	0.3955	0.3955	0.3955
0.396	0.396	0.396	0.396	0.396	0.396	0.396	0.396	0.396	0.396	0.396	0.396	0.396	0.396	0.396	0.396	0.396	0.396	0.396	0.396	0.396	0.396	0.396	0.396	0.396	0.396	0.396	0.396	0.396	0.396	0.396	0.396	0.396	0.396	0.396	0.396	0.396	0.396	0.396	0.396	0.396	0.396	0.396	0.396	0.396	0.396	0.396	0.396	0.396	0.396
0.3965	0.3965	0.3965	0.3965	0.3965	0.3965	0.3965	0.3965	0.3965	0.3965	0.3965	0.3965	0.3965	0.3965	0.3965	0.3965	0.3965	0.3965	0.3965	0.3965	0.3965	0.3965	0.3965	0.3965	0.3965	0.3965	0.3965	0.3965	0.3965	0.3965	0.3965	0.3965	0.3965	0.3965	0.3965	0.3965	0.3965	0.3965	0.3965	0.3965	0.3965	0.3965	0.3965	0.3965	0.3965	0.3965	0.3965	0.3965	0.3965	0.3965
0.397	0.397	0.397	0.397	0.397	0.397	0.397	0.397	0.397	0.397	0.397	0.397	0.397	0.397	0.397	0.397	0.397	0.397	0.397	0.397	0.397	0.397	0.397	0.397	0.397	0.397	0.397	0.397	0.397	0.397	0.397	0.397	0.397	0.397	0.397	0.397	0.397	0.397	0.397	0.397	0.397	0.397	0.397	0.397	0.397	0.397	0.397	0.397	0.397	0.397
0.3975	0.3975	0.3975	0.3975	0.3975	0.3975	0.3975	0.3975	0.3975	0.3975	0.3975	0.3975	0.3975	0.3975	0.3975	0.3975	0.3975	0.3975	0.3975	0.3975	0.3975	0.3975	0.3975	0.3975	0.3975	0.3975	0.3975	0.3975	0.3975	0.3975	0.3975	0.3975	0.3975	0.3975	0.3975	0.3975	0.3975	0.3975	0.3975	0.3975	0.3975	0.3975	0.3975	0.3975	0.3975	0.3975	0.3975	0.3975	0.3975	0.3975
0.398	0.398	0.398	0.398	0.398	0.398	0.398	0.398	0.398	0.398	0.398	0.398	0.398	0.398	0.398	0.398	0.398	0.398	0.398	0.398	0.398	0.398	0.398	0.398	0.398	0.398	0.398	0.398	0.398	0.398	0.398	0.398	0.398	0.398	0.398	0.398	0.398	0.398	0.398	0.398	0.398	0.398	0.398	0.398	0.398	0.398	0.398	0.398	0.398	0.398
0.3985	0.3985	0.3985	0.3985	0.3985	0.3985	0.3985	0.3985	0.3985	0.3985	0.3985	0.3985	0.3985	0.3985	0.3985	0.3985	0.3985	0.3985	0.3985	0.3985	0.3985	0.3985	0.3985	0.3985	0.3985	0.3985	0.3985	0.3985	0.3985	0.3985	0.3985	0.3985	0.3985	0.3985	0.3985	0.3985	0.3985	0.3985	0.3985	0.3985	0.3985	0.3985	0.3985	0.3985	0.3985	0.3985	0.3985	0.3985	0.3985	0.3985
0.399	0.399	0.399	0.399	0.399	0.399	0.399	0.399	0.399	0.399	0.399	0.399	0.399	0.399	0.399	0.399	0.399	0.399	0.399	0.399	0.399	0.399	0.399	0.399	0.399	0.399	0.399	0.399	0.399	0.399	0.399	0.399	0.399	0.399	0.399	0.399	0.399	0.399	0.399	0.399	0.399	0.399	0.399	0.399	0.399	0.399	0.399	0.399	0.399	0.399
0.3995	0.3995	0.3995	0.3995	0.3995	0.3995	0.3995	0.3995	0.3995	0.3995	0.3995	0.3995	0.3995	0.3995	0.3995	0.3995	0.3995	0.3995	0.3995	0.3995	0.3995	0.3995	0.3995	0.3995	0.3995	0.3995	0.3995	0.3995	0.3995	0.3995	0.3995	0.3995	0.3995	0.3995	0.3995	0.3995	0.3995	0.3995	0.3995	0.3995	0.3995	0.3995	0.3995	0.3995	0.3995	0.3995	0.3995	0.3995	0.3995	0.3995
0.4	0.4	0.4	0.4	0.4	0.4	0.4	0.4	0.4	0.4	0.4	0.4	0.4	0.4	0.4	0.4	0.4	0.4	0.4	0.4	0.4	0.4	0.4	0.4	0.4	0.4	0.4	0.4	0.4	0.4	0.4	0.4	0.4	0.4	0.4	0.4	0.4	0.4	0.4	0.4	0.4	0.4	0.4	0.4	0.4	0.4	0.4	0.4	0.4	0.4
unit: m
[truncated: 551 more columns]

## Sheet: time
0	0.001	0.002	0.003	0.004	0.005	0.006	0.007	0.008	0.009	0.01	0.011	0.012	0.013	0.014	0.015	0.016	0.017	0.018	0.019	0.02	0.021	0.022	0.023	0.024	0.025	0.026	0.027	0.028	0.029	0.03	0.031	0.032	0.033	0.034	0.035	0.036	0.037	0.038	0.039	0.04	0.041	0.042	0.043	0.044	0.045	0.046	0.047	0.048	0.049
0	0.001	0.002	0.003	0.004	0.005	0.006	0.007	0.008	0.009	0.01	0.011	0.012	0.013	0.014	0.015	0.016	0.017	0.018	0.019	0.02	0.021	0.022	0.023	0.024	0.025	0.026	0.027	0.028	0.029	0.03	0.031	0.032	0.033	0.034	0.035	0.036	0.037	0.038	0.039	0.04	0.041	0.042	0.043	0.044	0.045	0.046	0.047	0.048	0.049
0	0.001	0.002	0.003	0.004	0.005	0.006	0.007	0.008	0.009	0.01	0.011	0.012	0.013	0.014	0.015	0.016	0.017	0.018	0.019	0.02	0.021	0.022	0.023	0.024	0.025	0.026	0.027	0.028	0.029	0.03	0.031	0.032	0.033	0.034	0.035	0.036	0.037	0.038	0.039	0.04	0.041	0.042	0.043	0.044	0.045	0.046	0.047	0.048	0.049
0	0.001	0.002	0.003	0.004	0.005	0.006	0.007	0.008	0.009	0.01	0.011	0.012	0.013	0.014	0.015	0.016	0.017	0.018	0.019	0.02	0.021	0.022	0.023	0.024	0.025	0.026	0.027	0.028	0.029	0.03	0.031	0.032	0.033	0.034	0.035	0.036	0.037	0.038	0.039	0.04	0.041	0.042	0.043	0.044	0.045	0.046	0.047	0.048	0.049
0	0.001	0.002	0.003	0.004	0.005	0.006	0.007	0.008	0.009	0.01	0.011	0.012	0.013	0.014	0.015	0.016	0.017	0.018	0.019	0.02	0.021	0.022	0.023	0.024	0.025	0.026	0.027	0.028	0.029	0.03	0.031	0.032	0.033	0.034	0.035	0.036	0.037	0.038	0.039	0.04	0.041	0.042	0.043	0.044	0.045	0.046	0.047	0.048	0.049
0	0.001	0.002	0.003	0.004	0.005	0.006	0.007	0.008	0.009	0.01	0.011	0.012	0.013	0.014	0.015	0.016	0.017	0.018	0.019	0.02	0.021	0.022	0.023	0.024	0.025	0.026	0.027	0.028	0.029	0.03	0.031	0.032	0.033	0.034	0.035	0.036	0.037	0.038	0.039	0.04	0.041	0.042	0.043	0.044	0.045	0.046	0.047	0.048	0.049
0	0.001	0.002	0.003	0.004	0.005	0.006	0.007	0.008	0.009	0.01	0.011	0.012	0.013	0.014	0.015	0.016	0.017	0.018	0.019	0.02	0.021	0.022	0.023	0.024	0.025	0.026	0.027	0.028	0.029	0.03	0.031	0.032	0.033	0.034	0.035	0.036	0.037	0.038	0.039	0.04	0.041	0.042	0.043	0.044	0.045	0.046	0.047	0.048	0.049
0	0.001	0.002	0.003	0.004	0.005	0.006	0.007	0.008	0.009	0.01	0.011	0.012	0.013	0.014	0.015	0.016	0.017	0.018	0.019	0.02	0.021	0.022	0.023	0.024	0.025	0.026	0.027	0.028	0.029	0.03	0.031	0.032	0.033	0.034	0.035	0.036	0.037	0.038	0.039	0.04	0.041	0.042	0.043	0.044	0.045	0.046	0.047	0.048	0.049
0	0.001	0.002	0.003	0.004	0.005	0.006	0.007	0.008	0.009	0.01	0.011	0.012	0.013	0.014	0.015	0.016	0.017	0.018	0.019	0.02	0.021	0.022	0.023	0.024	0.025	0.026	0.027	0.028	0.029	0.03	0.031	0.032	0.033	0.034	0.035	0.036	0.037	0.038	0.039	0.04	0.041	0.042	0.043	0.044	0.045	0.046	0.047	0.048	0.049
0	0.001	0.002	0.003	0.004	0.005	0.006	0.007	0.008	0.009	0.01	0.011	0.012	0.013	0.014	0.015	0.016	0.017	0.018	0.019	0.02	0.021	0.022	0.023	0.024	0.025	0.026	0.027	0.028	0.029	0.03	0.031	0.032	0.033	0.034	0.035	0.036	0.037	0.038	0.039	0.04	0.041	0.042	0.043	0.044	0.045	0.046	0.047	0.048	0.049
0	0.001	0.002	0.003	0.004	0.005	0.006	0.007	0.008	0.009	0.01	0.011	0.012	0.013	0.014	0.015	0.016	0.017	0.018	0.019	0.02	0.021	0.022	0.023	0.024	0.025	0.026	0.027	0.028	0.029	0.03	0.031	0.032	0.033	0.034	0.035	0.036	0.037	0.038	0.039	0.04	0.041	0.042	0.043	0.044	0.045	0.046	0.047	0.048	0.049
0	0.001	0.002	0.003	0.004	0.005	0.006	0.007	0.008	0.009	0.01	0.011	0.012	0.013	0.014	0.015	0.016	0.017	0.018	0.019	0.02	0.021	0.022	0.023	0.024	0.025	0.026	0.027	0.028	0.029	0.03	0.031	0.032	0.033	0.034	0.035	0.036	0.037	0.038	0.039	0.04	0.041	0.042	0.043	0.044	0.045	0.046	0.047	0.048	0.049
0	0.001	0.002	0.003	0.004	0.005	0.006	0.007	0.008	0.009	0.01	0.011	0.012	0.013	0.014	0.015	0.016	0.017	0.018	0.019	0.02	0.021	0.022	0.023	0.024	0.025	0.026	0.027	0.028	0.029	0.03	0.031	0.032	0.033	0.034	0.035	0.036	0.037	0.038	0.039	0.04	0.041	0.042	0.043	0.044	0.045	0.046	0.047	0.048	0.049
0	0.001	0.002	0.003	0.004	0.005	0.006	0.007	0.008	0.009	0.01	0.011	0.012	0.013	0.014	0.015	0.016	0.017	0.018	0.019	0.02	0.021	0.022	0.023	0.024	0.025	0.026	0.027	0.028	0.029	0.03	0.031	0.032	0.033	0.034	0.035	0.036	0.037	0.038	0.039	0.04	0.041	0.042	0.043	0.044	0.045	0.046	0.047	0.048	0.049
0	0.001	0.002	0.003	0.004	0.005	0.006	0.007	0.008	0.009	0.01	0.011	0.012	0.013	0.014	0.015	0.016	0.017	0.018	0.019	0.02	0.021	0.022	0.023	0.024	0.025	0.026	0.027	0.028	0.029	0.03	0.031	0.032	0.033	0.034	0.035	0.036	0.037	0.038	0.039	0.04	0.041	0.042	0.043	0.044	0.045	0.046	0.047	0.048	0.049
0	0.001	0.002	0.003	0.004	0.005	0.006	0.007	0.008	0.009	0.01	0.011	0.012	0.013	0.014	0.015	0.016	0.017	0.018	0.019	0.02	0.021	0.022	0.023	0.024	0.025	0.026	0.027	0.028	0.029	0.03	0.031	0.032	0.033	0.034	0.035	0.036	0.037	0.038	0.039	0.04	0.041	0.042	0.043	0.044	0.045	0.046	0.047	0.048	0.049
0	0.001	0.002	0.003	0.004	0.005	0.006	0.007	0.008	0.009	0.01	0.011	0.012	0.013	0.014	0.015	0.016	0.017	0.018	0.019	0.02	0.021	0.022	0.023	0.024	0.025	0.026	0.027	0.028	0.029	0.03	0.031	0.032	0.033	0.034	0.035	0.036	0.037	0.038	0.039	0.04	0.041	0.042	0.043	0.044	0.045	0.046	0.047	0.048	0.049
0	0.001	0.002	0.003	0.004	0.005	0.006	0.007	0.008	0.009	0.01	0.011	0.012	0.013	0.014	0.015	0.016	0.017	0.018	0.019	0.02	0.021	0.022	0.023	0.024	0.025	0.026	0.027	0.028	0.029	0.03	0.031	0.032	0.033	0.034	0.035	0.036	0.037	0.038	0.039	0.04	0.041	0.042	0.043	0.044	0.045	0.046	0.047	0.048	0.049
0	0.001	0.002	0.003	0.004	0.005	0.006	0.007	0.008	0.009	0.01	0.011	0.012	0.013	0.014	0.015	0.016	0.017	0.018	0.019	0.02	0.021	0.022	0.023	0.024	0.025	0.026	0.027	0.028	0.029	0.03	0.031	0.032	0.033	0.034	0.035	0.036	0.037	0.038	0.039	0.04	0.041	0.042	0.043	0.044	0.045	0.046	0.047	0.048	0.049
0	0.001	0.002	0.003	0.004	0.005	0.006	0.007	0.008	0.009	0.01	0.011	0.012	0.013	0.014	0.015	0.016	0.017	0.018	0.019	0.02	0.021	0.022	0.023	0.024	0.025	0.026	0.027	0.028	0.029	0.03	0.031	0.032	0.033	0.034	0.035	0.036	0.037	0.038	0.039	0.04	0.041	0.042	0.043	0.044	0.045	0.046	0.047	0.048	0.049
0	0.001	0.002	0.003	0.004	0.005	0.006	0.007	0.008	0.009	0.01	0.011	0.012	0.013	0.014	0.015	0.016	0.017	0.018	0.019	0.02	0.021	0.022	0.023	0.024	0.025	0.026	0.027	0.028	0.029	0.03	0.031	0.032	0.033	0.034	0.035	0.036	0.037	0.038	0.039	0.04	0.041	0.042	0.043	0.044	0.045	0.046	0.047	0.048	0.049
0	0.001	0.002	0.003	0.004	0.005	0.006	0.007	0.008	0.009	0.01	0.011	0.012	0.013	0.014	0.015	0.016	0.017	0.018	0.019	0.02	0.021	0.022	0.023	0.024	0.025	0.026	0.027	0.028	0.029	0.03	0.031	0.032	0.033	0.034	0.035	0.036	0.037	0.038	0.039	0.04	0.041	0.042	0.043	0.044	0.045	0.046	0.047	0.048	0.049
0	0.001	0.002	0.003	0.004	0.005	0.006	0.007	0.008	0.009	0.01	0.011	0.012	0.013	0.014	0.015	0.016	0.017	0.018	0.019	0.02	0.021	0.022	0.023	0.024	0.025	0.026	0.027	0.028	0.029	0.03	0.031	0.032	0.033	0.034	0.035	0.036	0.037	0.038	0.039	0.04	0.041	0.042	0.043	0.044	0.045	0.046	0.047	0.048	0.049
0	0.001	0.002	0.003	0.004	0.005	0.006	0.007	0.008	0.009	0.01	0.011	0.012	0.013	0.014	0.015	0.016	0.017	0.018	0.019	0.02	0.021	0.022	0.023	0.024	0.025	0.026	0.027	0.028	0.029	0.03	0.031	0.032	0.033	0.034	0.035	0.036	0.037	0.038	0.039	0.04	0.041	0.042	0.043	0.044	0.045	0.046	0.047	0.048	0.049
0	0.001	0.002	0.003	0.004	0.005	0.006	0.007	0.008	0.009	0.01	0.011	0.012	0.013	0.014	0.015	0.016	0.017	0.018	0.019	0.02	0.021	0.022	0.023	0.024	0.025	0.026	0.027	0.028	0.029	0.03	0.031	0.032	0.033	0.034	0.035	0.036	0.037	0.038	0.039	0.04	0.041	0.042	0.043	0.044	0.045	0.046	0.047	0.048	0.049
0	0.001	0.002	0.003	0.004	0.005	0.006	0.007	0.008	0.009	0.01	0.011	0.012	0.013	0.014	0.015	0.016	0.017	0.018	0.019	0.02	0.021	0.022	0.023	0.024	0.025	0.026	0.027	0.028	0.029	0.03	0.031	0.032	0.033	0.034	0.035	0.036	0.037	0.038	0.039	0.04	0.041	0.042	0.043	0.044	0.045	0.046	0.047	0.048	0.049
0	0.001	0.002	0.003	0.004	0.005	0.006	0.007	0.008	0.009	0.01	0.011	0.012	0.013	0.014	0.015	0.016	0.017	0.018	0.019	0.02	0.021	0.022	0.023	0.024	0.025	0.026	0.027	0.028	0.029	0.03	0.031	0.032	0.033	0.034	0.035	0.036	0.037	0.038	0.039	0.04	0.041	0.042	0.043	0.044	0.045	0.046	0.047	0.048	0.049
0	0.001	0.002	0.003	0.004	0.005	0.006	0.007	0.008	0.009	0.01	0.011	0.012	0.013	0.014	0.015	0.016	0.017	0.018	0.019	0.02	0.021	0.022	0.023	0.024	0.025	0.026	0.027	0.028	0.029	0.03	0.031	0.032	0.033	0.034	0.035	0.036	0.037	0.038	0.039	0.04	0.041	0.042	0.043	0.044	0.045	0.046	0.047	0.048	0.049
0	0.001	0.002	0.003	0.004	0.005	0.006	0.007	0.008	0.009	0.01	0.011	0.012	0.013	0.014	0.015	0.016	0.017	0.018	0.019	0.02	0.021	0.022	0.023	0.024	0.025	0.026	0.027	0.028	0.029	0.03	0.031	0.032	0.033	0.034	0.035	0.036	0.037	0.038	0.039	0.04	0.041	0.042	0.043	0.044	0.045	0.046	0.047	0.048	0.049
0	0.001	0.002	0.003	0.004	0.005	0.006	0.007	0.008	0.009	0.01	0.011	0.012	0.013	0.014	0.015	0.016	0.017	0.018	0.019	0.02	0.021	0.022	0.023	0.024	0.025	0.026	0.027	0.028	0.029	0.03	0.031	0.032	0.033	0.034	0.035	0.036	0.037	0.038	0.039	0.04	0.041	0.042	0.043	0.044	0.045	0.046	0.047	0.048	0.049
0	0.001	0.002	0.003	0.004	0.005	0.006	0.007	0.008	0.009	0.01	0.011	0.012	0.013	0.014	0.015	0.016	0.017	0.018	0.019	0.02	0.021	0.022	0.023	0.024	0.025	0.026	0.027	0.028	0.029	0.03	0.031	0.032	0.033	0.034	0.035	0.036	0.037	0.038	0.039	0.04	0.041	0.042	0.043	0.044	0.045	0.046	0.047	0.048	0.049
0	0.001	0.002	0.003	0.004	0.005	0.006	0.007	0.008	0.009	0.01	0.011	0.012	0.013	0.014	0.015	0.016	0.017	0.018	0.019	0.02	0.021	0.022	0.023	0.024	0.025	0.026	0.027	0.028	0.029	0.03	0.031	0.032	0.033	0.034	0.035	0.036	0.037	0.038	0.039	0.04	0.041	0.042	0.043	0.044	0.045	0.046	0.047	0.048	0.049
0	0.001	0.002	0.003	0.004	0.005	0.006	0.007	0.008	0.009	0.01	0.011	0.012	0.013	0.014	0.015	0.016	0.017	0.018	0.019	0.02	0.021	0.022	0.023	0.024	0.025	0.026	0.027	0.028	0.029	0.03	0.031	0.032	0.033	0.034	0.035	0.036	0.037	0.038	0.039	0.04	0.041	0.042	0.043	0.044	0.045	0.046	0.047	0.048	0.049
0	0.001	0.002	0.003	0.004	0.005	0.006	0.007	0.008	0.009	0.01	0.011	0.012	0.013	0.014	0.015	0.016	0.017	0.018	0.019	0.02	0.021	0.022	0.023	0.024	0.025	0.026	0.027	0.028	0.029	0.03	0.031	0.032	0.033	0.034	0.035	0.036	0.037	0.038	0.039	0.04	0.041	0.042	0.043	0.044	0.045	0.046	0.047	0.048	0.049
0	0.001	0.002	0.003	0.004	0.005	0.006	0.007	0.008	0.009	0.01	0.011	0.012	0.013	0.014	0.015	0.016	0.017	0.018	0.019	0.02	0.021	0.022	0.023	0.024	0.025	0.026	0.027	0.028	0.029	0.03	0.031	0.032	0.033	0.034	0.035	0.036	0.037	0.038	0.039	0.04	0.041	0.042	0.043	0.044	0.045	0.046	0.047	0.048	0.049
0	0.001	0.002	0.003	0.004	0.005	0.006	0.007	0.008	0.009	0.01	0.011	0.012	0.013	0.014	0.015	0.016	0.017	0.018	0.019	0.02	0.021	0.022	0.023	0.024	0.025	0.026	0.027	0.028	0.029	0.03	0.031	0.032	0.033	0.034	0.035	0.036	0.037	0.038	0.039	0.04	0.041	0.042	0.043	0.044	0.045	0.046	0.047	0.048	0.049
0	0.001	0.002	0.003	0.004	0.005	0.006	0.007	0.008	0.009	0.01	0.011	0.012	0.013	0.014	0.015	0.016	0.017	0.018	0.019	0.02	0.021	0.022	0.023	0.024	0.025	0.026	0.027	0.028	0.029	0.03	0.031	0.032	0.033	0.034	0.035	0.036	0.037	0.038	0.039	0.04	0.041	0.042	0.043	0.044	0.045	0.046	0.047	0.048	0.049
0	0.001	0.002	0.003	0.004	0.005	0.006	0.007	0.008	0.009	0.01	0.011	0.012	0.013	0.014	0.015	0.016	0.017	0.018	0.019	0.02	0.021	0.022	0.023	0.024	0.025	0.026	0.027	0.028	0.029	0.03	0.031	0.032	0.033	0.034	0.035	0.036	0.037	0.038	0.039	0.04	0.041	0.042	0.043	0.044	0.045	0.046	0.047	0.048	0.049
0	0.001	0.002	0.003	0.004	0.005	0.006	0.007	0.008	0.009	0.01	0.011	0.012	0.013	0.014	0.015	0.016	0.017	0.018	0.019	0.02	0.021	0.022	0.023	0.024	0.025	0.026	0.027	0.028	0.029	0.03	0.031	0.032	0.033	0.034	0.035	0.036	0.037	0.038	0.039	0.04	0.041	0.042	0.043	0.044	0.045	0.046	0.047	0.048	0.049
0	0.001	0.002	0.003	0.004	0.005	0.006	0.007	0.008	0.009	0.01	0.011	0.012	0.013	0.014	0.015	0.016	0.017	0.018	0.019	0.02	0.021	0.022	0.023	0.024	0.025	0.026	0.027	0.028	0.029	0.03	0.031	0.032	0.033	0.034	0.035	0.036	0.037	0.038	0.039	0.04	0.041	0.042	0.043	0.044	0.045	0.046	0.047	0.048	0.049
0	0.001	0.002	0.003	0.004	0.005	0.006	0.007	0.008	0.009	0.01	0.011	0.012	0.013	0.014	0.015	0.016	0.017	0.018	0.019	0.02	0.021	0.022	0.023	0.024	0.025	0.026	0.027	0.028	0.029	0.03	0.031	0.032	0.033	0.034	0.035	0.036	0.037	0.038	0.039	0.04	0.041	0.042	0.043	0.044	0.045	0.046	0.047	0.048	0.049
0	0.001	0.002	0.003	0.004	0.005	0.006	0.007	0.008	0.009	0.01	0.011	0.012	0.013	0.014	0.015	0.016	0.017	0.018	0.019	0.02	0.021	0.022	0.023	0.024	0.025	0.026	0.027	0.028	0.029	0.03	0.031	0.032	0.033	0.034	0.035	0.036	0.037	0.038	0.039	0.04	0.041	0.042	0.043	0.044	0.045	0.046	0.047	0.048	0.049
0	0.001	0.002	0.003	0.004	0.005	0.006	0.007	0.008	0.009	0.01	0.011	0.012	0.013	0.014	0.015	0.016	0.017	0.018	0.019	0.02	0.021	0.022	0.023	0.024	0.025	0.026	0.027	0.028	0.029	0.03	0.031	0.032	0.033	0.034	0.035	0.036	0.037	0.038	0.039	0.04	0.041	0.042	0.043	0.044	0.045	0.046	0.047	0.048	0.049
0	0.001	0.002	0.003	0.004	0.005	0.006	0.007	0.008	0.009	0.01	0.011	0.012	0.013	0.014	0.015	0.016	0.017	0.018	0.019	0.02	0.021	0.022	0.023	0.024	0.025	0.026	0.027	0.028	0.029	0.03	0.031	0.032	0.033	0.034	0.035	0.036	0.037	0.038	0.039	0.04	0.041	0.042	0.043	0.044	0.045	0.046	0.047	0.048	0.049
0	0.001	0.002	0.003	0.004	0.005	0.006	0.007	0.008	0.009	0.01	0.011	0.012	0.013	0.014	0.015	0.016	0.017	0.018	0.019	0.02	0.021	0.022	0.023	0.024	0.025	0.026	0.027	0.028	0.029	0.03	0.031	0.032	0.033	0.034	0.035	0.036	0.037	0.038	0.039	0.04	0.041	0.042	0.043	0.044	0.045	0.046	0.047	0.048	0.049
0	0.001	0.002	0.003	0.004	0.005	0.006	0.007	0.008	0.009	0.01	0.011	0.012	0.013	0.014	0.015	0.016	0.017	0.018	0.019	0.02	0.021	0.022	0.023	0.024	0.025	0.026	0.027	0.028	0.029	0.03	0.031	0.032	0.033	0.034	0.035	0.036	0.037	0.038	0.039	0.04	0.041	0.042	0.043	0.044	0.045	0.046	0.047	0.048	0.049
0	0.001	0.002	0.003	0.004	0.005	0.006	0.007	0.008	0.009	0.01	0.011	0.012	0.013	0.014	0.015	0.016	0.017	0.018	0.019	0.02	0.021	0.022	0.023	0.024	0.025	0.026	0.027	0.028	0.029	0.03	0.031	0.032	0.033	0.034	0.035	0.036	0.037	0.038	0.039	0.04	0.041	0.042	0.043	0.044	0.045	0.046	0.047	0.048	0.049
0	0.001	0.002	0.003	0.004	0.005	0.006	0.007	0.008	0.009	0.01	0.011	0.012	0.013	0.014	0.015	0.016	0.017	0.018	0.019	0.02	0.021	0.022	0.023	0.024	0.025	0.026	0.027	0.028	0.029	0.03	0.031	0.032	0.033	0.034	0.035	0.036	0.037	0.038	0.039	0.04	0.041	0.042	0.043	0.044	0.045	0.046	0.047	0.048	0.049
0	0.001	0.002	0.003	0.004	0.005	0.006	0.007	0.008	0.009	0.01	0.011	0.012	0.013	0.014	0.015	0.016	0.017	0.018	0.019	0.02	0.021	0.022	0.023	0.024	0.025	0.026	0.027	0.028	0.029	0.03	0.031	0.032	0.033	0.034	0.035	0.036	0.037	0.038	0.039	0.04	0.041	0.042	0.043	0.044	0.045	0.046	0.047	0.048	0.049
0	0.001	0.002	0.003	0.004	0.005	0.006	0.007	0.008	0.009	0.01	0.011	0.012	0.013	0.014	0.015	0.016	0.017	0.018	0.019	0.02	0.021	0.022	0.023	0.024	0.025	0.026	0.027	0.028	0.029	0.03	0.031	0.032	0.033	0.034	0.035	0.036	0.037	0.038	0.039	0.04	0.041	0.042	0.043	0.044	0.045	0.046	0.047	0.048	0.049
0	0.001	0.002	0.003	0.004	0.005	0.006	0.007	0.008	0.009	0.01	0.011	0.012	0.013	0.014	0.015	0.016	0.017	0.018	0.019	0.02	0.021	0.022	0.023	0.024	0.025	0.026	0.027	0.028	0.029	0.03	0.031	0.032	0.033	0.034	0.035	0.036	0.037	0.038	0.039	0.04	0.041	0.042	0.043	0.044	0.045	0.046	0.047	0.048	0.049
0	0.001	0.002	0.003	0.004	0.005	0.006	0.007	0.008	0.009	0.01	0.011	0.012	0.013	0.014	0.015	0.016	0.017	0.018	0.019	0.02	0.021	0.022	0.023	0.024	0.025	0.026	0.027	0.028	0.029	0.03	0.031	0.032	0.033	0.034	0.035	0.036	0.037	0.038	0.039	0.04	0.041	0.042	0.043	0.044	0.045	0.046	0.047	0.048	0.049
0	0.001	0.002	0.003	0.004	0.005	0.006	0.007	0.008	0.009	0.01	0.011	0.012	0.013	0.014	0.015	0.016	0.017	0.018	0.019	0.02	0.021	0.022	0.023	0.024	0.025	0.026	0.027	0.028	0.029	0.03	0.031	0.032	0.033	0.034	0.035	0.036	0.037	0.038	0.039	0.04	0.041	0.042	0.043	0.044	0.045	0.046	0.047	0.048	0.049
0	0.001	0.002	0.003	0.004	0.005	0.006	0.007	0.008	0.009	0.01	0.011	0.012	0.013	0.014	0.015	0.016	0.017	0.018	0.019	0.02	0.021	0.022	0.023	0.024	0.025	0.026	0.027	0.028	0.029	0.03	0.031	0.032	0.033	0.034	0.035	0.036	0.037	0.038	0.039	0.04	0.041	0.042	0.043	0.044	0.045	0.046	0.047	0.048	0.049
0	0.001	0.002	0.003	0.004	0.005	0.006	0.007	0.008	0.009	0.01	0.011	0.012	0.013	0.014	0.015	0.016	0.017	0.018	0.019	0.02	0.021	0.022	0.023	0.024	0.025	0.026	0.027	0.028	0.029	0.03	0.031	0.032	0.033	0.034	0.035	0.036	0.037	0.038	0.039	0.04	0.041	0.042	0.043	0.044	0.045	0.046	0.047	0.048	0.049
0	0.001	0.002	0.003	0.004	0.005	0.006	0.007	0.008	0.009	0.01	0.011	0.012	0.013	0.014	0.015	0.016	0.017	0.018	0.019	0.02	0.021	0.022	0.023	0.024	0.025	0.026	0.027	0.028	0.029	0.03	0.031	0.032	0.033	0.034	0.035	0.036	0.037	0.038	0.039	0.04	0.041	0.042	0.043	0.044	0.045	0.046	0.047	0.048	0.049
0	0.001	0.002	0.003	0.004	0.005	0.006	0.007	0.008	0.009	0.01	0.011	0.012	0.013	0.014	0.015	0.016	0.017	0.018	0.019	0.02	0.021	0.022	0.023	0.024	0.025	0.026	0.027	0.028	0.029	0.03	0.031	0.032	0.033	0.034	0.035	0.036	0.037	0.038	0.039	0.04	0.041	0.042	0.043	0.044	0.045	0.046	0.047	0.048	0.049
0	0.001	0.002	0.003	0.004	0.005	0.006	0.007	0.008	0.009	0.01	0.011	0.012	0.013	0.014	0.015	0.016	0.017	0.018	0.019	0.02	0.021	0.022	0.023	0.024	0.025	0.026	0.027	0.028	0.029	0.03	0.031	0.032	0.033	0.034	0.035	0.036	0.037	0.038	0.039	0.04	0.041	0.042	0.043	0.044	0.045	0.046	0.047	0.048	0.049
0	0.001	0.002	0.003	0.004	0.005	0.006	0.007	0.008	0.009	0.01	0.011	0.012	0.013	0.014	0.015	0.016	0.017	0.018	0.019	0.02	0.021	0.022	0.023	0.024	0.025	0.026	0.027	0.028	0.029	0.03	0.031	0.032	0.033	0.034	0.035	0.036	0.037	0.038	0.039	0.04	0.041	0.042	0.043	0.044	0.045	0.046	0.047	0.048	0.049
0	0.001	0.002	0.003	0.004	0.005	0.006	0.007	0.008	0.009	0.01	0.011	0.012	0.013	0.014	0.015	0.016	0.017	0.018	0.019	0.02	0.021	0.022	0.023	0.024	0.025	0.026	0.027	0.028	0.029	0.03	0.031	0.032	0.033	0.034	0.035	0.036	0.037	0.038	0.039	0.04	0.041	0.042	0.043	0.044	0.045	0.046	0.047	0.048	0.049
0	0.001	0.002	0.003	0.004	0.005	0.006	0.007	0.008	0.009	0.01	0.011	0.012	0.013	0.014	0.015	0.016	0.017	0.018	0.019	0.02	0.021	0.022	0.023	0.024	0.025	0.026	0.027	0.028	0.029	0.03	0.031	0.032	0.033	0.034	0.035	0.036	0.037	0.038	0.039	0.04	0.041	0.042	0.043	0.044	0.045	0.046	0.047	0.048	0.049
0	0.001	0.002	0.003	0.004	0.005	0.006	0.007	0.008	0.009	0.01	0.011	0.012	0.013	0.014	0.015	0.016	0.017	0.018	0.019	0.02	0.021	0.022	0.023	0.024	0.025	0.026	0.027	0.028	0.029	0.03	0.031	0.032	0.033	0.034	0.035	0.036	0.037	0.038	0.039	0.04	0.041	0.042	0.043	0.044	0.045	0.046	0.047	0.048	0.049
0	0.001	0.002	0.003	0.004	0.005	0.006	0.007	0.008	0.009	0.01	0.011	0.012	0.013	0.014	0.015	0.016	0.017	0.018	0.019	0.02	0.021	0.022	0.023	0.024	0.025	0.026	0.027	0.028	0.029	0.03	0.031	0.032	0.033	0.034	0.035	0.036	0.037	0.038	0.039	0.04	0.041	0.042	0.043	0.044	0.045	0.046	0.047	0.048	0.049
0	0.001	0.002	0.003	0.004	0.005	0.006	0.007	0.008	0.009	0.01	0.011	0.012	0.013	0.014	0.015	0.016	0.017	0.018	0.019	0.02	0.021	0.022	0.023	0.024	0.025	0.026	0.027	0.028	0.029	0.03	0.031	0.032	0.033	0.034	0.035	0.036	0.037	0.038	0.039	0.04	0.041	0.042	0.043	0.044	0.045	0.046	0.047	0.048	0.049
0	0.001	0.002	0.003	0.004	0.005	0.006	0.007	0.008	0.009	0.01	0.011	0.012	0.013	0.014	0.015	0.016	0.017	0.018	0.019	0.02	0.021	0.022	0.023	0.024	0.025	0.026	0.027	0.028	0.029	0.03	0.031	0.032	0.033	0.034	0.035	0.036	0.037	0.038	0.039	0.04	0.041	0.042	0.043	0.044	0.045	0.046	0.047	0.048	0.049
0	0.001	0.002	0.003	0.004	0.005	0.006	0.007	0.008	0.009	0.01	0.011	0.012	0.013	0.014	0.015	0.016	0.017	0.018	0.019	0.02	0.021	0.022	0.023	0.024	0.025	0.026	0.027	0.028	0.029	0.03	0.031	0.032	0.033	0.034	0.035	0.036	0.037	0.038	0.039	0.04	0.041	0.042	0.043	0.044	0.045	0.046	0.047	0.048	0.049
0	0.001	0.002	0.003	0.004	0.005	0.006	0.007	0.008	0.009	0.01	0.011	0.012	0.013	0.014	0.015	0.016	0.017	0.018	0.019	0.02	0.021	0.022	0.023	0.024	0.025	0.026	0.027	0.028	0.029	0.03	0.031	0.032	0.033	0.034	0.035	0.036	0.037	0.038	0.039	0.04	0.041	0.042	0.043	0.044	0.045	0.046	0.047	0.048	0.049
0	0.001	0.002	0.003	0.004	0.005	0.006	0.007	0.008	0.009	0.01	0.011	0.012	0.013	0.014	0.015	0.016	0.017	0.018	0.019	0.02	0.021	0.022	0.023	0.024	0.025	0.026	0.027	0.028	0.029	0.03	0.031	0.032	0.033	0.034	0.035	0.036	0.037	0.038	0.039	0.04	0.041	0.042	0.043	0.044	0.045	0.046	0.047	0.048	0.049
0	0.001	0.002	0.003	0.004	0.005	0.006	0.007	0.008	0.009	0.01	0.011	0.012	0.013	0.014	0.015	0.016	0.017	0.018	0.019	0.02	0.021	0.022	0.023	0.024	0.025	0.026	0.027	0.028	0.029	0.03	0.031	0.032	0.033	0.034	0.035	0.036	0.037	0.038	0.039	0.04	0.041	0.042	0.043	0.044	0.045	0.046	0.047	0.048	0.049
0	0.001	0.002	0.003	0.004	0.005	0.006	0.007	0.008	0.009	0.01	0.011	0.012	0.013	0.014	0.015	0.016	0.017	0.018	0.019	0.02	0.021	0.022	0.023	0.024	0.025	0.026	0.027	0.028	0.029	0.03	0.031	0.032	0.033	0.034	0.035	0.036	0.037	0.038	0.039	0.04	0.041	0.042	0.043	0.044	0.045	0.046	0.047	0.048	0.049
0	0.001	0.002	0.003	0.004	0.005	0.006	0.007	0.008	0.009	0.01	0.011	0.012	0.013	0.014	0.015	0.016	0.017	0.018	0.019	0.02	0.021	0.022	0.023	0.024	0.025	0.026	0.027	0.028	0.029	0.03	0.031	0.032	0.033	0.034	0.035	0.036	0.037	0.038	0.039	0.04	0.041	0.042	0.043	0.044	0.045	0.046	0.047	0.048	0.049
0	0.001	0.002	0.003	0.004	0.005	0.006	0.007	0.008	0.009	0.01	0.011	0.012	0.013	0.014	0.015	0.016	0.017	0.018	0.019	0.02	0.021	0.022	0.023	0.024	0.025	0.026	0.027	0.028	0.029	0.03	0.031	0.032	0.033	0.034	0.035	0.036	0.037	0.038	0.039	0.04	0.041	0.042	0.043	0.044	0.045	0.046	0.047	0.048	0.049
0	0.001	0.002	0.003	0.004	0.005	0.006	0.007	0.008	0.009	0.01	0.011	0.012	0.013	0.014	0.015	0.016	0.017	0.018	0.019	0.02	0.021	0.022	0.023	0.024	0.025	0.026	0.027	0.028	0.029	0.03	0.031	0.032	0.033	0.034	0.035	0.036	0.037	0.038	0.039	0.04	0.041	0.042	0.043	0.044	0.045	0.046	0.047	0.048	0.049
0	0.001	0.002	0.003	0.004	0.005	0.006	0.007	0.008	0.009	0.01	0.011	0.012	0.013	0.014	0.015	0.016	0.017	0.018	0.019	0.02	0.021	0.022	0.023	0.024	0.025	0.026	0.027	0.028	0.029	0.03	0.031	0.032	0.033	0.034	0.035	0.036	0.037	0.038	0.039	0.04	0.041	0.042	0.043	0.044	0.045	0.046	0.047	0.048	0.049
0	0.001	0.002	0.003	0.004	0.005	0.006	0.007	0.008	0.009	0.01	0.011	0.012	0.013	0.014	0.015	0.016	0.017	0.018	0.019	0.02	0.021	0.022	0.023	0.024	0.025	0.026	0.027	0.028	0.029	0.03	0.031	0.032	0.033	0.034	0.035	0.036	0.037	0.038	0.039	0.04	0.041	0.042	0.043	0.044	0.045	0.046	0.047	0.048	0.049
0	0.001	0.002	0.003	0.004	0.005	0.006	0.007	0.008	0.009	0.01	0.011	0.012	0.013	0.014	0.015	0.016	0.017	0.018	0.019	0.02	0.021	0.022	0.023	0.024	0.025	0.026	0.027	0.028	0.029	0.03	0.031	0.032	0.033	0.034	0.035	0.036	0.037	0.038	0.039	0.04	0.041	0.042	0.043	0.044	0.045	0.046	0.047	0.048	0.049
0	0.001	0.002	0.003	0.004	0.005	0.006	0.007	0.008	0.009	0.01	0.011	0.012	0.013	0.014	0.015	0.016	0.017	0.018	0.019	0.02	0.021	0.022	0.023	0.024	0.025	0.026	0.027	0.028	0.029	0.03	0.031	0.032	0.033	0.034	0.035	0.036	0.037	0.038	0.039	0.04	0.041	0.042	0.043	0.044	0.045	0.046	0.047	0.048	0.049
0	0.001	0.002	0.003	0.004	0.005	0.006	0.007	0.008	0.009	0.01	0.011	0.012	0.013	0.014	0.015	0.016	0.017	0.018	0.019	0.02	0.021	0.022	0.023	0.024	0.025	0.026	0.027	0.028	0.029	0.03	0.031	0.032	0.033	0.034	0.035	0.036	0.037	0.038	0.039	0.04	0.041	0.042	0.043	0.044	0.045	0.046	0.047	0.048	0.049
0	0.001	0.002	0.003	0.004	0.005	0.006	0.007	0.008	0.009	0.01	0.011	0.012	0.013	0.014	0.015	0.016	0.017	0.018	0.019	0.02	0.021	0.022	0.023	0.024	0.025	0.026	0.027	0.028	0.029	0.03	0.031	0.032	0.033	0.034	0.035	0.036	0.037	0.038	0.039	0.04	0.041	0.042	0.043	0.044	0.045	0.046	0.047	0.048	0.049
0	0.001	0.002	0.003	0.004	0.005	0.006	0.007	0.008	0.009	0.01	0.011	0.012	0.013	0.014	0.015	0.016	0.017	0.018	0.019	0.02	0.021	0.022	0.023	0.024	0.025	0.026	0.027	0.028	0.029	0.03	0.031	0.032	0.033	0.034	0.035	0.036	0.037	0.038	0.039	0.04	0.041	0.042	0.043	0.044	0.045	0.046	0.047	0.048	0.049
0	0.001	0.002	0.003	0.004	0.005	0.006	0.007	0.008	0.009	0.01	0.011	0.012	0.013	0.014	0.015	0.016	0.017	0.018	0.019	0.02	0.021	0.022	0.023	0.024	0.025	0.026	0.027	0.028	0.029	0.03	0.031	0.032	0.033	0.034	0.035	0.036	0.037	0.038	0.039	0.04	0.041	0.042	0.043	0.044	0.045	0.046	0.047	0.048	0.049
0	0.001	0.002	0.003	0.004	0.005	0.006	0.007	0.008	0.009	0.01	0.011	0.012	0.013	0.014	0.015	0.016	0.017	0.018	0.019	0.02	0.021	0.022	0.023	0.024	0.025	0.026	0.027	0.028	0.029	0.03	0.031	0.032	0.033	0.034	0.035	0.036	0.037	0.038	0.039	0.04	0.041	0.042	0.043	0.044	0.045	0.046	0.047	0.048	0.049
0	0.001	0.002	0.003	0.004	0.005	0.006	0.007	0.008	0.009	0.01	0.011	0.012	0.013	0.014	0.015	0.016	0.017	0.018	0.019	0.02	0.021	0.022	0.023	0.024	0.025	0.026	0.027	0.028	0.029	0.03	0.031	0.032	0.033	0.034	0.035	0.036	0.037	0.038	0.039	0.04	0.041	0.042	0.043	0.044	0.045	0.046	0.047	0.048	0.049
0	0.001	0.002	0.003	0.004	0.005	0.006	0.007	0.008	0.009	0.01	0.011	0.012	0.013	0.014	0.015	0.016	0.017	0.018	0.019	0.02	0.021	0.022	0.023	0.024	0.025	0.026	0.027	0.028	0.029	0.03	0.031	0.032	0.033	0.034	0.035	0.036	0.037	0.038	0.039	0.04	0.041	0.042	0.043	0.044	0.045	0.046	0.047	0.048	0.049
0	0.001	0.002	0.003	0.004	0.005	0.006	0.007	0.008	0.009	0.01	0.011	0.012	0.013	0.014	0.015	0.016	0.017	0.018	0.019	0.02	0.021	0.022	0.023	0.024	0.025	0.026	0.027	0.028	0.029	0.03	0.031	0.032	0.033	0.034	0.035	0.036	0.037	0.038	0.039	0.04	0.041	0.042	0.043	0.044	0.045	0.046	0.047	0.048	0.049
0	0.001	0.002	0.003	0.004	0.005	0.006	0.007	0.008	0.009	0.01	0.011	0.012	0.013	0.014	0.015	0.016	0.017	0.018	0.019	0.02	0.021	0.022	0.023	0.024	0.025	0.026	0.027	0.028	0.029	0.03	0.031	0.032	0.033	0.034	0.035	0.036	0.037	0.038	0.039	0.04	0.041	0.042	0.043	0.044	0.045	0.046	0.047	0.048	0.049
0	0.001	0.002	0.003	0.004	0.005	0.006	0.007	0.008	0.009	0.01	0.011	0.012	0.013	0.014	0.015	0.016	0.017	0.018	0.019	0.02	0.021	0.022	0.023	0.024	0.025	0.026	0.027	0.028	0.029	0.03	0.031	0.032	0.033	0.034	0.035	0.036	0.037	0.038	0.039	0.04	0.041	0.042	0.043	0.044	0.045	0.046	0.047	0.048	0.049
0	0.001	0.002	0.003	0.004	0.005	0.006	0.007	0.008	0.009	0.01	0.011	0.012	0.013	0.014	0.015	0.016	0.017	0.018	0.019	0.02	0.021	0.022	0.023	0.024	0.025	0.026	0.027	0.028	0.029	0.03	0.031	0.032	0.033	0.034	0.035	0.036	0.037	0.038	0.039	0.04	0.041	0.042	0.043	0.044	0.045	0.046	0.047	0.048	0.049
0	0.001	0.002	0.003	0.004	0.005	0.006	0.007	0.008	0.009	0.01	0.011	0.012	0.013	0.014	0.015	0.016	0.017	0.018	0.019	0.02	0.021	0.022	0.023	0.024	0.025	0.026	0.027	0.028	0.029	0.03	0.031	0.032	0.033	0.034	0.035	0.036	0.037	0.038	0.039	0.04	0.041	0.042	0.043	0.044	0.045	0.046	0.047	0.048	0.049
0	0.001	0.002	0.003	0.004	0.005	0.006	0.007	0.008	0.009	0.01	0.011	0.012	0.013	0.014	0.015	0.016	0.017	0.018	0.019	0.02	0.021	0.022	0.023	0.024	0.025	0.026	0.027	0.028	0.029	0.03	0.031	0.032	0.033	0.034	0.035	0.036	0.037	0.038	0.039	0.04	0.041	0.042	0.043	0.044	0.045	0.046	0.047	0.048	0.049
0	0.001	0.002	0.003	0.004	0.005	0.006	0.007	0.008	0.009	0.01	0.011	0.012	0.013	0.014	0.015	0.016	0.017	0.018	0.019	0.02	0.021	0.022	0.023	0.024	0.025	0.026	0.027	0.028	0.029	0.03	0.031	0.032	0.033	0.034	0.035	0.036	0.037	0.038	0.039	0.04	0.041	0.042	0.043	0.044	0.045	0.046	0.047	0.048	0.049
0	0.001	0.002	0.003	0.004	0.005	0.006	0.007	0.008	0.009	0.01	0.011	0.012	0.013	0.014	0.015	0.016	0.017	0.018	0.019	0.02	0.021	0.022	0.023	0.024	0.025	0.026	0.027	0.028	0.029	0.03	0.031	0.032	0.033	0.034	0.035	0.036	0.037	0.038	0.039	0.04	0.041	0.042	0.043	0.044	0.045	0.046	0.047	0.048	0.049
0	0.001	0.002	0.003	0.004	0.005	0.006	0.007	0.008	0.009	0.01	0.011	0.012	0.013	0.014	0.015	0.016	0.017	0.018	0.019	0.02	0.021	0.022	0.023	0.024	0.025	0.026	0.027	0.028	0.029	0.03	0.031	0.032	0.033	0.034	0.035	0.036	0.037	0.038	0.039	0.04	0.041	0.042	0.043	0.044	0.045	0.046	0.047	0.048	0.049
0	0.001	0.002	0.003	0.004	0.005	0.006	0.007	0.008	0.009	0.01	0.011	0.012	0.013	0.014	0.015	0.016	0.017	0.018	0.019	0.02	0.021	0.022	0.023	0.024	0.025	0.026	0.027	0.028	0.029	0.03	0.031	0.032	0.033	0.034	0.035	0.036	0.037	0.038	0.039	0.04	0.041	0.042	0.043	0.044	0.045	0.046	0.047	0.048	0.049
0	0.001	0.002	0.003	0.004	0.005	0.006	0.007	0.008	0.009	0.01	0.011	0.012	0.013	0.014	0.015	0.016	0.017	0.018	0.019	0.02	0.021	0.022	0.023	0.024	0.025	0.026	0.027	0.028	0.029	0.03	0.031	0.032	0.033	0.034	0.035	0.036	0.037	0.038	0.039	0.04	0.041	0.042	0.043	0.044	0.045	0.046	0.047	0.048	0.049
0	0.001	0.002	0.003	0.004	0.005	0.006	0.007	0.008	0.009	0.01	0.011	0.012	0.013	0.014	0.015	0.016	0.017	0.018	0.019	0.02	0.021	0.022	0.023	0.024	0.025	0.026	0.027	0.028	0.029	0.03	0.031	0.032	0.033	0.034	0.035	0.036	0.037	0.038	0.039	0.04	0.041	0.042	0.043	0.044	0.045	0.046	0.047	0.048	0.049
0	0.001	0.002	0.003	0.004	0.005	0.006	0.007	0.008	0.009	0.01	0.011	0.012	0.013	0.014	0.015	0.016	0.017	0.018	0.019	0.02	0.021	0.022	0.023	0.024	0.025	0.026	0.027	0.028	0.029	0.03	0.031	0.032	0.033	0.034	0.035	0.036	0.037	0.038	0.039	0.04	0.041	0.042	0.043	0.044	0.045	0.046	0.047	0.048	0.049
0	0.001	0.002	0.003	0.004	0.005	0.006	0.007	0.008	0.009	0.01	0.011	0.012	0.013	0.014	0.015	0.016	0.017	0.018	0.019	0.02	0.021	0.022	0.023	0.024	0.025	0.026	0.027	0.028	0.029	0.03	0.031	0.032	0.033	0.034	0.035	0.036	0.037	0.038	0.039	0.04	0.041	0.042	0.043	0.044	0.045	0.046	0.047	0.048	0.049
0	0.001	0.002	0.003	0.004	0.005	0.006	0.007	0.008	0.009	0.01	0.011	0.012	0.013	0.014	0.015	0.016	0.017	0.018	0.019	0.02	0.021	0.022	0.023	0.024	0.025	0.026	0.027	0.028	0.029	0.03	0.031	0.032	0.033	0.034	0.035	0.036	0.037	0.038	0.039	0.04	0.041	0.042	0.043	0.044	0.045	0.046	0.047	0.048	0.049
0	0.001	0.002	0.003	0.004	0.005	0.006	0.007	0.008	0.009	0.01	0.011	0.012	0.013	0.014	0.015	0.016	0.017	0.018	0.019	0.02	0.021	0.022	0.023	0.024	0.025	0.026	0.027	0.028	0.029	0.03	0.031	0.032	0.033	0.034	0.035	0.036	0.037	0.038	0.039	0.04	0.041	0.042	0.043	0.044	0.045	0.046	0.047	0.048	0.049
0	0.001	0.002	0.003	0.004	0.005	0.006	0.007	0.008	0.009	0.01	0.011	0.012	0.013	0.014	0.015	0.016	0.017	0.018	0.019	0.02	0.021	0.022	0.023	0.024	0.025	0.026	0.027	0.028	0.029	0.03	0.031	0.032	0.033	0.034	0.035	0.036	0.037	0.038	0.039	0.04	0.041	0.042	0.043	0.044	0.045	0.046	0.047	0.048	0.049
0	0.001	0.002	0.003	0.004	0.005	0.006	0.007	0.008	0.009	0.01	0.011	0.012	0.013	0.014	0.015	0.016	0.017	0.018	0.019	0.02	0.021	0.022	0.023	0.024	0.025	0.026	0.027	0.028	0.029	0.03	0.031	0.032	0.033	0.034	0.035	0.036	0.037	0.038	0.039	0.04	0.041	0.042	0.043	0.044	0.045	0.046	0.047	0.048	0.049
0	0.001	0.002	0.003	0.004	0.005	0.006	0.007	0.008	0.009	0.01	0.011	0.012	0.013	0.014	0.015	0.016	0.017	0.018	0.019	0.02	0.021	0.022	0.023	0.024	0.025	0.026	0.027	0.028	0.029	0.03	0.031	0.032	0.033	0.034	0.035	0.036	0.037	0.038	0.039	0.04	0.041	0.042	0.043	0.044	0.045	0.046	0.047	0.048	0.049
0	0.001	0.002	0.003	0.004	0.005	0.006	0.007	0.008	0.009	0.01	0.011	0.012	0.013	0.014	0.015	0.016	0.017	0.018	0.019	0.02	0.021	0.022	0.023	0.024	0.025	0.026	0.027	0.028	0.029	0.03	0.031	0.032	0.033	0.034	0.035	0.036	0.037	0.038	0.039	0.04	0.041	0.042	0.043	0.044	0.045	0.046	0.047	0.048	0.049
0	0.001	0.002	0.003	0.004	0.005	0.006	0.007	0.008	0.009	0.01	0.011	0.012	0.013	0.014	0.015	0.016	0.017	0.018	0.019	0.02	0.021	0.022	0.023	0.024	0.025	0.026	0.027	0.028	0.029	0.03	0.031	0.032	0.033	0.034	0.035	0.036	0.037	0.038	0.039	0.04	0.041	0.042	0.043	0.044	0.045	0.046	0.047	0.048	0.049
0	0.001	0.002	0.003	0.004	0.005	0.006	0.007	0.008	0.009	0.01	0.011	0.012	0.013	0.014	0.015	0.016	0.017	0.018	0.019	0.02	0.021	0.022	0.023	0.024	0.025	0.026	0.027	0.028	0.029	0.03	0.031	0.032	0.033	0.034	0.035	0.036	0.037	0.038	0.039	0.04	0.041	0.042	0.043	0.044	0.045	0.046	0.047	0.048	0.049
0	0.001	0.002	0.003	0.004	0.005	0.006	0.007	0.008	0.009	0.01	0.011	0.012	0.013	0.014	0.015	0.016	0.017	0.018	0.019	0.02	0.021	0.022	0.023	0.024	0.025	0.026	0.027	0.028	0.029	0.03	0.031	0.032	0.033	0.034	0.035	0.036	0.037	0.038	0.039	0.04	0.041	0.042	0.043	0.044	0.045	0.046	0.047	0.048	0.049
0	0.001	0.002	0.003	0.004	0.005	0.006	0.007	0.008	0.009	0.01	0.011	0.012	0.013	0.014	0.015	0.016	0.017	0.018	0.019	0.02	0.021	0.022	0.023	0.024	0.025	0.026	0.027	0.028	0.029	0.03	0.031	0.032	0.033	0.034	0.035	0.036	0.037	0.038	0.039	0.04	0.041	0.042	0.043	0.044	0.045	0.046	0.047	0.048	0.049
0	0.001	0.002	0.003	0.004	0.005	0.006	0.007	0.008	0.009	0.01	0.011	0.012	0.013	0.014	0.015	0.016	0.017	0.018	0.019	0.02	0.021	0.022	0.023	0.024	0.025	0.026	0.027	0.028	0.029	0.03	0.031	0.032	0.033	0.034	0.035	0.036	0.037	0.038	0.039	0.04	0.041	0.042	0.043	0.044	0.045	0.046	0.047	0.048	0.049
0	0.001	0.002	0.003	0.004	0.005	0.006	0.007	0.008	0.009	0.01	0.011	0.012	0.013	0.014	0.015	0.016	0.017	0.018	0.019	0.02	0.021	0.022	0.023	0.024	0.025	0.026	0.027	0.028	0.029	0.03	0.031	0.032	0.033	0.034	0.035	0.036	0.037	0.038	0.039	0.04	0.041	0.042	0.043	0.044	0.045	0.046	0.047	0.048	0.049
0	0.001	0.002	0.003	0.004	0.005	0.006	0.007	0.008	0.009	0.01	0.011	0.012	0.013	0.014	0.015	0.016	0.017	0.018	0.019	0.02	0.021	0.022	0.023	0.024	0.025	0.026	0.027	0.028	0.029	0.03	0.031	0.032	0.033	0.034	0.035	0.036	0.037	0.038	0.039	0.04	0.041	0.042	0.043	0.044	0.045	0.046	0.047	0.048	0.049
0	0.001	0.002	0.003	0.004	0.005	0.006	0.007	0.008	0.009	0.01	0.011	0.012	0.013	0.014	0.015	0.016	0.017	0.018	0.019	0.02	0.021	0.022	0.023	0.024	0.025	0.026	0.027	0.028	0.029	0.03	0.031	0.032	0.033	0.034	0.035	0.036	0.037	0.038	0.039	0.04	0.041	0.042	0.043	0.044	0.045	0.046	0.047	0.048	0.049
0	0.001	0.002	0.003	0.004	0.005	0.006	0.007	0.008	0.009	0.01	0.011	0.012	0.013	0.014	0.015	0.016	0.017	0.018	0.019	0.02	0.021	0.022	0.023	0.024	0.025	0.026	0.027	0.028	0.029	0.03	0.031	0.032	0.033	0.034	0.035	0.036	0.037	0.038	0.039	0.04	0.041	0.042	0.043	0.044	0.045	0.046	0.047	0.048	0.049
0	0.001	0.002	0.003	0.004	0.005	0.006	0.007	0.008	0.009	0.01	0.011	0.012	0.013	0.014	0.015	0.016	0.017	0.018	0.019	0.02	0.021	0.022	0.023	0.024	0.025	0.026	0.027	0.028	0.029	0.03	0.031	0.032	0.033	0.034	0.035	0.036	0.037	0.038	0.039	0.04	0.041	0.042	0.043	0.044	0.045	0.046	0.047	0.048	0.049
0	0.001	0.002	0.003	0.004	0.005	0.006	0.007	0.008	0.009	0.01	0.011	0.012	0.013	0.014	0.015	0.016	0.017	0.018	0.019	0.02	0.021	0.022	0.023	0.024	0.025	0.026	0.027	0.028	0.029	0.03	0.031	0.032	0.033	0.034	0.035	0.036	0.037	0.038	0.039	0.04	0.041	0.042	0.043	0.044	0.045	0.046	0.047	0.048	0.049
0	0.001	0.002	0.003	0.004	0.005	0.006	0.007	0.008	0.009	0.01	0.011	0.012	0.013	0.014	0.015	0.016	0.017	0.018	0.019	0.02	0.021	0.022	0.023	0.024	0.025	0.026	0.027	0.028	0.029	0.03	0.031	0.032	0.033	0.034	0.035	0.036	0.037	0.038	0.039	0.04	0.041	0.042	0.043	0.044	0.045	0.046	0.047	0.048	0.049
0	0.001	0.002	0.003	0.004	0.005	0.006	0.007	0.008	0.009	0.01	0.011	0.012	0.013	0.014	0.015	0.016	0.017	0.018	0.019	0.02	0.021	0.022	0.023	0.024	0.025	0.026	0.027	0.028	0.029	0.03	0.031	0.032	0.033	0.034	0.035	0.036	0.037	0.038	0.039	0.04	0.041	0.042	0.043	0.044	0.045	0.046	0.047	0.048	0.049
0	0.001	0.002	0.003	0.004	0.005	0.006	0.007	0.008	0.009	0.01	0.011	0.012	0.013	0.014	0.015	0.016	0.017	0.018	0.019	0.02	0.021	0.022	0.023	0.024	0.025	0.026	0.027	0.028	0.029	0.03	0.031	0.032	0.033	0.034	0.035	0.036	0.037	0.038	0.039	0.04	0.041	0.042	0.043	0.044	0.045	0.046	0.047	0.048	0.049
0	0.001	0.002	0.003	0.004	0.005	0.006	0.007	0.008	0.009	0.01	0.011	0.012	0.013	0.014	0.015	0.016	0.017	0.018	0.019	0.02	0.021	0.022	0.023	0.024	0.025	0.026	0.027	0.028	0.029	0.03	0.031	0.032	0.033	0.034	0.035	0.036	0.037	0.038	0.039	0.04	0.041	0.042	0.043	0.044	0.045	0.046	0.047	0.048	0.049
0	0.001	0.002	0.003	0.004	0.005	0.006	0.007	0.008	0.009	0.01	0.011	0.012	0.013	0.014	0.015	0.016	0.017	0.018	0.019	0.02	0.021	0.022	0.023	0.024	0.025	0.026	0.027	0.028	0.029	0.03	0.031	0.032	0.033	0.034	0.035	0.036	0.037	0.038	0.039	0.04	0.041	0.042	0.043	0.044	0.045	0.046	0.047	0.048	0.049
0	0.001	0.002	0.003	0.004	0.005	0.006	0.007	0.008	0.009	0.01	0.011	0.012	0.013	0.014	0.015	0.016	0.017	0.018	0.019	0.02	0.021	0.022	0.023	0.024	0.025	0.026	0.027	0.028	0.029	0.03	0.031	0.032	0.033	0.034	0.035	0.036	0.037	0.038	0.039	0.04	0.041	0.042	0.043	0.044	0.045	0.046	0.047	0.048	0.049
0	0.001	0.002	0.003	0.004	0.005	0.006	0.007	0.008	0.009	0.01	0.011	0.012	0.013	0.014	0.015	0.016	0.017	0.018	0.019	0.02	0.021	0.022	0.023	0.024	0.025	0.026	0.027	0.028	0.029	0.03	0.031	0.032	0.033	0.034	0.035	0.036	0.037	0.038	0.039	0.04	0.041	0.042	0.043	0.044	0.045	0.046	0.047	0.048	0.049
0	0.001	0.002	0.003	0.004	0.005	0.006	0.007	0.008	0.009	0.01	0.011	0.012	0.013	0.014	0.015	0.016	0.017	0.018	0.019	0.02	0.021	0.022	0.023	0.024	0.025	0.026	0.027	0.028	0.029	0.03	0.031	0.032	0.033	0.034	0.035	0.036	0.037	0.038	0.039	0.04	0.041	0.042	0.043	0.044	0.045	0.046	0.047	0.048	0.049
0	0.001	0.002	0.003	0.004	0.005	0.006	0.007	0.008	0.009	0.01	0.011	0.012	0.013	0.014	0.015	0.016	0.017	0.018	0.019	0.02	0.021	0.022	0.023	0.024	0.025	0.026	0.027	0.028	0.029	0.03	0.031	0.032	0.033	0.034	0.035	0.036	0.037	0.038	0.039	0.04	0.041	0.042	0.043	0.044	0.045	0.046	0.047	0.048	0.049
0	0.001	0.002	0.003	0.004	0.005	0.006	0.007	0.008	0.009	0.01	0.011	0.012	0.013	0.014	0.015	0.016	0.017	0.018	0.019	0.02	0.021	0.022	0.023	0.024	0.025	0.026	0.027	0.028	0.029	0.03	0.031	0.032	0.033	0.034	0.035	0.036	0.037	0.038	0.039	0.04	0.041	0.042	0.043	0.044	0.045	0.046	0.047	0.048	0.049
0	0.001	0.002	0.003	0.004	0.005	0.006	0.007	0.008	0.009	0.01	0.011	0.012	0.013	0.014	0.015	0.016	0.017	0.018	0.019	0.02	0.021	0.022	0.023	0.024	0.025	0.026	0.027	0.028	0.029	0.03	0.031	0.032	0.033	0.034	0.035	0.036	0.037	0.038	0.039	0.04	0.041	0.042	0.043	0.044	0.045	0.046	0.047	0.048	0.049
0	0.001	0.002	0.003	0.004	0.005	0.006	0.007	0.008	0.009	0.01	0.011	0.012	0.013	0.014	0.015	0.016	0.017	0.018	0.019	0.02	0.021	0.022	0.023	0.024	0.025	0.026	0.027	0.028	0.029	0.03	0.031	0.032	0.033	0.034	0.035	0.036	0.037	0.038	0.039	0.04	0.041	0.042	0.043	0.044	0.045	0.046	0.047	0.048	0.049
0	0.001	0.002	0.003	0.004	0.005	0.006	0.007	0.008	0.009	0.01	0.011	0.012	0.013	0.014	0.015	0.016	0.017	0.018	0.019	0.02	0.021	0.022	0.023	0.024	0.025	0.026	0.027	0.028	0.029	0.03	0.031	0.032	0.033	0.034	0.035	0.036	0.037	0.038	0.039	0.04	0.041	0.042	0.043	0.044	0.045	0.046	0.047	0.048	0.049
0	0.001	0.002	0.003	0.004	0.005	0.006	0.007	0.008	0.009	0.01	0.011	0.012	0.013	0.014	0.015	0.016	0.017	0.018	0.019	0.02	0.021	0.022	0.023	0.024	0.025	0.026	0.027	0.028	0.029	0.03	0.031	0.032	0.033	0.034	0.035	0.036	0.037	0.038	0.039	0.04	0.041	0.042	0.043	0.044	0.045	0.046	0.047	0.048	0.049
0	0.001	0.002	0.003	0.004	0.005	0.006	0.007	0.008	0.009	0.01	0.011	0.012	0.013	0.014	0.015	0.016	0.017	0.018	0.019	0.02	0.021	0.022	0.023	0.024	0.025	0.026	0.027	0.028	0.029	0.03	0.031	0.032	0.033	0.034	0.035	0.036	0.037	0.038	0.039	0.04	0.041	0.042	0.043	0.044	0.045	0.046	0.047	0.048	0.049
0	0.001	0.002	0.003	0.004	0.005	0.006	0.007	0.008	0.009	0.01	0.011	0.012	0.013	0.014	0.015	0.016	0.017	0.018	0.019	0.02	0.021	0.022	0.023	0.024	0.025	0.026	0.027	0.028	0.029	0.03	0.031	0.032	0.033	0.034	0.035	0.036	0.037	0.038	0.039	0.04	0.041	0.042	0.043	0.044	0.045	0.046	0.047	0.048	0.049
0	0.001	0.002	0.003	0.004	0.005	0.006	0.007	0.008	0.009	0.01	0.011	0.012	0.013	0.014	0.015	0.016	0.017	0.018	0.019	0.02	0.021	0.022	0.023	0.024	0.025	0.026	0.027	0.028	0.029	0.03	0.031	0.032	0.033	0.034	0.035	0.036	0.037	0.038	0.039	0.04	0.041	0.042	0.043	0.044	0.045	0.046	0.047	0.048	0.049
0	0.001	0.002	0.003	0.004	0.005	0.006	0.007	0.008	0.009	0.01	0.011	0.012	0.013	0.014	0.015	0.016	0.017	0.018	0.019	0.02	0.021	0.022	0.023	0.024	0.025	0.026	0.027	0.028	0.029	0.03	0.031	0.032	0.033	0.034	0.035	0.036	0.037	0.038	0.039	0.04	0.041	0.042	0.043	0.044	0.045	0.046	0.047	0.048	0.049
0	0.001	0.002	0.003	0.004	0.005	0.006	0.007	0.008	0.009	0.01	0.011	0.012	0.013	0.014	0.015	0.016	0.017	0.018	0.019	0.02	0.021	0.022	0.023	0.024	0.025	0.026	0.027	0.028	0.029	0.03	0.031	0.032	0.033	0.034	0.035	0.036	0.037	0.038	0.039	0.04	0.041	0.042	0.043	0.044	0.045	0.046	0.047	0.048	0.049
0	0.001	0.002	0.003	0.004	0.005	0.006	0.007	0.008	0.009	0.01	0.011	0.012	0.013	0.014	0.015	0.016	0.017	0.018	0.019	0.02	0.021	0.022	0.023	0.024	0.025	0.026	0.027	0.028	0.029	0.03	0.031	0.032	0.033	0.034	0.035	0.036	0.037	0.038	0.039	0.04	0.041	0.042	0.043	0.044	0.045	0.046	0.047	0.048	0.049
0	0.001	0.002	0.003	0.004	0.005	0.006	0.007	0.008	0.009	0.01	0.011	0.012	0.013	0.014	0.015	0.016	0.017	0.018	0.019	0.02	0.021	0.022	0.023	0.024	0.025	0.026	0.027	0.028	0.029	0.03	0.031	0.032	0.033	0.034	0.035	0.036	0.037	0.038	0.039	0.04	0.041	0.042	0.043	0.044	0.045	0.046	0.047	0.048	0.049
0	0.001	0.002	0.003	0.004	0.005	0.006	0.007	0.008	0.009	0.01	0.011	0.012	0.013	0.014	0.015	0.016	0.017	0.018	0.019	0.02	0.021	0.022	0.023	0.024	0.025	0.026	0.027	0.028	0.029	0.03	0.031	0.032	0.033	0.034	0.035	0.036	0.037	0.038	0.039	0.04	0.041	0.042	0.043	0.044	0.045	0.046	0.047	0.048	0.049
0	0.001	0.002	0.003	0.004	0.005	0.006	0.007	0.008	0.009	0.01	0.011	0.012	0.013	0.014	0.015	0.016	0.017	0.018	0.019	0.02	0.021	0.022	0.023	0.024	0.025	0.026	0.027	0.028	0.029	0.03	0.031	0.032	0.033	0.034	0.035	0.036	0.037	0.038	0.039	0.04	0.041	0.042	0.043	0.044	0.045	0.046	0.047	0.048	0.049
0	0.001	0.002	0.003	0.004	0.005	0.006	0.007	0.008	0.009	0.01	0.011	0.012	0.013	0.014	0.015	0.016	0.017	0.018	0.019	0.02	0.021	0.022	0.023	0.024	0.025	0.026	0.027	0.028	0.029	0.03	0.031	0.032	0.033	0.034	0.035	0.036	0.037	0.038	0.039	0.04	0.041	0.042	0.043	0.044	0.045	0.046	0.047	0.048	0.049
0	0.001	0.002	0.003	0.004	0.005	0.006	0.007	0.008	0.009	0.01	0.011	0.012	0.013	0.014	0.015	0.016	0.017	0.018	0.019	0.02	0.021	0.022	0.023	0.024	0.025	0.026	0.027	0.028	0.029	0.03	0.031	0.032	0.033	0.034	0.035	0.036	0.037	0.038	0.039	0.04	0.041	0.042	0.043	0.044	0.045	0.046	0.047	0.048	0.049
0	0.001	0.002	0.003	0.004	0.005	0.006	0.007	0.008	0.009	0.01	0.011	0.012	0.013	0.014	0.015	0.016	0.017	0.018	0.019	0.02	0.021	0.022	0.023	0.024	0.025	0.026	0.027	0.028	0.029	0.03	0.031	0.032	0.033	0.034	0.035	0.036	0.037	0.038	0.039	0.04	0.041	0.042	0.043	0.044	0.045	0.046	0.047	0.048	0.049
0	0.001	0.002	0.003	0.004	0.005	0.006	0.007	0.008	0.009	0.01	0.011	0.012	0.013	0.014	0.015	0.016	0.017	0.018	0.019	0.02	0.021	0.022	0.023	0.024	0.025	0.026	0.027	0.028	0.029	0.03	0.031	0.032	0.033	0.034	0.035	0.036	0.037	0.038	0.039	0.04	0.041	0.042	0.043	0.044	0.045	0.046	0.047	0.048	0.049
0	0.001	0.002	0.003	0.004	0.005	0.006	0.007	0.008	0.009	0.01	0.011	0.012	0.013	0.014	0.015	0.016	0.017	0.018	0.019	0.02	0.021	0.022	0.023	0.024	0.025	0.026	0.027	0.028	0.029	0.03	0.031	0.032	0.033	0.034	0.035	0.036	0.037	0.038	0.039	0.04	0.041	0.042	0.043	0.044	0.045	0.046	0.047	0.048	0.049
0	0.001	0.002	0.003	0.004	0.005	0.006	0.007	0.008	0.009	0.01	0.011	0.012	0.013	0.014	0.015	0.016	0.017	0.018	0.019	0.02	0.021	0.022	0.023	0.024	0.025	0.026	0.027	0.028	0.029	0.03	0.031	0.032	0.033	0.034	0.035	0.036	0.037	0.038	0.039	0.04	0.041	0.042	0.043	0.044	0.045	0.046	0.047	0.048	0.049
0	0.001	0.002	0.003	0.004	0.005	0.006	0.007	0.008	0.009	0.01	0.011	0.012	0.013	0.014	0.015	0.016	0.017	0.018	0.019	0.02	0.021	0.022	0.023	0.024	0.025	0.026	0.027	0.028	0.029	0.03	0.031	0.032	0.033	0.034	0.035	0.036	0.037	0.038	0.039	0.04	0.041	0.042	0.043	0.044	0.045	0.046	0.047	0.048	0.049
0	0.001	0.002	0.003	0.004	0.005	0.006	0.007	0.008	0.009	0.01	0.011	0.012	0.013	0.014	0.015	0.016	0.017	0.018	0.019	0.02	0.021	0.022	0.023	0.024	0.025	0.026	0.027	0.028	0.029	0.03	0.031	0.032	0.033	0.034	0.035	0.036	0.037	0.038	0.039	0.04	0.041	0.042	0.043	0.044	0.045	0.046	0.047	0.048	0.049
0	0.001	0.002	0.003	0.004	0.005	0.006	0.007	0.008	0.009	0.01	0.011	0.012	0.013	0.014	0.015	0.016	0.017	0.018	0.019	0.02	0.021	0.022	0.023	0.024	0.025	0.026	0.027	0.028	0.029	0.03	0.031	0.032	0.033	0.034	0.035	0.036	0.037	0.038	0.039	0.04	0.041	0.042	0.043	0.044	0.045	0.046	0.047	0.048	0.049
0	0.001	0.002	0.003	0.004	0.005	0.006	0.007	0.008	0.009	0.01	0.011	0.012	0.013	0.014	0.015	0.016	0.017	0.018	0.019	0.02	0.021	0.022	0.023	0.024	0.025	0.026	0.027	0.028	0.029	0.03	0.031	0.032	0.033	0.034	0.035	0.036	0.037	0.038	0.039	0.04	0.041	0.042	0.043	0.044	0.045	0.046	0.047	0.048	0.049
0	0.001	0.002	0.003	0.004	0.005	0.006	0.007	0.008	0.009	0.01	0.011	0.012	0.013	0.014	0.015	0.016	0.017	0.018	0.019	0.02	0.021	0.022	0.023	0.024	0.025	0.026	0.027	0.028	0.029	0.03	0.031	0.032	0.033	0.034	0.035	0.036	0.037	0.038	0.039	0.04	0.041	0.042	0.043	0.044	0.045	0.046	0.047	0.048	0.049
0	0.001	0.002	0.003	0.004	0.005	0.006	0.007	0.008	0.009	0.01	0.011	0.012	0.013	0.014	0.015	0.016	0.017	0.018	0.019	0.02	0.021	0.022	0.023	0.024	0.025	0.026	0.027	0.028	0.029	0.03	0.031	0.032	0.033	0.034	0.035	0.036	0.037	0.038	0.039	0.04	0.041	0.042	0.043	0.044	0.045	0.046	0.047	0.048	0.049
0	0.001	0.002	0.003	0.004	0.005	0.006	0.007	0.008	0.009	0.01	0.011	0.012	0.013	0.014	0.015	0.016	0.017	0.018	0.019	0.02	0.021	0.022	0.023	0.024	0.025	0.026	0.027	0.028	0.029	0.03	0.031	0.032	0.033	0.034	0.035	0.036	0.037	0.038	0.039	0.04	0.041	0.042	0.043	0.044	0.045	0.046	0.047	0.048	0.049
0	0.001	0.002	0.003	0.004	0.005	0.006	0.007	0.008	0.009	0.01	0.011	0.012	0.013	0.014	0.015	0.016	0.017	0.018	0.019	0.02	0.021	0.022	0.023	0.024	0.025	0.026	0.027	0.028	0.029	0.03	0.031	0.032	0.033	0.034	0.035	0.036	0.037	0.038	0.039	0.04	0.041	0.042	0.043	0.044	0.045	0.046	0.047	0.048	0.049
0	0.001	0.002	0.003	0.004	0.005	0.006	0.007	0.008	0.009	0.01	0.011	0.012	0.013	0.014	0.015	0.016	0.017	0.018	0.019	0.02	0.021	0.022	0.023	0.024	0.025	0.026	0.027	0.028	0.029	0.03	0.031	0.032	0.033	0.034	0.035	0.036	0.037	0.038	0.039	0.04	0.041	0.042	0.043	0.044	0.045	0.046	0.047	0.048	0.049
0	0.001	0.002	0.003	0.004	0.005	0.006	0.007	0.008	0.009	0.01	0.011	0.012	0.013	0.014	0.015	0.016	0.017	0.018	0.019	0.02	0.021	0.022	0.023	0.024	0.025	0.026	0.027	0.028	0.029	0.03	0.031	0.032	0.033	0.034	0.035	0.036	0.037	0.038	0.039	0.04	0.041	0.042	0.043	0.044	0.045	0.046	0.047	0.048	0.049
0	0.001	0.002	0.003	0.004	0.005	0.006	0.007	0.008	0.009	0.01	0.011	0.012	0.013	0.014	0.015	0.016	0.017	0.018	0.019	0.02	0.021	0.022	0.023	0.024	0.025	0.026	0.027	0.028	0.029	0.03	0.031	0.032	0.033	0.034	0.035	0.036	0.037	0.038	0.039	0.04	0.041	0.042	0.043	0.044	0.045	0.046	0.047	0.048	0.049
0	0.001	0.002	0.003	0.004	0.005	0.006	0.007	0.008	0.009	0.01	0.011	0.012	0.013	0.014	0.015	0.016	0.017	0.018	0.019	0.02	0.021	0.022	0.023	0.024	0.025	0.026	0.027	0.028	0.029	0.03	0.031	0.032	0.033	0.034	0.035	0.036	0.037	0.038	0.039	0.04	0.041	0.042	0.043	0.044	0.045	0.046	0.047	0.048	0.049
0	0.001	0.002	0.003	0.004	0.005	0.006	0.007	0.008	0.009	0.01	0.011	0.012	0.013	0.014	0.015	0.016	0.017	0.018	0.019	0.02	0.021	0.022	0.023	0.024	0.025	0.026	0.027	0.028	0.029	0.03	0.031	0.032	0.033	0.034	0.035	0.036	0.037	0.038	0.039	0.04	0.041	0.042	0.043	0.044	0.045	0.046	0.047	0.048	0.049
0	0.001	0.002	0.003	0.004	0.005	0.006	0.007	0.008	0.009	0.01	0.011	0.012	0.013	0.014	0.015	0.016	0.017	0.018	0.019	0.02	0.021	0.022	0.023	0.024	0.025	0.026	0.027	0.028	0.029	0.03	0.031	0.032	0.033	0.034	0.035	0.036	0.037	0.038	0.039	0.04	0.041	0.042	0.043	0.044	0.045	0.046	0.047	0.048	0.049
0	0.001	0.002	0.003	0.004	0.005	0.006	0.007	0.008	0.009	0.01	0.011	0.012	0.013	0.014	0.015	0.016	0.017	0.018	0.019	0.02	0.021	0.022	0.023	0.024	0.025	0.026	0.027	0.028	0.029	0.03	0.031	0.032	0.033	0.034	0.035	0.036	0.037	0.038	0.039	0.04	0.041	0.042	0.043	0.044	0.045	0.046	0.047	0.048	0.049
0	0.001	0.002	0.003	0.004	0.005	0.006	0.007	0.008	0.009	0.01	0.011	0.012	0.013	0.014	0.015	0.016	0.017	0.018	0.019	0.02	0.021	0.022	0.023	0.024	0.025	0.026	0.027	0.028	0.029	0.03	0.031	0.032	0.033	0.034	0.035	0.036	0.037	0.038	0.039	0.04	0.041	0.042	0.043	0.044	0.045	0.046	0.047	0.048	0.049
0	0.001	0.002	0.003	0.004	0.005	0.006	0.007	0.008	0.009	0.01	0.011	0.012	0.013	0.014	0.015	0.016	0.017	0.018	0.019	0.02	0.021	0.022	0.023	0.024	0.025	0.026	0.027	0.028	0.029	0.03	0.031	0.032	0.033	0.034	0.035	0.036	0.037	0.038	0.039	0.04	0.041	0.042	0.043	0.044	0.045	0.046	0.047	0.048	0.049
0	0.001	0.002	0.003	0.004	0.005	0.006	0.007	0.008	0.009	0.01	0.011	0.012	0.013	0.014	0.015	0.016	0.017	0.018	0.019	0.02	0.021	0.022	0.023	0.024	0.025	0.026	0.027	0.028	0.029	0.03	0.031	0.032	0.033	0.034	0.035	0.036	0.037	0.038	0.039	0.04	0.041	0.042	0.043	0.044	0.045	0.046	0.047	0.048	0.049
0	0.001	0.002	0.003	0.004	0.005	0.006	0.007	0.008	0.009	0.01	0.011	0.012	0.013	0.014	0.015	0.016	0.017	0.018	0.019	0.02	0.021	0.022	0.023	0.024	0.025	0.026	0.027	0.028	0.029	0.03	0.031	0.032	0.033	0.034	0.035	0.036	0.037	0.038	0.039	0.04	0.041	0.042	0.043	0.044	0.045	0.046	0.047	0.048	0.049
0	0.001	0.002	0.003	0.004	0.005	0.006	0.007	0.008	0.009	0.01	0.011	0.012	0.013	0.014	0.015	0.016	0.017	0.018	0.019	0.02	0.021	0.022	0.023	0.024	0.025	0.026	0.027	0.028	0.029	0.03	0.031	0.032	0.033	0.034	0.035	0.036	0.037	0.038	0.039	0.04	0.041	0.042	0.043	0.044	0.045	0.046	0.047	0.048	0.049
0	0.001	0.002	0.003	0.004	0.005	0.006	0.007	0.008	0.009	0.01	0.011	0.012	0.013	0.014	0.015	0.016	0.017	0.018	0.019	0.02	0.021	0.022	0.023	0.024	0.025	0.026	0.027	0.028	0.029	0.03	0.031	0.032	0.033	0.034	0.035	0.036	0.037	0.038	0.039	0.04	0.041	0.042	0.043	0.044	0.045	0.046	0.047	0.048	0.049
0	0.001	0.002	0.003	0.004	0.005	0.006	0.007	0.008	0.009	0.01	0.011	0.012	0.013	0.014	0.015	0.016	0.017	0.018	0.019	0.02	0.021	0.022	0.023	0.024	0.025	0.026	0.027	0.028	0.029	0.03	0.031	0.032	0.033	0.034	0.035	0.036	0.037	0.038	0.039	0.04	0.041	0.042	0.043	0.044	0.045	0.046	0.047	0.048	0.049
0	0.001	0.002	0.003	0.004	0.005	0.006	0.007	0.008	0.009	0.01	0.011	0.012	0.013	0.014	0.015	0.016	0.017	0.018	0.019	0.02	0.021	0.022	0.023	0.024	0.025	0.026	0.027	0.028	0.029	0.03	0.031	0.032	0.033	0.034	0.035	0.036	0.037	0.038	0.039	0.04	0.041	0.042	0.043	0.044	0.045	0.046	0.047	0.048	0.049
0	0.001	0.002	0.003	0.004	0.005	0.006	0.007	0.008	0.009	0.01	0.011	0.012	0.013	0.014	0.015	0.016	0.017	0.018	0.019	0.02	0.021	0.022	0.023	0.024	0.025	0.026	0.027	0.028	0.029	0.03	0.031	0.032	0.033	0.034	0.035	0.036	0.037	0.038	0.039	0.04	0.041	0.042	0.043	0.044	0.045	0.046	0.047	0.048	0.049
0	0.001	0.002	0.003	0.004	0.005	0.006	0.007	0.008	0.009	0.01	0.011	0.012	0.013	0.014	0.015	0.016	0.017	0.018	0.019	0.02	0.021	0.022	0.023	0.024	0.025	0.026	0.027	0.028	0.029	0.03	0.031	0.032	0.033	0.034	0.035	0.036	0.037	0.038	0.039	0.04	0.041	0.042	0.043	0.044	0.045	0.046	0.047	0.048	0.049
0	0.001	0.002	0.003	0.004	0.005	0.006	0.007	0.008	0.009	0.01	0.011	0.012	0.013	0.014	0.015	0.016	0.017	0.018	0.019	0.02	0.021	0.022	0.023	0.024	0.025	0.026	0.027	0.028	0.029	0.03	0.031	0.032	0.033	0.034	0.035	0.036	0.037	0.038	0.039	0.04	0.041	0.042	0.043	0.044	0.045	0.046	0.047	0.048	0.049
0	0.001	0.002	0.003	0.004	0.005	0.006	0.007	0.008	0.009	0.01	0.011	0.012	0.013	0.014	0.015	0.016	0.017	0.018	0.019	0.02	0.021	0.022	0.023	0.024	0.025	0.026	0.027	0.028	0.029	0.03	0.031	0.032	0.033	0.034	0.035	0.036	0.037	0.038	0.039	0.04	0.041	0.042	0.043	0.044	0.045	0.046	0.047	0.048	0.049
0	0.001	0.002	0.003	0.004	0.005	0.006	0.007	0.008	0.009	0.01	0.011	0.012	0.013	0.014	0.015	0.016	0.017	0.018	0.019	0.02	0.021	0.022	0.023	0.024	0.025	0.026	0.027	0.028	0.029	0.03	0.031	0.032	0.033	0.034	0.035	0.036	0.037	0.038	0.039	0.04	0.041	0.042	0.043	0.044	0.045	0.046	0.047	0.048	0.049
0	0.001	0.002	0.003	0.004	0.005	0.006	0.007	0.008	0.009	0.01	0.011	0.012	0.013	0.014	0.015	0.016	0.017	0.018	0.019	0.02	0.021	0.022	0.023	0.024	0.025	0.026	0.027	0.028	0.029	0.03	0.031	0.032	0.033	0.034	0.035	0.036	0.037	0.038	0.039	0.04	0.041	0.042	0.043	0.044	0.045	0.046	0.047	0.048	0.049
0	0.001	0.002	0.003	0.004	0.005	0.006	0.007	0.008	0.009	0.01	0.011	0.012	0.013	0.014	0.015	0.016	0.017	0.018	0.019	0.02	0.021	0.022	0.023	0.024	0.025	0.026	0.027	0.028	0.029	0.03	0.031	0.032	0.033	0.034	0.035	0.036	0.037	0.038	0.039	0.04	0.041	0.042	0.043	0.044	0.045	0.046	0.047	0.048	0.049
0	0.001	0.002	0.003	0.004	0.005	0.006	0.007	0.008	0.009	0.01	0.011	0.012	0.013	0.014	0.015	0.016	0.017	0.018	0.019	0.02	0.021	0.022	0.023	0.024	0.025	0.026	0.027	0.028	0.029	0.03	0.031	0.032	0.033	0.034	0.035	0.036	0.037	0.038	0.039	0.04	0.041	0.042	0.043	0.044	0.045	0.046	0.047	0.048	0.049
0	0.001	0.002	0.003	0.004	0.005	0.006	0.007	0.008	0.009	0.01	0.011	0.012	0.013	0.014	0.015	0.016	0.017	0.018	0.019	0.02	0.021	0.022	0.023	0.024	0.025	0.026	0.027	0.028	0.029	0.03	0.031	0.032	0.033	0.034	0.035	0.036	0.037	0.038	0.039	0.04	0.041	0.042	0.043	0.044	0.045	0.046	0.047	0.048	0.049
0	0.001	0.002	0.003	0.004	0.005	0.006	0.007	0.008	0.009	0.01	0.011	0.012	0.013	0.014	0.015	0.016	0.017	0.018	0.019	0.02	0.021	0.022	0.023	0.024	0.025	0.026	0.027	0.028	0.029	0.03	0.031	0.032	0.033	0.034	0.035	0.036	0.037	0.038	0.039	0.04	0.041	0.042	0.043	0.044	0.045	0.046	0.047	0.048	0.049
0	0.001	0.002	0.003	0.004	0.005	0.006	0.007	0.008	0.009	0.01	0.011	0.012	0.013	0.014	0.015	0.016	0.017	0.018	0.019	0.02	0.021	0.022	0.023	0.024	0.025	0.026	0.027	0.028	0.029	0.03	0.031	0.032	0.033	0.034	0.035	0.036	0.037	0.038	0.039	0.04	0.041	0.042	0.043	0.044	0.045	0.046	0.047	0.048	0.049
0	0.001	0.002	0.003	0.004	0.005	0.006	0.007	0.008	0.009	0.01	0.011	0.012	0.013	0.014	0.015	0.016	0.017	0.018	0.019	0.02	0.021	0.022	0.023	0.024	0.025	0.026	0.027	0.028	0.029	0.03	0.031	0.032	0.033	0.034	0.035	0.036	0.037	0.038	0.039	0.04	0.041	0.042	0.043	0.044	0.045	0.046	0.047	0.048	0.049
0	0.001	0.002	0.003	0.004	0.005	0.006	0.007	0.008	0.009	0.01	0.011	0.012	0.013	0.014	0.015	0.016	0.017	0.018	0.019	0.02	0.021	0.022	0.023	0.024	0.025	0.026	0.027	0.028	0.029	0.03	0.031	0.032	0.033	0.034	0.035	0.036	0.037	0.038	0.039	0.04	0.041	0.042	0.043	0.044	0.045	0.046	0.047	0.048	0.049
0	0.001	0.002	0.003	0.004	0.005	0.006	0.007	0.008	0.009	0.01	0.011	0.012	0.013	0.014	0.015	0.016	0.017	0.018	0.019	0.02	0.021	0.022	0.023	0.024	0.025	0.026	0.027	0.028	0.029	0.03	0.031	0.032	0.033	0.034	0.035	0.036	0.037	0.038	0.039	0.04	0.041	0.042	0.043	0.044	0.045	0.046	0.047	0.048	0.049
0	0.001	0.002	0.003	0.004	0.005	0.006	0.007	0.008	0.009	0.01	0.011	0.012	0.013	0.014	0.015	0.016	0.017	0.018	0.019	0.02	0.021	0.022	0.023	0.024	0.025	0.026	0.027	0.028	0.029	0.03	0.031	0.032	0.033	0.034	0.035	0.036	0.037	0.038	0.039	0.04	0.041	0.042	0.043	0.044	0.045	0.046	0.047	0.048	0.049
0	0.001	0.002	0.003	0.004	0.005	0.006	0.007	0.008	0.009	0.01	0.011	0.012	0.013	0.014	0.015	0.016	0.017	0.018	0.019	0.02	0.021	0.022	0.023	0.024	0.025	0.026	0.027	0.028	0.029	0.03	0.031	0.032	0.033	0.034	0.035	0.036	0.037	0.038	0.039	0.04	0.041	0.042	0.043	0.044	0.045	0.046	0.047	0.048	0.049
0	0.001	0.002	0.003	0.004	0.005	0.006	0.007	0.008	0.009	0.01	0.011	0.012	0.013	0.014	0.015	0.016	0.017	0.018	0.019	0.02	0.021	0.022	0.023	0.024	0.025	0.026	0.027	0.028	0.029	0.03	0.031	0.032	0.033	0.034	0.035	0.036	0.037	0.038	0.039	0.04	0.041	0.042	0.043	0.044	0.045	0.046	0.047	0.048	0.049
0	0.001	0.002	0.003	0.004	0.005	0.006	0.007	0.008	0.009	0.01	0.011	0.012	0.013	0.014	0.015	0.016	0.017	0.018	0.019	0.02	0.021	0.022	0.023	0.024	0.025	0.026	0.027	0.028	0.029	0.03	0.031	0.032	0.033	0.034	0.035	0.036	0.037	0.038	0.039	0.04	0.041	0.042	0.043	0.044	0.045	0.046	0.047	0.048	0.049
0	0.001	0.002	0.003	0.004	0.005	0.006	0.007	0.008	0.009	0.01	0.011	0.012	0.013	0.014	0.015	0.016	0.017	0.018	0.019	0.02	0.021	0.022	0.023	0.024	0.025	0.026	0.027	0.028	0.029	0.03	0.031	0.032	0.033	0.034	0.035	0.036	0.037	0.038	0.039	0.04	0.041	0.042	0.043	0.044	0.045	0.046	0.047	0.048	0.049
0	0.001	0.002	0.003	0.004	0.005	0.006	0.007	0.008	0.009	0.01	0.011	0.012	0.013	0.014	0.015	0.016	0.017	0.018	0.019	0.02	0.021	0.022	0.023	0.024	0.025	0.026	0.027	0.028	0.029	0.03	0.031	0.032	0.033	0.034	0.035	0.036	0.037	0.038	0.039	0.04	0.041	0.042	0.043	0.044	0.045	0.046	0.047	0.048	0.049
0	0.001	0.002	0.003	0.004	0.005	0.006	0.007	0.008	0.009	0.01	0.011	0.012	0.013	0.014	0.015	0.016	0.017	0.018	0.019	0.02	0.021	0.022	0.023	0.024	0.025	0.026	0.027	0.028	0.029	0.03	0.031	0.032	0.033	0.034	0.035	0.036	0.037	0.038	0.039	0.04	0.041	0.042	0.043	0.044	0.045	0.046	0.047	0.048	0.049
0	0.001	0.002	0.003	0.004	0.005	0.006	0.007	0.008	0.009	0.01	0.011	0.012	0.013	0.014	0.015	0.016	0.017	0.018	0.019	0.02	0.021	0.022	0.023	0.024	0.025	0.026	0.027	0.028	0.029	0.03	0.031	0.032	0.033	0.034	0.035	0.036	0.037	0.038	0.039	0.04	0.041	0.042	0.043	0.044	0.045	0.046	0.047	0.048	0.049
0	0.001	0.002	0.003	0.004	0.005	0.006	0.007	0.008	0.009	0.01	0.011	0.012	0.013	0.014	0.015	0.016	0.017	0.018	0.019	0.02	0.021	0.022	0.023	0.024	0.025	0.026	0.027	0.028	0.029	0.03	0.031	0.032	0.033	0.034	0.035	0.036	0.037	0.038	0.039	0.04	0.041	0.042	0.043	0.044	0.045	0.046	0.047	0.048	0.049
0	0.001	0.002	0.003	0.004	0.005	0.006	0.007	0.008	0.009	0.01	0.011	0.012	0.013	0.014	0.015	0.016	0.017	0.018	0.019	0.02	0.021	0.022	0.023	0.024	0.025	0.026	0.027	0.028	0.029	0.03	0.031	0.032	0.033	0.034	0.035	0.036	0.037	0.038	0.039	0.04	0.041	0.042	0.043	0.044	0.045	0.046	0.047	0.048	0.049
0	0.001	0.002	0.003	0.004	0.005	0.006	0.007	0.008	0.009	0.01	0.011	0.012	0.013	0.014	0.015	0.016	0.017	0.018	0.019	0.02	0.021	0.022	0.023	0.024	0.025	0.026	0.027	0.028	0.029	0.03	0.031	0.032	0.033	0.034	0.035	0.036	0.037	0.038	0.039	0.04	0.041	0.042	0.043	0.044	0.045	0.046	0.047	0.048	0.049
0	0.001	0.002	0.003	0.004	0.005	0.006	0.007	0.008	0.009	0.01	0.011	0.012	0.013	0.014	0.015	0.016	0.017	0.018	0.019	0.02	0.021	0.022	0.023	0.024	0.025	0.026	0.027	0.028	0.029	0.03	0.031	0.032	0.033	0.034	0.035	0.036	0.037	0.038	0.039	0.04	0.041	0.042	0.043	0.044	0.045	0.046	0.047	0.048	0.049
0	0.001	0.002	0.003	0.004	0.005	0.006	0.007	0.008	0.009	0.01	0.011	0.012	0.013	0.014	0.015	0.016	0.017	0.018	0.019	0.02	0.021	0.022	0.023	0.024	0.025	0.026	0.027	0.028	0.029	0.03	0.031	0.032	0.033	0.034	0.035	0.036	0.037	0.038	0.039	0.04	0.041	0.042	0.043	0.044	0.045	0.046	0.047	0.048	0.049
0	0.001	0.002	0.003	0.004	0.005	0.006	0.007	0.008	0.009	0.01	0.011	0.012	0.013	0.014	0.015	0.016	0.017	0.018	0.019	0.02	0.021	0.022	0.023	0.024	0.025	0.026	0.027	0.028	0.029	0.03	0.031	0.032	0.033	0.034	0.035	0.036	0.037	0.038	0.039	0.04	0.041	0.042	0.043	0.044	0.045	0.046	0.047	0.048	0.049
0	0.001	0.002	0.003	0.004	0.005	0.006	0.007	0.008	0.009	0.01	0.011	0.012	0.013	0.014	0.015	0.016	0.017	0.018	0.019	0.02	0.021	0.022	0.023	0.024	0.025	0.026	0.027	0.028	0.029	0.03	0.031	0.032	0.033	0.034	0.035	0.036	0.037	0.038	0.039	0.04	0.041	0.042	0.043	0.044	0.045	0.046	0.047	0.048	0.049
0	0.001	0.002	0.003	0.004	0.005	0.006	0.007	0.008	0.009	0.01	0.011	0.012	0.013	0.014	0.015	0.016	0.017	0.018	0.019	0.02	0.021	0.022	0.023	0.024	0.025	0.026	0.027	0.028	0.029	0.03	0.031	0.032	0.033	0.034	0.035	0.036	0.037	0.038	0.039	0.04	0.041	0.042	0.043	0.044	0.045	0.046	0.047	0.048	0.049
0	0.001	0.002	0.003	0.004	0.005	0.006	0.007	0.008	0.009	0.01	0.011	0.012	0.013	0.014	0.015	0.016	0.017	0.018	0.019	0.02	0.021	0.022	0.023	0.024	0.025	0.026	0.027	0.028	0.029	0.03	0.031	0.032	0.033	0.034	0.035	0.036	0.037	0.038	0.039	0.04	0.041	0.042	0.043	0.044	0.045	0.046	0.047	0.048	0.049
0	0.001	0.002	0.003	0.004	0.005	0.006	0.007	0.008	0.009	0.01	0.011	0.012	0.013	0.014	0.015	0.016	0.017	0.018	0.019	0.02	0.021	0.022	0.023	0.024	0.025	0.026	0.027	0.028	0.029	0.03	0.031	0.032	0.033	0.034	0.035	0.036	0.037	0.038	0.039	0.04	0.041	0.042	0.043	0.044	0.045	0.046	0.047	0.048	0.049
0	0.001	0.002	0.003	0.004	0.005	0.006	0.007	0.008	0.009	0.01	0.011	0.012	0.013	0.014	0.015	0.016	0.017	0.018	0.019	0.02	0.021	0.022	0.023	0.024	0.025	0.026	0.027	0.028	0.029	0.03	0.031	0.032	0.033	0.034	0.035	0.036	0.037	0.038	0.039	0.04	0.041	0.042	0.043	0.044	0.045	0.046	0.047	0.048	0.049
0	0.001	0.002	0.003	0.004	0.005	0.006	0.007	0.008	0.009	0.01	0.011	0.012	0.013	0.014	0.015	0.016	0.017	0.018	0.019	0.02	0.021	0.022	0.023	0.024	0.025	0.026	0.027	0.028	0.029	0.03	0.031	0.032	0.033	0.034	0.035	0.036	0.037	0.038	0.039	0.04	0.041	0.042	0.043	0.044	0.045	0.046	0.047	0.048	0.049
0	0.001	0.002	0.003	0.004	0.005	0.006	0.007	0.008	0.009	0.01	0.011	0.012	0.013	0.014	0.015	0.016	0.017	0.018	0.019	0.02	0.021	0.022	0.023	0.024	0.025	0.026	0.027	0.028	0.029	0.03	0.031	0.032	0.033	0.034	0.035	0.036	0.037	0.038	0.039	0.04	0.041	0.042	0.043	0.044	0.045	0.046	0.047	0.048	0.049
0	0.001	0.002	0.003	0.004	0.005	0.006	0.007	0.008	0.009	0.01	0.011	0.012	0.013	0.014	0.015	0.016	0.017	0.018	0.019	0.02	0.021	0.022	0.023	0.024	0.025	0.026	0.027	0.028	0.029	0.03	0.031	0.032	0.033	0.034	0.035	0.036	0.037	0.038	0.039	0.04	0.041	0.042	0.043	0.044	0.045	0.046	0.047	0.048	0.049
0	0.001	0.002	0.003	0.004	0.005	0.006	0.007	0.008	0.009	0.01	0.011	0.012	0.013	0.014	0.015	0.016	0.017	0.018	0.019	0.02	0.021	0.022	0.023	0.024	0.025	0.026	0.027	0.028	0.029	0.03	0.031	0.032	0.033	0.034	0.035	0.036	0.037	0.038	0.039	0.04	0.041	0.042	0.043	0.044	0.045	0.046	0.047	0.048	0.049
0	0.001	0.002	0.003	0.004	0.005	0.006	0.007	0.008	0.009	0.01	0.011	0.012	0.013	0.014	0.015	0.016	0.017	0.018	0.019	0.02	0.021	0.022	0.023	0.024	0.025	0.026	0.027	0.028	0.029	0.03	0.031	0.032	0.033	0.034	0.035	0.036	0.037	0.038	0.039	0.04	0.041	0.042	0.043	0.044	0.045	0.046	0.047	0.048	0.049
0	0.001	0.002	0.003	0.004	0.005	0.006	0.007	0.008	0.009	0.01	0.011	0.012	0.013	0.014	0.015	0.016	0.017	0.018	0.019	0.02	0.021	0.022	0.023	0.024	0.025	0.026	0.027	0.028	0.029	0.03	0.031	0.032	0.033	0.034	0.035	0.036	0.037	0.038	0.039	0.04	0.041	0.042	0.043	0.044	0.045	0.046	0.047	0.048	0.049
0	0.001	0.002	0.003	0.004	0.005	0.006	0.007	0.008	0.009	0.01	0.011	0.012	0.013	0.014	0.015	0.016	0.017	0.018	0.019	0.02	0.021	0.022	0.023	0.024	0.025	0.026	0.027	0.028	0.029	0.03	0.031	0.032	0.033	0.034	0.035	0.036	0.037	0.038	0.039	0.04	0.041	0.042	0.043	0.044	0.045	0.046	0.047	0.048	0.049
0	0.001	0.002	0.003	0.004	0.005	0.006	0.007	0.008	0.009	0.01	0.011	0.012	0.013	0.014	0.015	0.016	0.017	0.018	0.019	0.02	0.021	0.022	0.023	0.024	0.025	0.026	0.027	0.028	0.029	0.03	0.031	0.032	0.033	0.034	0.035	0.036	0.037	0.038	0.039	0.04	0.041	0.042	0.043	0.044	0.045	0.046	0.047	0.048	0.049
0	0.001	0.002	0.003	0.004	0.005	0.006	0.007	0.008	0.009	0.01	0.011	0.012	0.013	0.014	0.015	0.016	0.017	0.018	0.019	0.02	0.021	0.022	0.023	0.024	0.025	0.026	0.027	0.028	0.029	0.03	0.031	0.032	0.033	0.034	0.035	0.036	0.037	0.038	0.039	0.04	0.041	0.042	0.043	0.044	0.045	0.046	0.047	0.048	0.049
0	0.001	0.002	0.003	0.004	0.005	0.006	0.007	0.008	0.009	0.01	0.011	0.012	0.013	0.014	0.015	0.016	0.017	0.018	0.019	0.02	0.021	0.022	0.023	0.024	0.025	0.026	0.027	0.028	0.029	0.03	0.031	0.032	0.033	0.034	0.035	0.036	0.037	0.038	0.039	0.04	0.041	0.042	0.043	0.044	0.045	0.046	0.047	0.048	0.049
0	0.001	0.002	0.003	0.004	0.005	0.006	0.007	0.008	0.009	0.01	0.011	0.012	0.013	0.014	0.015	0.016	0.017	0.018	0.019	0.02	0.021	0.022	0.023	0.024	0.025	0.026	0.027	0.028	0.029	0.03	0.031	0.032	0.033	0.034	0.035	0.036	0.037	0.038	0.039	0.04	0.041	0.042	0.043	0.044	0.045	0.046	0.047	0.048	0.049
0	0.001	0.002	0.003	0.004	0.005	0.006	0.007	0.008	0.009	0.01	0.011	0.012	0.013	0.014	0.015	0.016	0.017	0.018	0.019	0.02	0.021	0.022	0.023	0.024	0.025	0.026	0.027	0.028	0.029	0.03	0.031	0.032	0.033	0.034	0.035	0.036	0.037	0.038	0.039	0.04	0.041	0.042	0.043	0.044	0.045	0.046	0.047	0.048	0.049
0	0.001	0.002	0.003	0.004	0.005	0.006	0.007	0.008	0.009	0.01	0.011	0.012	0.013	0.014	0.015	0.016	0.017	0.018	0.019	0.02	0.021	0.022	0.023	0.024	0.025	0.026	0.027	0.028	0.029	0.03	0.031	0.032	0.033	0.034	0.035	0.036	0.037	0.038	0.039	0.04	0.041	0.042	0.043	0.044	0.045	0.046	0.047	0.048	0.049
0	0.001	0.002	0.003	0.004	0.005	0.006	0.007	0.008	0.009	0.01	0.011	0.012	0.013	0.014	0.015	0.016	0.017	0.018	0.019	0.02	0.021	0.022	0.023	0.024	0.025	0.026	0.027	0.028	0.029	0.03	0.031	0.032	0.033	0.034	0.035	0.036	0.037	0.038	0.039	0.04	0.041	0.042	0.043	0.044	0.045	0.046	0.047	0.048	0.049
0	0.001	0.002	0.003	0.004	0.005	0.006	0.007	0.008	0.009	0.01	0.011	0.012	0.013	0.014	0.015	0.016	0.017	0.018	0.019	0.02	0.021	0.022	0.023	0.024	0.025	0.026	0.027	0.028	0.029	0.03	0.031	0.032	0.033	0.034	0.035	0.036	0.037	0.038	0.039	0.04	0.041	0.042	0.043	0.044	0.045	0.046	0.047	0.048	0.049
0	0.001	0.002	0.003	0.004	0.005	0.006	0.007	0.008	0.009	0.01	0.011	0.012	0.013	0.014	0.015	0.016	0.017	0.018	0.019	0.02	0.021	0.022	0.023	0.024	0.025	0.026	0.027	0.028	0.029	0.03	0.031	0.032	0.033	0.034	0.035	0.036	0.037	0.038	0.039	0.04	0.041	0.042	0.043	0.044	0.045	0.046	0.047	0.048	0.049
0	0.001	0.002	0.003	0.004	0.005	0.006	0.007	0.008	0.009	0.01	0.011	0.012	0.013	0.014	0.015	0.016	0.017	0.018	0.019	0.02	0.021	0.022	0.023	0.024	0.025	0.026	0.027	0.028	0.029	0.03	0.031	0.032	0.033	0.034	0.035	0.036	0.037	0.038	0.039	0.04	0.041	0.042	0.043	0.044	0.045	0.046	0.047	0.048	0.049
0	0.001	0.002	0.003	0.004	0.005	0.006	0.007	0.008	0.009	0.01	0.011	0.012	0.013	0.014	0.015	0.016	0.017	0.018	0.019	0.02	0.021	0.022	0.023	0.024	0.025	0.026	0.027	0.028	0.029	0.03	0.031	0.032	0.033	0.034	0.035	0.036	0.037	0.038	0.039	0.04	0.041	0.042	0.043	0.044	0.045	0.046	0.047	0.048	0.049
0	0.001	0.002	0.003	0.004	0.005	0.006	0.007	0.008	0.009	0.01	0.011	0.012	0.013	0.014	0.015	0.016	0.017	0.018	0.019	0.02	0.021	0.022	0.023	0.024	0.025	0.026	0.027	0.028	0.029	0.03	0.031	0.032	0.033	0.034	0.035	0.036	0.037	0.038	0.039	0.04	0.041	0.042	0.043	0.044	0.045	0.046	0.047	0.048	0.049
0	0.001	0.002	0.003	0.004	0.005	0.006	0.007	0.008	0.009	0.01	0.011	0.012	0.013	0.014	0.015	0.016	0.017	0.018	0.019	0.02	0.021	0.022	0.023	0.024	0.025	0.026	0.027	0.028	0.029	0.03	0.031	0.032	0.033	0.034	0.035	0.036	0.037	0.038	0.039	0.04	0.041	0.042	0.043	0.044	0.045	0.046	0.047	0.048	0.049
0	0.001	0.002	0.003	0.004	0.005	0.006	0.007	0.008	0.009	0.01	0.011	0.012	0.013	0.014	0.015	0.016	0.017	0.018	0.019	0.02	0.021	0.022	0.023	0.024	0.025	0.026	0.027	0.028	0.029	0.03	0.031	0.032	0.033	0.034	0.035	0.036	0.037	0.038	0.039	0.04	0.041	0.042	0.043	0.044	0.045	0.046	0.047	0.048	0.049
0	0.001	0.002	0.003	0.004	0.005	0.006	0.007	0.008	0.009	0.01	0.011	0.012	0.013	0.014	0.015	0.016	0.017	0.018	0.019	0.02	0.021	0.022	0.023	0.024	0.025	0.026	0.027	0.028	0.029	0.03	0.031	0.032	0.033	0.034	0.035	0.036	0.037	0.038	0.039	0.04	0.041	0.042	0.043	0.044	0.045	0.046	0.047	0.048	0.049
0	0.001	0.002	0.003	0.004	0.005	0.006	0.007	0.008	0.009	0.01	0.011	0.012	0.013	0.014	0.015	0.016	0.017	0.018	0.019	0.02	0.021	0.022	0.023	0.024	0.025	0.026	0.027	0.028	0.029	0.03	0.031	0.032	0.033	0.034	0.035	0.036	0.037	0.038	0.039	0.04	0.041	0.042	0.043	0.044	0.045	0.046	0.047	0.048	0.049
0	0.001	0.002	0.003	0.004	0.005	0.006	0.007	0.008	0.009	0.01	0.011	0.012	0.013	0.014	0.015	0.016	0.017	0.018	0.019	0.02	0.021	0.022	0.023	0.024	0.025	0.026	0.027	0.028	0.029	0.03	0.031	0.032	0.033	0.034	0.035	0.036	0.037	0.038	0.039	0.04	0.041	0.042	0.043	0.044	0.045	0.046	0.047	0.048	0.049
0	0.001	0.002	0.003	0.004	0.005	0.006	0.007	0.008	0.009	0.01	0.011	0.012	0.013	0.014	0.015	0.016	0.017	0.018	0.019	0.02	0.021	0.022	0.023	0.024	0.025	0.026	0.027	0.028	0.029	0.03	0.031	0.032	0.033	0.034	0.035	0.036	0.037	0.038	0.039	0.04	0.041	0.042	0.043	0.044	0.045	0.046	0.047	0.048	0.049
0	0.001	0.002	0.003	0.004	0.005	0.006	0.007	0.008	0.009	0.01	0.011	0.012	0.013	0.014	0.015	0.016	0.017	0.018	0.019	0.02	0.021	0.022	0.023	0.024	0.025	0.026	0.027	0.028	0.029	0.03	0.031	0.032	0.033	0.034	0.035	0.036	0.037	0.038	0.039	0.04	0.041	0.042	0.043	0.044	0.045	0.046	0.047	0.048	0.049
0	0.001	0.002	0.003	0.004	0.005	0.006	0.007	0.008	0.009	0.01	0.011	0.012	0.013	0.014	0.015	0.016	0.017	0.018	0.019	0.02	0.021	0.022	0.023	0.024	0.025	0.026	0.027	0.028	0.029	0.03	0.031	0.032	0.033	0.034	0.035	0.036	0.037	0.038	0.039	0.04	0.041	0.042	0.043	0.044	0.045	0.046	0.047	0.048	0.049
0	0.001	0.002	0.003	0.004	0.005	0.006	0.007	0.008	0.009	0.01	0.011	0.012	0.013	0.014	0.015	0.016	0.017	0.018	0.019	0.02	0.021	0.022	0.023	0.024	0.025	0.026	0.027	0.028	0.029	0.03	0.031	0.032	0.033	0.034	0.035	0.036	0.037	0.038	0.039	0.04	0.041	0.042	0.043	0.044	0.045	0.046	0.047	0.048	0.049
0	0.001	0.002	0.003	0.004	0.005	0.006	0.007	0.008	0.009	0.01	0.011	0.012	0.013	0.014	0.015	0.016	0.017	0.018	0.019	0.02	0.021	0.022	0.023	0.024	0.025	0.026	0.027	0.028	0.029	0.03	0.031	0.032	0.033	0.034	0.035	0.036	0.037	0.038	0.039	0.04	0.041	0.042	0.043	0.044	0.045	0.046	0.047	0.048	0.049
0	0.001	0.002	0.003	0.004	0.005	0.006	0.007	0.008	0.009	0.01	0.011	0.012	0.013	0.014	0.015	0.016	0.017	0.018	0.019	0.02	0.021	0.022	0.023	0.024	0.025	0.026	0.027	0.028	0.029	0.03	0.031	0.032	0.033	0.034	0.035	0.036	0.037	0.038	0.039	0.04	0.041	0.042	0.043	0.044	0.045	0.046	0.047	0.048	0.049
0	0.001	0.002	0.003	0.004	0.005	0.006	0.007	0.008	0.009	0.01	0.011	0.012	0.013	0.014	0.015	0.016	0.017	0.018	0.019	0.02	0.021	0.022	0.023	0.024	0.025	0.026	0.027	0.028	0.029	0.03	0.031	0.032	0.033	0.034	0.035	0.036	0.037	0.038	0.039	0.04	0.041	0.042	0.043	0.044	0.045	0.046	0.047	0.048	0.049
0	0.001	0.002	0.003	0.004	0.005	0.006	0.007	0.008	0.009	0.01	0.011	0.012	0.013	0.014	0.015	0.016	0.017	0.018	0.019	0.02	0.021	0.022	0.023	0.024	0.025	0.026	0.027	0.028	0.029	0.03	0.031	0.032	0.033	0.034	0.035	0.036	0.037	0.038	0.039	0.04	0.041	0.042	0.043	0.044	0.045	0.046	0.047	0.048	0.049
0	0.001	0.002	0.003	0.004	0.005	0.006	0.007	0.008	0.009	0.01	0.011	0.012	0.013	0.014	0.015	0.016	0.017	0.018	0.019	0.02	0.021	0.022	0.023	0.024	0.025	0.026	0.027	0.028	0.029	0.03	0.031	0.032	0.033	0.034	0.035	0.036	0.037	0.038	0.039	0.04	0.041	0.042	0.043	0.044	0.045	0.046	0.047	0.048	0.049
0	0.001	0.002	0.003	0.004	0.005	0.006	0.007	0.008	0.009	0.01	0.011	0.012	0.013	0.014	0.015	0.016	0.017	0.018	0.019	0.02	0.021	0.022	0.023	0.024	0.025	0.026	0.027	0.028	0.029	0.03	0.031	0.032	0.033	0.034	0.035	0.036	0.037	0.038	0.039	0.04	0.041	0.042	0.043	0.044	0.045	0.046	0.047	0.048	0.049
0	0.001	0.002	0.003	0.004	0.005	0.006	0.007	0.008	0.009	0.01	0.011	0.012	0.013	0.014	0.015	0.016	0.017	0.018	0.019	0.02	0.021	0.022	0.023	0.024	0.025	0.026	0.027	0.028	0.029	0.03	0.031	0.032	0.033	0.034	0.035	0.036	0.037	0.038	0.039	0.04	0.041	0.042	0.043	0.044	0.045	0.046	0.047	0.048	0.049
0	0.001	0.002	0.003	0.004	0.005	0.006	0.007	0.008	0.009	0.01	0.011	0.012	0.013	0.014	0.015	0.016	0.017	0.018	0.019	0.02	0.021	0.022	0.023	0.024	0.025	0.026	0.027	0.028	0.029	0.03	0.031	0.032	0.033	0.034	0.035	0.036	0.037	0.038	0.039	0.04	0.041	0.042	0.043	0.044	0.045	0.046	0.047	0.048	0.049
0	0.001	0.002	0.003	0.004	0.005	0.006	0.007	0.008	0.009	0.01	0.011	0.012	0.013	0.014	0.015	0.016	0.017	0.018	0.019	0.02	0.021	0.022	0.023	0.024	0.025	0.026	0.027	0.028	0.029	0.03	0.031	0.032	0.033	0.034	0.035	0.036	0.037	0.038	0.039	0.04	0.041	0.042	0.043	0.044	0.045	0.046	0.047	0.048	0.049
0	0.001	0.002	0.003	0.004	0.005	0.006	0.007	0.008	0.009	0.01	0.011	0.012	0.013	0.014	0.015	0.016	0.017	0.018	0.019	0.02	0.021	0.022	0.023	0.024	0.025	0.026	0.027	0.028	0.029	0.03	0.031	0.032	0.033	0.034	0.035	0.036	0.037	0.038	0.039	0.04	0.041	0.042	0.043	0.044	0.045	0.046	0.047	0.048	0.049
0	0.001	0.002	0.003	0.004	0.005	0.006	0.007	0.008	0.009	0.01	0.011	0.012	0.013	0.014	0.015	0.016	0.017	0.018	0.019	0.02	0.021	0.022	0.023	0.024	0.025	0.026	0.027	0.028	0.029	0.03	0.031	0.032	0.033	0.034	0.035	0.036	0.037	0.038	0.039	0.04	0.041	0.042	0.043	0.044	0.045	0.046	0.047	0.048	0.049
0	0.001	0.002	0.003	0.004	0.005	0.006	0.007	0.008	0.009	0.01	0.011	0.012	0.013	0.014	0.015	0.016	0.017	0.018	0.019	0.02	0.021	0.022	0.023	0.024	0.025	0.026	0.027	0.028	0.029	0.03	0.031	0.032	0.033	0.034	0.035	0.036	0.037	0.038	0.039	0.04	0.041	0.042	0.043	0.044	0.045	0.046	0.047	0.048	0.049
0	0.001	0.002	0.003	0.004	0.005	0.006	0.007	0.008	0.009	0.01	0.011	0.012	0.013	0.014	0.015	0.016	0.017	0.018	0.019	0.02	0.021	0.022	0.023	0.024	0.025	0.026	0.027	0.028	0.029	0.03	0.031	0.032	0.033	0.034	0.035	0.036	0.037	0.038	0.039	0.04	0.041	0.042	0.043	0.044	0.045	0.046	0.047	0.048	0.049
0	0.001	0.002	0.003	0.004	0.005	0.006	0.007	0.008	0.009	0.01	0.011	0.012	0.013	0.014	0.015	0.016	0.017	0.018	0.019	0.02	0.021	0.022	0.023	0.024	0.025	0.026	0.027	0.028	0.029	0.03	0.031	0.032	0.033	0.034	0.035	0.036	0.037	0.038	0.039	0.04	0.041	0.042	0.043	0.044	0.045	0.046	0.047	0.048	0.049
0	0.001	0.002	0.003	0.004	0.005	0.006	0.007	0.008	0.009	0.01	0.011	0.012	0.013	0.014	0.015	0.016	0.017	0.018	0.019	0.02	0.021	0.022	0.023	0.024	0.025	0.026	0.027	0.028	0.029	0.03	0.031	0.032	0.033	0.034	0.035	0.036	0.037	0.038	0.039	0.04	0.041	0.042	0.043	0.044	0.045	0.046	0.047	0.048	0.049
0	0.001	0.002	0.003	0.004	0.005	0.006	0.007	0.008	0.009	0.01	0.011	0.012	0.013	0.014	0.015	0.016	0.017	0.018	0.019	0.02	0.021	0.022	0.023	0.024	0.025	0.026	0.027	0.028	0.029	0.03	0.031	0.032	0.033	0.034	0.035	0.036	0.037	0.038	0.039	0.04	0.041	0.042	0.043	0.044	0.045	0.046	0.047	0.048	0.049
0	0.001	0.002	0.003	0.004	0.005	0.006	0.007	0.008	0.009	0.01	0.011	0.012	0.013	0.014	0.015	0.016	0.017	0.018	0.019	0.02	0.021	0.022	0.023	0.024	0.025	0.026	0.027	0.028	0.029	0.03	0.031	0.032	0.033	0.034	0.035	0.036	0.037	0.038	0.039	0.04	0.041	0.042	0.043	0.044	0.045	0.046	0.047	0.048	0.049
0	0.001	0.002	0.003	0.004	0.005	0.006	0.007	0.008	0.009	0.01	0.011	0.012	0.013	0.014	0.015	0.016	0.017	0.018	0.019	0.02	0.021	0.022	0.023	0.024	0.025	0.026	0.027	0.028	0.029	0.03	0.031	0.032	0.033	0.034	0.035	0.036	0.037	0.038	0.039	0.04	0.041	0.042	0.043	0.044	0.045	0.046	0.047	0.048	0.049
0	0.001	0.002	0.003	0.004	0.005	0.006	0.007	0.008	0.009	0.01	0.011	0.012	0.013	0.014	0.015	0.016	0.017	0.018	0.019	0.02	0.021	0.022	0.023	0.024	0.025	0.026	0.027	0.028	0.029	0.03	0.031	0.032	0.033	0.034	0.035	0.036	0.037	0.038	0.039	0.04	0.041	0.042	0.043	0.044	0.045	0.046	0.047	0.048	0.049
0	0.001	0.002	0.003	0.004	0.005	0.006	0.007	0.008	0.009	0.01	0.011	0.012	0.013	0.014	0.015	0.016	0.017	0.018	0.019	0.02	0.021	0.022	0.023	0.024	0.025	0.026	0.027	0.028	0.029	0.03	0.031	0.032	0.033	0.034	0.035	0.036	0.037	0.038	0.039	0.04	0.041	0.042	0.043	0.044	0.045	0.046	0.047	0.048	0.049
0	0.001	0.002	0.003	0.004	0.005	0.006	0.007	0.008	0.009	0.01	0.011	0.012	0.013	0.014	0.015	0.016	0.017	0.018	0.019	0.02	0.021	0.022	0.023	0.024	0.025	0.026	0.027	0.028	0.029	0.03	0.031	0.032	0.033	0.034	0.035	0.036	0.037	0.038	0.039	0.04	0.041	0.042	0.043	0.044	0.045	0.046	0.047	0.048	0.049
0	0.001	0.002	0.003	0.004	0.005	0.006	0.007	0.008	0.009	0.01	0.011	0.012	0.013	0.014	0.015	0.016	0.017	0.018	0.019	0.02	0.021	0.022	0.023	0.024	0.025	0.026	0.027	0.028	0.029	0.03	0.031	0.032	0.033	0.034	0.035	0.036	0.037	0.038	0.039	0.04	0.041	0.042	0.043	0.044	0.045	0.046	0.047	0.048	0.049
0	0.001	0.002	0.003	0.004	0.005	0.006	0.007	0.008	0.009	0.01	0.011	0.012	0.013	0.014	0.015	0.016	0.017	0.018	0.019	0.02	0.021	0.022	0.023	0.024	0.025	0.026	0.027	0.028	0.029	0.03	0.031	0.032	0.033	0.034	0.035	0.036	0.037	0.038	0.039	0.04	0.041	0.042	0.043	0.044	0.045	0.046	0.047	0.048	0.049
0	0.001	0.002	0.003	0.004	0.005	0.006	0.007	0.008	0.009	0.01	0.011	0.012	0.013	0.014	0.015	0.016	0.017	0.018	0.019	0.02	0.021	0.022	0.023	0.024	0.025	0.026	0.027	0.028	0.029	0.03	0.031	0.032	0.033	0.034	0.035	0.036	0.037	0.038	0.039	0.04	0.041	0.042	0.043	0.044	0.045	0.046	0.047	0.048	0.049
0	0.001	0.002	0.003	0.004	0.005	0.006	0.007	0.008	0.009	0.01	0.011	0.012	0.013	0.014	0.015	0.016	0.017	0.018	0.019	0.02	0.021	0.022	0.023	0.024	0.025	0.026	0.027	0.028	0.029	0.03	0.031	0.032	0.033	0.034	0.035	0.036	0.037	0.038	0.039	0.04	0.041	0.042	0.043	0.044	0.045	0.046	0.047	0.048	0.049
0	0.001	0.002	0.003	0.004	0.005	0.006	0.007	0.008	0.009	0.01	0.011	0.012	0.013	0.014	0.015	0.016	0.017	0.018	0.019	0.02	0.021	0.022	0.023	0.024	0.025	0.026	0.027	0.028	0.029	0.03	0.031	0.032	0.033	0.034	0.035	0.036	0.037	0.038	0.039	0.04	0.041	0.042	0.043	0.044	0.045	0.046	0.047	0.048	0.049
0	0.001	0.002	0.003	0.004	0.005	0.006	0.007	0.008	0.009	0.01	0.011	0.012	0.013	0.014	0.015	0.016	0.017	0.018	0.019	0.02	0.021	0.022	0.023	0.024	0.025	0.026	0.027	0.028	0.029	0.03	0.031	0.032	0.033	0.034	0.035	0.036	0.037	0.038	0.039	0.04	0.041	0.042	0.043	0.044	0.045	0.046	0.047	0.048	0.049
0	0.001	0.002	0.003	0.004	0.005	0.006	0.007	0.008	0.009	0.01	0.011	0.012	0.013	0.014	0.015	0.016	0.017	0.018	0.019	0.02	0.021	0.022	0.023	0.024	0.025	0.026	0.027	0.028	0.029	0.03	0.031	0.032	0.033	0.034	0.035	0.036	0.037	0.038	0.039	0.04	0.041	0.042	0.043	0.044	0.045	0.046	0.047	0.048	0.049
0	0.001	0.002	0.003	0.004	0.005	0.006	0.007	0.008	0.009	0.01	0.011	0.012	0.013	0.014	0.015	0.016	0.017	0.018	0.019	0.02	0.021	0.022	0.023	0.024	0.025	0.026	0.027	0.028	0.029	0.03	0.031	0.032	0.033	0.034	0.035	0.036	0.037	0.038	0.039	0.04	0.041	0.042	0.043	0.044	0.045	0.046	0.047	0.048	0.049
0	0.001	0.002	0.003	0.004	0.005	0.006	0.007	0.008	0.009	0.01	0.011	0.012	0.013	0.014	0.015	0.016	0.017	0.018	0.019	0.02	0.021	0.022	0.023	0.024	0.025	0.026	0.027	0.028	0.029	0.03	0.031	0.032	0.033	0.034	0.035	0.036	0.037	0.038	0.039	0.04	0.041	0.042	0.043	0.044	0.045	0.046	0.047	0.048	0.049
0	0.001	0.002	0.003	0.004	0.005	0.006	0.007	0.008	0.009	0.01	0.011	0.012	0.013	0.014	0.015	0.016	0.017	0.018	0.019	0.02	0.021	0.022	0.023	0.024	0.025	0.026	0.027	0.028	0.029	0.03	0.031	0.032	0.033	0.034	0.035	0.036	0.037	0.038	0.039	0.04	0.041	0.042	0.043	0.044	0.045	0.046	0.047	0.048	0.049
0	0.001	0.002	0.003	0.004	0.005	0.006	0.007	0.008	0.009	0.01	0.011	0.012	0.013	0.014	0.015	0.016	0.017	0.018	0.019	0.02	0.021	0.022	0.023	0.024	0.025	0.026	0.027	0.028	0.029	0.03	0.031	0.032	0.033	0.034	0.035	0.036	0.037	0.038	0.039	0.04	0.041	0.042	0.043	0.044	0.045	0.046	0.047	0.048	0.049
0	0.001	0.002	0.003	0.004	0.005	0.006	0.007	0.008	0.009	0.01	0.011	0.012	0.013	0.014	0.015	0.016	0.017	0.018	0.019	0.02	0.021	0.022	0.023	0.024	0.025	0.026	0.027	0.028	0.029	0.03	0.031	0.032	0.033	0.034	0.035	0.036	0.037	0.038	0.039	0.04	0.041	0.042	0.043	0.044	0.045	0.046	0.047	0.048	0.049
0	0.001	0.002	0.003	0.004	0.005	0.006	0.007	0.008	0.009	0.01	0.011	0.012	0.013	0.014	0.015	0.016	0.017	0.018	0.019	0.02	0.021	0.022	0.023	0.024	0.025	0.026	0.027	0.028	0.029	0.03	0.031	0.032	0.033	0.034	0.035	0.036	0.037	0.038	0.039	0.04	0.041	0.042	0.043	0.044	0.045	0.046	0.047	0.048	0.049
0	0.001	0.002	0.003	0.004	0.005	0.006	0.007	0.008	0.009	0.01	0.011	0.012	0.013	0.014	0.015	0.016	0.017	0.018	0.019	0.02	0.021	0.022	0.023	0.024	0.025	0.026	0.027	0.028	0.029	0.03	0.031	0.032	0.033	0.034	0.035	0.036	0.037	0.038	0.039	0.04	0.041	0.042	0.043	0.044	0.045	0.046	0.047	0.048	0.049
0	0.001	0.002	0.003	0.004	0.005	0.006	0.007	0.008	0.009	0.01	0.011	0.012	0.013	0.014	0.015	0.016	0.017	0.018	0.019	0.02	0.021	0.022	0.023	0.024	0.025	0.026	0.027	0.028	0.029	0.03	0.031	0.032	0.033	0.034	0.035	0.036	0.037	0.038	0.039	0.04	0.041	0.042	0.043	0.044	0.045	0.046	0.047	0.048	0.049
0	0.001	0.002	0.003	0.004	0.005	0.006	0.007	0.008	0.009	0.01	0.011	0.012	0.013	0.014	0.015	0.016	0.017	0.018	0.019	0.02	0.021	0.022	0.023	0.024	0.025	0.026	0.027	0.028	0.029	0.03	0.031	0.032	0.033	0.034	0.035	0.036	0.037	0.038	0.039	0.04	0.041	0.042	0.043	0.044	0.045	0.046	0.047	0.048	0.049
0	0.001	0.002	0.003	0.004	0.005	0.006	0.007	0.008	0.009	0.01	0.011	0.012	0.013	0.014	0.015	0.016	0.017	0.018	0.019	0.02	0.021	0.022	0.023	0.024	0.025	0.026	0.027	0.028	0.029	0.03	0.031	0.032	0.033	0.034	0.035	0.036	0.037	0.038	0.039	0.04	0.041	0.042	0.043	0.044	0.045	0.046	0.047	0.048	0.049
0	0.001	0.002	0.003	0.004	0.005	0.006	0.007	0.008	0.009	0.01	0.011	0.012	0.013	0.014	0.015	0.016	0.017	0.018	0.019	0.02	0.021	0.022	0.023	0.024	0.025	0.026	0.027	0.028	0.029	0.03	0.031	0.032	0.033	0.034	0.035	0.036	0.037	0.038	0.039	0.04	0.041	0.042	0.043	0.044	0.045	0.046	0.047	0.048	0.049
0	0.001	0.002	0.003	0.004	0.005	0.006	0.007	0.008	0.009	0.01	0.011	0.012	0.013	0.014	0.015	0.016	0.017	0.018	0.019	0.02	0.021	0.022	0.023	0.024	0.025	0.026	0.027	0.028	0.029	0.03	0.031	0.032	0.033	0.034	0.035	0.036	0.037	0.038	0.039	0.04	0.041	0.042	0.043	0.044	0.045	0.046	0.047	0.048	0.049
0	0.001	0.002	0.003	0.004	0.005	0.006	0.007	0.008	0.009	0.01	0.011	0.012	0.013	0.014	0.015	0.016	0.017	0.018	0.019	0.02	0.021	0.022	0.023	0.024	0.025	0.026	0.027	0.028	0.029	0.03	0.031	0.032	0.033	0.034	0.035	0.036	0.037	0.038	0.039	0.04	0.041	0.042	0.043	0.044	0.045	0.046	0.047	0.048	0.049
0	0.001	0.002	0.003	0.004	0.005	0.006	0.007	0.008	0.009	0.01	0.011	0.012	0.013	0.014	0.015	0.016	0.017	0.018	0.019	0.02	0.021	0.022	0.023	0.024	0.025	0.026	0.027	0.028	0.029	0.03	0.031	0.032	0.033	0.034	0.035	0.036	0.037	0.038	0.039	0.04	0.041	0.042	0.043	0.044	0.045	0.046	0.047	0.048	0.049
0	0.001	0.002	0.003	0.004	0.005	0.006	0.007	0.008	0.009	0.01	0.011	0.012	0.013	0.014	0.015	0.016	0.017	0.018	0.019	0.02	0.021	0.022	0.023	0.024	0.025	0.026	0.027	0.028	0.029	0.03	0.031	0.032	0.033	0.034	0.035	0.036	0.037	0.038	0.039	0.04	0.041	0.042	0.043	0.044	0.045	0.046	0.047	0.048	0.049
0	0.001	0.002	0.003	0.004	0.005	0.006	0.007	0.008	0.009	0.01	0.011	0.012	0.013	0.014	0.015	0.016	0.017	0.018	0.019	0.02	0.021	0.022	0.023	0.024	0.025	0.026	0.027	0.028	0.029	0.03	0.031	0.032	0.033	0.034	0.035	0.036	0.037	0.038	0.039	0.04	0.041	0.042	0.043	0.044	0.045	0.046	0.047	0.048	0.049
0	0.001	0.002	0.003	0.004	0.005	0.006	0.007	0.008	0.009	0.01	0.011	0.012	0.013	0.014	0.015	0.016	0.017	0.018	0.019	0.02	0.021	0.022	0.023	0.024	0.025	0.026	0.027	0.028	0.029	0.03	0.031	0.032	0.033	0.034	0.035	0.036	0.037	0.038	0.039	0.04	0.041	0.042	0.043	0.044	0.045	0.046	0.047	0.048	0.049
0	0.001	0.002	0.003	0.004	0.005	0.006	0.007	0.008	0.009	0.01	0.011	0.012	0.013	0.014	0.015	0.016	0.017	0.018	0.019	0.02	0.021	0.022	0.023	0.024	0.025	0.026	0.027	0.028	0.029	0.03	0.031	0.032	0.033	0.034	0.035	0.036	0.037	0.038	0.039	0.04	0.041	0.042	0.043	0.044	0.045	0.046	0.047	0.048	0.049
0	0.001	0.002	0.003	0.004	0.005	0.006	0.007	0.008	0.009	0.01	0.011	0.012	0.013	0.014	0.015	0.016	0.017	0.018	0.019	0.02	0.021	0.022	0.023	0.024	0.025	0.026	0.027	0.028	0.029	0.03	0.031	0.032	0.033	0.034	0.035	0.036	0.037	0.038	0.039	0.04	0.041	0.042	0.043	0.044	0.045	0.046	0.047	0.048	0.049
0	0.001	0.002	0.003	0.004	0.005	0.006	0.007	0.008	0.009	0.01	0.011	0.012	0.013	0.014	0.015	0.016	0.017	0.018	0.019	0.02	0.021	0.022	0.023	0.024	0.025	0.026	0.027	0.028	0.029	0.03	0.031	0.032	0.033	0.034	0.035	0.036	0.037	0.038	0.039	0.04	0.041	0.042	0.043	0.044	0.045	0.046	0.047	0.048	0.049
0	0.001	0.002	0.003	0.004	0.005	0.006	0.007	0.008	0.009	0.01	0.011	0.012	0.013	0.014	0.015	0.016	0.017	0.018	0.019	0.02	0.021	0.022	0.023	0.024	0.025	0.026	0.027	0.028	0.029	0.03	0.031	0.032	0.033	0.034	0.035	0.036	0.037	0.038	0.039	0.04	0.041	0.042	0.043	0.044	0.045	0.046	0.047	0.048	0.049
0	0.001	0.002	0.003	0.004	0.005	0.006	0.007	0.008	0.009	0.01	0.011	0.012	0.013	0.014	0.015	0.016	0.017	0.018	0.019	0.02	0.021	0.022	0.023	0.024	0.025	0.026	0.027	0.028	0.029	0.03	0.031	0.032	0.033	0.034	0.035	0.036	0.037	0.038	0.039	0.04	0.041	0.042	0.043	0.044	0.045	0.046	0.047	0.048	0.049
0	0.001	0.002	0.003	0.004	0.005	0.006	0.007	0.008	0.009	0.01	0.011	0.012	0.013	0.014	0.015	0.016	0.017	0.018	0.019	0.02	0.021	0.022	0.023	0.024	0.025	0.026	0.027	0.028	0.029	0.03	0.031	0.032	0.033	0.034	0.035	0.036	0.037	0.038	0.039	0.04	0.041	0.042	0.043	0.044	0.045	0.046	0.047	0.048	0.049
0	0.001	0.002	0.003	0.004	0.005	0.006	0.007	0.008	0.009	0.01	0.011	0.012	0.013	0.014	0.015	0.016	0.017	0.018	0.019	0.02	0.021	0.022	0.023	0.024	0.025	0.026	0.027	0.028	0.029	0.03	0.031	0.032	0.033	0.034	0.035	0.036	0.037	0.038	0.039	0.04	0.041	0.042	0.043	0.044	0.045	0.046	0.047	0.048	0.049
0	0.001	0.002	0.003	0.004	0.005	0.006	0.007	0.008	0.009	0.01	0.011	0.012	0.013	0.014	0.015	0.016	0.017	0.018	0.019	0.02	0.021	0.022	0.023	0.024	0.025	0.026	0.027	0.028	0.029	0.03	0.031	0.032	0.033	0.034	0.035	0.036	0.037	0.038	0.039	0.04	0.041	0.042	0.043	0.044	0.045	0.046	0.047	0.048	0.049
0	0.001	0.002	0.003	0.004	0.005	0.006	0.007	0.008	0.009	0.01	0.011	0.012	0.013	0.014	0.015	0.016	0.017	0.018	0.019	0.02	0.021	0.022	0.023	0.024	0.025	0.026	0.027	0.028	0.029	0.03	0.031	0.032	0.033	0.034	0.035	0.036	0.037	0.038	0.039	0.04	0.041	0.042	0.043	0.044	0.045	0.046	0.047	0.048	0.049
0	0.001	0.002	0.003	0.004	0.005	0.006	0.007	0.008	0.009	0.01	0.011	0.012	0.013	0.014	0.015	0.016	0.017	0.018	0.019	0.02	0.021	0.022	0.023	0.024	0.025	0.026	0.027	0.028	0.029	0.03	0.031	0.032	0.033	0.034	0.035	0.036	0.037	0.038	0.039	0.04	0.041	0.042	0.043	0.044	0.045	0.046	0.047	0.048	0.049
0	0.001	0.002	0.003	0.004	0.005	0.006	0.007	0.008	0.009	0.01	0.011	0.012	0.013	0.014	0.015	0.016	0.017	0.018	0.019	0.02	0.021	0.022	0.023	0.024	0.025	0.026	0.027	0.028	0.029	0.03	0.031	0.032	0.033	0.034	0.035	0.036	0.037	0.038	0.039	0.04	0.041	0.042	0.043	0.044	0.045	0.046	0.047	0.048	0.049
0	0.001	0.002	0.003	0.004	0.005	0.006	0.007	0.008	0.009	0.01	0.011	0.012	0.013	0.014	0.015	0.016	0.017	0.018	0.019	0.02	0.021	0.022	0.023	0.024	0.025	0.026	0.027	0.028	0.029	0.03	0.031	0.032	0.033	0.034	0.035	0.036	0.037	0.038	0.039	0.04	0.041	0.042	0.043	0.044	0.045	0.046	0.047	0.048	0.049
0	0.001	0.002	0.003	0.004	0.005	0.006	0.007	0.008	0.009	0.01	0.011	0.012	0.013	0.014	0.015	0.016	0.017	0.018	0.019	0.02	0.021	0.022	0.023	0.024	0.025	0.026	0.027	0.028	0.029	0.03	0.031	0.032	0.033	0.034	0.035	0.036	0.037	0.038	0.039	0.04	0.041	0.042	0.043	0.044	0.045	0.046	0.047	0.048	0.049
0	0.001	0.002	0.003	0.004	0.005	0.006	0.007	0.008	0.009	0.01	0.011	0.012	0.013	0.014	0.015	0.016	0.017	0.018	0.019	0.02	0.021	0.022	0.023	0.024	0.025	0.026	0.027	0.028	0.029	0.03	0.031	0.032	0.033	0.034	0.035	0.036	0.037	0.038	0.039	0.04	0.041	0.042	0.043	0.044	0.045	0.046	0.047	0.048	0.049
0	0.001	0.002	0.003	0.004	0.005	0.006	0.007	0.008	0.009	0.01	0.011	0.012	0.013	0.014	0.015	0.016	0.017	0.018	0.019	0.02	0.021	0.022	0.023	0.024	0.025	0.026	0.027	0.028	0.029	0.03	0.031	0.032	0.033	0.034	0.035	0.036	0.037	0.038	0.039	0.04	0.041	0.042	0.043	0.044	0.045	0.046	0.047	0.048	0.049
0	0.001	0.002	0.003	0.004	0.005	0.006	0.007	0.008	0.009	0.01	0.011	0.012	0.013	0.014	0.015	0.016	0.017	0.018	0.019	0.02	0.021	0.022	0.023	0.024	0.025	0.026	0.027	0.028	0.029	0.03	0.031	0.032	0.033	0.034	0.035	0.036	0.037	0.038	0.039	0.04	0.041	0.042	0.043	0.044	0.045	0.046	0.047	0.048	0.049
0	0.001	0.002	0.003	0.004	0.005	0.006	0.007	0.008	0.009	0.01	0.011	0.012	0.013	0.014	0.015	0.016	0.017	0.018	0.019	0.02	0.021	0.022	0.023	0.024	0.025	0.026	0.027	0.028	0.029	0.03	0.031	0.032	0.033	0.034	0.035	0.036	0.037	0.038	0.039	0.04	0.041	0.042	0.043	0.044	0.045	0.046	0.047	0.048	0.049
0	0.001	0.002	0.003	0.004	0.005	0.006	0.007	0.008	0.009	0.01	0.011	0.012	0.013	0.014	0.015	0.016	0.017	0.018	0.019	0.02	0.021	0.022	0.023	0.024	0.025	0.026	0.027	0.028	0.029	0.03	0.031	0.032	0.033	0.034	0.035	0.036	0.037	0.038	0.039	0.04	0.041	0.042	0.043	0.044	0.045	0.046	0.047	0.048	0.049
0	0.001	0.002	0.003	0.004	0.005	0.006	0.007	0.008	0.009	0.01	0.011	0.012	0.013	0.014	0.015	0.016	0.017	0.018	0.019	0.02	0.021	0.022	0.023	0.024	0.025	0.026	0.027	0.028	0.029	0.03	0.031	0.032	0.033	0.034	0.035	0.036	0.037	0.038	0.039	0.04	0.041	0.042	0.043	0.044	0.045	0.046	0.047	0.048	0.049
0	0.001	0.002	0.003	0.004	0.005	0.006	0.007	0.008	0.009	0.01	0.011	0.012	0.013	0.014	0.015	0.016	0.017	0.018	0.019	0.02	0.021	0.022	0.023	0.024	0.025	0.026	0.027	0.028	0.029	0.03	0.031	0.032	0.033	0.034	0.035	0.036	0.037	0.038	0.039	0.04	0.041	0.042	0.043	0.044	0.045	0.046	0.047	0.048	0.049
0	0.001	0.002	0.003	0.004	0.005	0.006	0.007	0.008	0.009	0.01	0.011	0.012	0.013	0.014	0.015	0.016	0.017	0.018	0.019	0.02	0.021	0.022	0.023	0.024	0.025	0.026	0.027	0.028	0.029	0.03	0.031	0.032	0.033	0.034	0.035	0.036	0.037	0.038	0.039	0.04	0.041	0.042	0.043	0.044	0.045	0.046	0.047	0.048	0.049
0	0.001	0.002	0.003	0.004	0.005	0.006	0.007	0.008	0.009	0.01	0.011	0.012	0.013	0.014	0.015	0.016	0.017	0.018	0.019	0.02	0.021	0.022	0.023	0.024	0.025	0.026	0.027	0.028	0.029	0.03	0.031	0.032	0.033	0.034	0.035	0.036	0.037	0.038	0.039	0.04	0.041	0.042	0.043	0.044	0.045	0.046	0.047	0.048	0.049
0	0.001	0.002	0.003	0.004	0.005	0.006	0.007	0.008	0.009	0.01	0.011	0.012	0.013	0.014	0.015	0.016	0.017	0.018	0.019	0.02	0.021	0.022	0.023	0.024	0.025	0.026	0.027	0.028	0.029	0.03	0.031	0.032	0.033	0.034	0.035	0.036	0.037	0.038	0.039	0.04	0.041	0.042	0.043	0.044	0.045	0.046	0.047	0.048	0.049
0	0.001	0.002	0.003	0.004	0.005	0.006	0.007	0.008	0.009	0.01	0.011	0.012	0.013	0.014	0.015	0.016	0.017	0.018	0.019	0.02	0.021	0.022	0.023	0.024	0.025	0.026	0.027	0.028	0.029	0.03	0.031	0.032	0.033	0.034	0.035	0.036	0.037	0.038	0.039	0.04	0.041	0.042	0.043	0.044	0.045	0.046	0.047	0.048	0.049
0	0.001	0.002	0.003	0.004	0.005	0.006	0.007	0.008	0.009	0.01	0.011	0.012	0.013	0.014	0.015	0.016	0.017	0.018	0.019	0.02	0.021	0.022	0.023	0.024	0.025	0.026	0.027	0.028	0.029	0.03	0.031	0.032	0.033	0.034	0.035	0.036	0.037	0.038	0.039	0.04	0.041	0.042	0.043	0.044	0.045	0.046	0.047	0.048	0.049
0	0.001	0.002	0.003	0.004	0.005	0.006	0.007	0.008	0.009	0.01	0.011	0.012	0.013	0.014	0.015	0.016	0.017	0.018	0.019	0.02	0.021	0.022	0.023	0.024	0.025	0.026	0.027	0.028	0.029	0.03	0.031	0.032	0.033	0.034	0.035	0.036	0.037	0.038	0.039	0.04	0.041	0.042	0.043	0.044	0.045	0.046	0.047	0.048	0.049
0	0.001	0.002	0.003	0.004	0.005	0.006	0.007	0.008	0.009	0.01	0.011	0.012	0.013	0.014	0.015	0.016	0.017	0.018	0.019	0.02	0.021	0.022	0.023	0.024	0.025	0.026	0.027	0.028	0.029	0.03	0.031	0.032	0.033	0.034	0.035	0.036	0.037	0.038	0.039	0.04	0.041	0.042	0.043	0.044	0.045	0.046	0.047	0.048	0.049
0	0.001	0.002	0.003	0.004	0.005	0.006	0.007	0.008	0.009	0.01	0.011	0.012	0.013	0.014	0.015	0.016	0.017	0.018	0.019	0.02	0.021	0.022	0.023	0.024	0.025	0.026	0.027	0.028	0.029	0.03	0.031	0.032	0.033	0.034	0.035	0.036	0.037	0.038	0.039	0.04	0.041	0.042	0.043	0.044	0.045	0.046	0.047	0.048	0.049
0	0.001	0.002	0.003	0.004	0.005	0.006	0.007	0.008	0.009	0.01	0.011	0.012	0.013	0.014	0.015	0.016	0.017	0.018	0.019	0.02	0.021	0.022	0.023	0.024	0.025	0.026	0.027	0.028	0.029	0.03	0.031	0.032	0.033	0.034	0.035	0.036	0.037	0.038	0.039	0.04	0.041	0.042	0.043	0.044	0.045	0.046	0.047	0.048	0.049
0	0.001	0.002	0.003	0.004	0.005	0.006	0.007	0.008	0.009	0.01	0.011	0.012	0.013	0.014	0.015	0.016	0.017	0.018	0.019	0.02	0.021	0.022	0.023	0.024	0.025	0.026	0.027	0.028	0.029	0.03	0.031	0.032	0.033	0.034	0.035	0.036	0.037	0.038	0.039	0.04	0.041	0.042	0.043	0.044	0.045	0.046	0.047	0.048	0.049
0	0.001	0.002	0.003	0.004	0.005	0.006	0.007	0.008	0.009	0.01	0.011	0.012	0.013	0.014	0.015	0.016	0.017	0.018	0.019	0.02	0.021	0.022	0.023	0.024	0.025	0.026	0.027	0.028	0.029	0.03	0.031	0.032	0.033	0.034	0.035	0.036	0.037	0.038	0.039	0.04	0.041	0.042	0.043	0.044	0.045	0.046	0.047	0.048	0.049
0	0.001	0.002	0.003	0.004	0.005	0.006	0.007	0.008	0.009	0.01	0.011	0.012	0.013	0.014	0.015	0.016	0.017	0.018	0.019	0.02	0.021	0.022	0.023	0.024	0.025	0.026	0.027	0.028	0.029	0.03	0.031	0.032	0.033	0.034	0.035	0.036	0.037	0.038	0.039	0.04	0.041	0.042	0.043	0.044	0.045	0.046	0.047	0.048	0.049
0	0.001	0.002	0.003	0.004	0.005	0.006	0.007	0.008	0.009	0.01	0.011	0.012	0.013	0.014	0.015	0.016	0.017	0.018	0.019	0.02	0.021	0.022	0.023	0.024	0.025	0.026	0.027	0.028	0.029	0.03	0.031	0.032	0.033	0.034	0.035	0.036	0.037	0.038	0.039	0.04	0.041	0.042	0.043	0.044	0.045	0.046	0.047	0.048	0.049
0	0.001	0.002	0.003	0.004	0.005	0.006	0.007	0.008	0.009	0.01	0.011	0.012	0.013	0.014	0.015	0.016	0.017	0.018	0.019	0.02	0.021	0.022	0.023	0.024	0.025	0.026	0.027	0.028	0.029	0.03	0.031	0.032	0.033	0.034	0.035	0.036	0.037	0.038	0.039	0.04	0.041	0.042	0.043	0.044	0.045	0.046	0.047	0.048	0.049
0	0.001	0.002	0.003	0.004	0.005	0.006	0.007	0.008	0.009	0.01	0.011	0.012	0.013	0.014	0.015	0.016	0.017	0.018	0.019	0.02	0.021	0.022	0.023	0.024	0.025	0.026	0.027	0.028	0.029	0.03	0.031	0.032	0.033	0.034	0.035	0.036	0.037	0.038	0.039	0.04	0.041	0.042	0.043	0.044	0.045	0.046	0.047	0.048	0.049
0	0.001	0.002	0.003	0.004	0.005	0.006	0.007	0.008	0.009	0.01	0.011	0.012	0.013	0.014	0.015	0.016	0.017	0.018	0.019	0.02	0.021	0.022	0.023	0.024	0.025	0.026	0.027	0.028	0.029	0.03	0.031	0.032	0.033	0.034	0.035	0.036	0.037	0.038	0.039	0.04	0.041	0.042	0.043	0.044	0.045	0.046	0.047	0.048	0.049
0	0.001	0.002	0.003	0.004	0.005	0.006	0.007	0.008	0.009	0.01	0.011	0.012	0.013	0.014	0.015	0.016	0.017	0.018	0.019	0.02	0.021	0.022	0.023	0.024	0.025	0.026	0.027	0.028	0.029	0.03	0.031	0.032	0.033	0.034	0.035	0.036	0.037	0.038	0.039	0.04	0.041	0.042	0.043	0.044	0.045	0.046	0.047	0.048	0.049
0	0.001	0.002	0.003	0.004	0.005	0.006	0.007	0.008	0.009	0.01	0.011	0.012	0.013	0.014	0.015	0.016	0.017	0.018	0.019	0.02	0.021	0.022	0.023	0.024	0.025	0.026	0.027	0.028	0.029	0.03	0.031	0.032	0.033	0.034	0.035	0.036	0.037	0.038	0.039	0.04	0.041	0.042	0.043	0.044	0.045	0.046	0.047	0.048	0.049
0	0.001	0.002	0.003	0.004	0.005	0.006	0.007	0.008	0.009	0.01	0.011	0.012	0.013	0.014	0.015	0.016	0.017	0.018	0.019	0.02	0.021	0.022	0.023	0.024	0.025	0.026	0.027	0.028	0.029	0.03	0.031	0.032	0.033	0.034	0.035	0.036	0.037	0.038	0.039	0.04	0.041	0.042	0.043	0.044	0.045	0.046	0.047	0.048	0.049
0	0.001	0.002	0.003	0.004	0.005	0.006	0.007	0.008	0.009	0.01	0.011	0.012	0.013	0.014	0.015	0.016	0.017	0.018	0.019	0.02	0.021	0.022	0.023	0.024	0.025	0.026	0.027	0.028	0.029	0.03	0.031	0.032	0.033	0.034	0.035	0.036	0.037	0.038	0.039	0.04	0.041	0.042	0.043	0.044	0.045	0.046	0.047	0.048	0.049
0	0.001	0.002	0.003	0.004	0.005	0.006	0.007	0.008	0.009	0.01	0.011	0.012	0.013	0.014	0.015	0.016	0.017	0.018	0.019	0.02	0.021	0.022	0.023	0.024	0.025	0.026	0.027	0.028	0.029	0.03	0.031	0.032	0.033	0.034	0.035	0.036	0.037	0.038	0.039	0.04	0.041	0.042	0.043	0.044	0.045	0.046	0.047	0.048	0.049
0	0.001	0.002	0.003	0.004	0.005	0.006	0.007	0.008	0.009	0.01	0.011	0.012	0.013	0.014	0.015	0.016	0.017	0.018	0.019	0.02	0.021	0.022	0.023	0.024	0.025	0.026	0.027	0.028	0.029	0.03	0.031	0.032	0.033	0.034	0.035	0.036	0.037	0.038	0.039	0.04	0.041	0.042	0.043	0.044	0.045	0.046	0.047	0.048	0.049
0	0.001	0.002	0.003	0.004	0.005	0.006	0.007	0.008	0.009	0.01	0.011	0.012	0.013	0.014	0.015	0.016	0.017	0.018	0.019	0.02	0.021	0.022	0.023	0.024	0.025	0.026	0.027	0.028	0.029	0.03	0.031	0.032	0.033	0.034	0.035	0.036	0.037	0.038	0.039	0.04	0.041	0.042	0.043	0.044	0.045	0.046	0.047	0.048	0.049
0	0.001	0.002	0.003	0.004	0.005	0.006	0.007	0.008	0.009	0.01	0.011	0.012	0.013	0.014	0.015	0.016	0.017	0.018	0.019	0.02	0.021	0.022	0.023	0.024	0.025	0.026	0.027	0.028	0.029	0.03	0.031	0.032	0.033	0.034	0.035	0.036	0.037	0.038	0.039	0.04	0.041	0.042	0.043	0.044	0.045	0.046	0.047	0.048	0.049
0	0.001	0.002	0.003	0.004	0.005	0.006	0.007	0.008	0.009	0.01	0.011	0.012	0.013	0.014	0.015	0.016	0.017	0.018	0.019	0.02	0.021	0.022	0.023	0.024	0.025	0.026	0.027	0.028	0.029	0.03	0.031	0.032	0.033	0.034	0.035	0.036	0.037	0.038	0.039	0.04	0.041	0.042	0.043	0.044	0.045	0.046	0.047	0.048	0.049
0	0.001	0.002	0.003	0.004	0.005	0.006	0.007	0.008	0.009	0.01	0.011	0.012	0.013	0.014	0.015	0.016	0.017	0.018	0.019	0.02	0.021	0.022	0.023	0.024	0.025	0.026	0.027	0.028	0.029	0.03	0.031	0.032	0.033	0.034	0.035	0.036	0.037	0.038	0.039	0.04	0.041	0.042	0.043	0.044	0.045	0.046	0.047	0.048	0.049
0	0.001	0.002	0.003	0.004	0.005	0.006	0.007	0.008	0.009	0.01	0.011	0.012	0.013	0.014	0.015	0.016	0.017	0.018	0.019	0.02	0.021	0.022	0.023	0.024	0.025	0.026	0.027	0.028	0.029	0.03	0.031	0.032	0.033	0.034	0.035	0.036	0.037	0.038	0.039	0.04	0.041	0.042	0.043	0.044	0.045	0.046	0.047	0.048	0.049
0	0.001	0.002	0.003	0.004	0.005	0.006	0.007	0.008	0.009	0.01	0.011	0.012	0.013	0.014	0.015	0.016	0.017	0.018	0.019	0.02	0.021	0.022	0.023	0.024	0.025	0.026	0.027	0.028	0.029	0.03	0.031	0.032	0.033	0.034	0.035	0.036	0.037	0.038	0.039	0.04	0.041	0.042	0.043	0.044	0.045	0.046	0.047	0.048	0.049
0	0.001	0.002	0.003	0.004	0.005	0.006	0.007	0.008	0.009	0.01	0.011	0.012	0.013	0.014	0.015	0.016	0.017	0.018	0.019	0.02	0.021	0.022	0.023	0.024	0.025	0.026	0.027	0.028	0.029	0.03	0.031	0.032	0.033	0.034	0.035	0.036	0.037	0.038	0.039	0.04	0.041	0.042	0.043	0.044	0.045	0.046	0.047	0.048	0.049
0	0.001	0.002	0.003	0.004	0.005	0.006	0.007	0.008	0.009	0.01	0.011	0.012	0.013	0.014	0.015	0.016	0.017	0.018	0.019	0.02	0.021	0.022	0.023	0.024	0.025	0.026	0.027	0.028	0.029	0.03	0.031	0.032	0.033	0.034	0.035	0.036	0.037	0.038	0.039	0.04	0.041	0.042	0.043	0.044	0.045	0.046	0.047	0.048	0.049
0	0.001	0.002	0.003	0.004	0.005	0.006	0.007	0.008	0.009	0.01	0.011	0.012	0.013	0.014	0.015	0.016	0.017	0.018	0.019	0.02	0.021	0.022	0.023	0.024	0.025	0.026	0.027	0.028	0.029	0.03	0.031	0.032	0.033	0.034	0.035	0.036	0.037	0.038	0.039	0.04	0.041	0.042	0.043	0.044	0.045	0.046	0.047	0.048	0.049
0	0.001	0.002	0.003	0.004	0.005	0.006	0.007	0.008	0.009	0.01	0.011	0.012	0.013	0.014	0.015	0.016	0.017	0.018	0.019	0.02	0.021	0.022	0.023	0.024	0.025	0.026	0.027	0.028	0.029	0.03	0.031	0.032	0.033	0.034	0.035	0.036	0.037	0.038	0.039	0.04	0.041	0.042	0.043	0.044	0.045	0.046	0.047	0.048	0.049
0	0.001	0.002	0.003	0.004	0.005	0.006	0.007	0.008	0.009	0.01	0.011	0.012	0.013	0.014	0.015	0.016	0.017	0.018	0.019	0.02	0.021	0.022	0.023	0.024	0.025	0.026	0.027	0.028	0.029	0.03	0.031	0.032	0.033	0.034	0.035	0.036	0.037	0.038	0.039	0.04	0.041	0.042	0.043	0.044	0.045	0.046	0.047	0.048	0.049
0	0.001	0.002	0.003	0.004	0.005	0.006	0.007	0.008	0.009	0.01	0.011	0.012	0.013	0.014	0.015	0.016	0.017	0.018	0.019	0.02	0.021	0.022	0.023	0.024	0.025	0.026	0.027	0.028	0.029	0.03	0.031	0.032	0.033	0.034	0.035	0.036	0.037	0.038	0.039	0.04	0.041	0.042	0.043	0.044	0.045	0.046	0.047	0.048	0.049
0	0.001	0.002	0.003	0.004	0.005	0.006	0.007	0.008	0.009	0.01	0.011	0.012	0.013	0.014	0.015	0.016	0.017	0.018	0.019	0.02	0.021	0.022	0.023	0.024	0.025	0.026	0.027	0.028	0.029	0.03	0.031	0.032	0.033	0.034	0.035	0.036	0.037	0.038	0.039	0.04	0.041	0.042	0.043	0.044	0.045	0.046	0.047	0.048	0.049
0	0.001	0.002	0.003	0.004	0.005	0.006	0.007	0.008	0.009	0.01	0.011	0.012	0.013	0.014	0.015	0.016	0.017	0.018	0.019	0.02	0.021	0.022	0.023	0.024	0.025	0.026	0.027	0.028	0.029	0.03	0.031	0.032	0.033	0.034	0.035	0.036	0.037	0.038	0.039	0.04	0.041	0.042	0.043	0.044	0.045	0.046	0.047	0.048	0.049
0	0.001	0.002	0.003	0.004	0.005	0.006	0.007	0.008	0.009	0.01	0.011	0.012	0.013	0.014	0.015	0.016	0.017	0.018	0.019	0.02	0.021	0.022	0.023	0.024	0.025	0.026	0.027	0.028	0.029	0.03	0.031	0.032	0.033	0.034	0.035	0.036	0.037	0.038	0.039	0.04	0.041	0.042	0.043	0.044	0.045	0.046	0.047	0.048	0.049
0	0.001	0.002	0.003	0.004	0.005	0.006	0.007	0.008	0.009	0.01	0.011	0.012	0.013	0.014	0.015	0.016	0.017	0.018	0.019	0.02	0.021	0.022	0.023	0.024	0.025	0.026	0.027	0.028	0.029	0.03	0.031	0.032	0.033	0.034	0.035	0.036	0.037	0.038	0.039	0.04	0.041	0.042	0.043	0.044	0.045	0.046	0.047	0.048	0.049
0	0.001	0.002	0.003	0.004	0.005	0.006	0.007	0.008	0.009	0.01	0.011	0.012	0.013	0.014	0.015	0.016	0.017	0.018	0.019	0.02	0.021	0.022	0.023	0.024	0.025	0.026	0.027	0.028	0.029	0.03	0.031	0.032	0.033	0.034	0.035	0.036	0.037	0.038	0.039	0.04	0.041	0.042	0.043	0.044	0.045	0.046	0.047	0.048	0.049
0	0.001	0.002	0.003	0.004	0.005	0.006	0.007	0.008	0.009	0.01	0.011	0.012	0.013	0.014	0.015	0.016	0.017	0.018	0.019	0.02	0.021	0.022	0.023	0.024	0.025	0.026	0.027	0.028	0.029	0.03	0.031	0.032	0.033	0.034	0.035	0.036	0.037	0.038	0.039	0.04	0.041	0.042	0.043	0.044	0.045	0.046	0.047	0.048	0.049
0	0.001	0.002	0.003	0.004	0.005	0.006	0.007	0.008	0.009	0.01	0.011	0.012	0.013	0.014	0.015	0.016	0.017	0.018	0.019	0.02	0.021	0.022	0.023	0.024	0.025	0.026	0.027	0.028	0.029	0.03	0.031	0.032	0.033	0.034	0.035	0.036	0.037	0.038	0.039	0.04	0.041	0.042	0.043	0.044	0.045	0.046	0.047	0.048	0.049
0	0.001	0.002	0.003	0.004	0.005	0.006	0.007	0.008	0.009	0.01	0.011	0.012	0.013	0.014	0.015	0.016	0.017	0.018	0.019	0.02	0.021	0.022	0.023	0.024	0.025	0.026	0.027	0.028	0.029	0.03	0.031	0.032	0.033	0.034	0.035	0.036	0.037	0.038	0.039	0.04	0.041	0.042	0.043	0.044	0.045	0.046	0.047	0.048	0.049
0	0.001	0.002	0.003	0.004	0.005	0.006	0.007	0.008	0.009	0.01	0.011	0.012	0.013	0.014	0.015	0.016	0.017	0.018	0.019	0.02	0.021	0.022	0.023	0.024	0.025	0.026	0.027	0.028	0.029	0.03	0.031	0.032	0.033	0.034	0.035	0.036	0.037	0.038	0.039	0.04	0.041	0.042	0.043	0.044	0.045	0.046	0.047	0.048	0.049
0	0.001	0.002	0.003	0.004	0.005	0.006	0.007	0.008	0.009	0.01	0.011	0.012	0.013	0.014	0.015	0.016	0.017	0.018	0.019	0.02	0.021	0.022	0.023	0.024	0.025	0.026	0.027	0.028	0.029	0.03	0.031	0.032	0.033	0.034	0.035	0.036	0.037	0.038	0.039	0.04	0.041	0.042	0.043	0.044	0.045	0.046	0.047	0.048	0.049
0	0.001	0.002	0.003	0.004	0.005	0.006	0.007	0.008	0.009	0.01	0.011	0.012	0.013	0.014	0.015	0.016	0.017	0.018	0.019	0.02	0.021	0.022	0.023	0.024	0.025	0.026	0.027	0.028	0.029	0.03	0.031	0.032	0.033	0.034	0.035	0.036	0.037	0.038	0.039	0.04	0.041	0.042	0.043	0.044	0.045	0.046	0.047	0.048	0.049
0	0.001	0.002	0.003	0.004	0.005	0.006	0.007	0.008	0.009	0.01	0.011	0.012	0.013	0.014	0.015	0.016	0.017	0.018	0.019	0.02	0.021	0.022	0.023	0.024	0.025	0.026	0.027	0.028	0.029	0.03	0.031	0.032	0.033	0.034	0.035	0.036	0.037	0.038	0.039	0.04	0.041	0.042	0.043	0.044	0.045	0.046	0.047	0.048	0.049
0	0.001	0.002	0.003	0.004	0.005	0.006	0.007	0.008	0.009	0.01	0.011	0.012	0.013	0.014	0.015	0.016	0.017	0.018	0.019	0.02	0.021	0.022	0.023	0.024	0.025	0.026	0.027	0.028	0.029	0.03	0.031	0.032	0.033	0.034	0.035	0.036	0.037	0.038	0.039	0.04	0.041	0.042	0.043	0.044	0.045	0.046	0.047	0.048	0.049
0	0.001	0.002	0.003	0.004	0.005	0.006	0.007	0.008	0.009	0.01	0.011	0.012	0.013	0.014	0.015	0.016	0.017	0.018	0.019	0.02	0.021	0.022	0.023	0.024	0.025	0.026	0.027	0.028	0.029	0.03	0.031	0.032	0.033	0.034	0.035	0.036	0.037	0.038	0.039	0.04	0.041	0.042	0.043	0.044	0.045	0.046	0.047	0.048	0.049
0	0.001	0.002	0.003	0.004	0.005	0.006	0.007	0.008	0.009	0.01	0.011	0.012	0.013	0.014	0.015	0.016	0.017	0.018	0.019	0.02	0.021	0.022	0.023	0.024	0.025	0.026	0.027	0.028	0.029	0.03	0.031	0.032	0.033	0.034	0.035	0.036	0.037	0.038	0.039	0.04	0.041	0.042	0.043	0.044	0.045	0.046	0.047	0.048	0.049
0	0.001	0.002	0.003	0.004	0.005	0.006	0.007	0.008	0.009	0.01	0.011	0.012	0.013	0.014	0.015	0.016	0.017	0.018	0.019	0.02	0.021	0.022	0.023	0.024	0.025	0.026	0.027	0.028	0.029	0.03	0.031	0.032	0.033	0.034	0.035	0.036	0.037	0.038	0.039	0.04	0.041	0.042	0.043	0.044	0.045	0.046	0.047	0.048	0.049
0	0.001	0.002	0.003	0.004	0.005	0.006	0.007	0.008	0.009	0.01	0.011	0.012	0.013	0.014	0.015	0.016	0.017	0.018	0.019	0.02	0.021	0.022	0.023	0.024	0.025	0.026	0.027	0.028	0.029	0.03	0.031	0.032	0.033	0.034	0.035	0.036	0.037	0.038	0.039	0.04	0.041	0.042	0.043	0.044	0.045	0.046	0.047	0.048	0.049
0	0.001	0.002	0.003	0.004	0.005	0.006	0.007	0.008	0.009	0.01	0.011	0.012	0.013	0.014	0.015	0.016	0.017	0.018	0.019	0.02	0.021	0.022	0.023	0.024	0.025	0.026	0.027	0.028	0.029	0.03	0.031	0.032	0.033	0.034	0.035	0.036	0.037	0.038	0.039	0.04	0.041	0.042	0.043	0.044	0.045	0.046	0.047	0.048	0.049
0	0.001	0.002	0.003	0.004	0.005	0.006	0.007	0.008	0.009	0.01	0.011	0.012	0.013	0.014	0.015	0.016	0.017	0.018	0.019	0.02	0.021	0.022	0.023	0.024	0.025	0.026	0.027	0.028	0.029	0.03	0.031	0.032	0.033	0.034	0.035	0.036	0.037	0.038	0.039	0.04	0.041	0.042	0.043	0.044	0.045	0.046	0.047	0.048	0.049
0	0.001	0.002	0.003	0.004	0.005	0.006	0.007	0.008	0.009	0.01	0.011	0.012	0.013	0.014	0.015	0.016	0.017	0.018	0.019	0.02	0.021	0.022	0.023	0.024	0.025	0.026	0.027	0.028	0.029	0.03	0.031	0.032	0.033	0.034	0.035	0.036	0.037	0.038	0.039	0.04	0.041	0.042	0.043	0.044	0.045	0.046	0.047	0.048	0.049
0	0.001	0.002	0.003	0.004	0.005	0.006	0.007	0.008	0.009	0.01	0.011	0.012	0.013	0.014	0.015	0.016	0.017	0.018	0.019	0.02	0.021	0.022	0.023	0.024	0.025	0.026	0.027	0.028	0.029	0.03	0.031	0.032	0.033	0.034	0.035	0.036	0.037	0.038	0.039	0.04	0.041	0.042	0.043	0.044	0.045	0.046	0.047	0.048	0.049
0	0.001	0.002	0.003	0.004	0.005	0.006	0.007	0.008	0.009	0.01	0.011	0.012	0.013	0.014	0.015	0.016	0.017	0.018	0.019	0.02	0.021	0.022	0.023	0.024	0.025	0.026	0.027	0.028	0.029	0.03	0.031	0.032	0.033	0.034	0.035	0.036	0.037	0.038	0.039	0.04	0.041	0.042	0.043	0.044	0.045	0.046	0.047	0.048	0.049
0	0.001	0.002	0.003	0.004	0.005	0.006	0.007	0.008	0.009	0.01	0.011	0.012	0.013	0.014	0.015	0.016	0.017	0.018	0.019	0.02	0.021	0.022	0.023	0.024	0.025	0.026	0.027	0.028	0.029	0.03	0.031	0.032	0.033	0.034	0.035	0.036	0.037	0.038	0.039	0.04	0.041	0.042	0.043	0.044	0.045	0.046	0.047	0.048	0.049
0	0.001	0.002	0.003	0.004	0.005	0.006	0.007	0.008	0.009	0.01	0.011	0.012	0.013	0.014	0.015	0.016	0.017	0.018	0.019	0.02	0.021	0.022	0.023	0.024	0.025	0.026	0.027	0.028	0.029	0.03	0.031	0.032	0.033	0.034	0.035	0.036	0.037	0.038	0.039	0.04	0.041	0.042	0.043	0.044	0.045	0.046	0.047	0.048	0.049
0	0.001	0.002	0.003	0.004	0.005	0.006	0.007	0.008	0.009	0.01	0.011	0.012	0.013	0.014	0.015	0.016	0.017	0.018	0.019	0.02	0.021	0.022	0.023	0.024	0.025	0.026	0.027	0.028	0.029	0.03	0.031	0.032	0.033	0.034	0.035	0.036	0.037	0.038	0.039	0.04	0.041	0.042	0.043	0.044	0.045	0.046	0.047	0.048	0.049
0	0.001	0.002	0.003	0.004	0.005	0.006	0.007	0.008	0.009	0.01	0.011	0.012	0.013	0.014	0.015	0.016	0.017	0.018	0.019	0.02	0.021	0.022	0.023	0.024	0.025	0.026	0.027	0.028	0.029	0.03	0.031	0.032	0.033	0.034	0.035	0.036	0.037	0.038	0.039	0.04	0.041	0.042	0.043	0.044	0.045	0.046	0.047	0.048	0.049
0	0.001	0.002	0.003	0.004	0.005	0.006	0.007	0.008	0.009	0.01	0.011	0.012	0.013	0.014	0.015	0.016	0.017	0.018	0.019	0.02	0.021	0.022	0.023	0.024	0.025	0.026	0.027	0.028	0.029	0.03	0.031	0.032	0.033	0.034	0.035	0.036	0.037	0.038	0.039	0.04	0.041	0.042	0.043	0.044	0.045	0.046	0.047	0.048	0.049
0	0.001	0.002	0.003	0.004	0.005	0.006	0.007	0.008	0.009	0.01	0.011	0.012	0.013	0.014	0.015	0.016	0.017	0.018	0.019	0.02	0.021	0.022	0.023	0.024	0.025	0.026	0.027	0.028	0.029	0.03	0.031	0.032	0.033	0.034	0.035	0.036	0.037	0.038	0.039	0.04	0.041	0.042	0.043	0.044	0.045	0.046	0.047	0.048	0.049
0	0.001	0.002	0.003	0.004	0.005	0.006	0.007	0.008	0.009	0.01	0.011	0.012	0.013	0.014	0.015	0.016	0.017	0.018	0.019	0.02	0.021	0.022	0.023	0.024	0.025	0.026	0.027	0.028	0.029	0.03	0.031	0.032	0.033	0.034	0.035	0.036	0.037	0.038	0.039	0.04	0.041	0.042	0.043	0.044	0.045	0.046	0.047	0.048	0.049
0	0.001	0.002	0.003	0.004	0.005	0.006	0.007	0.008	0.009	0.01	0.011	0.012	0.013	0.014	0.015	0.016	0.017	0.018	0.019	0.02	0.021	0.022	0.023	0.024	0.025	0.026	0.027	0.028	0.029	0.03	0.031	0.032	0.033	0.034	0.035	0.036	0.037	0.038	0.039	0.04	0.041	0.042	0.043	0.044	0.045	0.046	0.047	0.048	0.049
0	0.001	0.002	0.003	0.004	0.005	0.006	0.007	0.008	0.009	0.01	0.011	0.012	0.013	0.014	0.015	0.016	0.017	0.018	0.019	0.02	0.021	0.022	0.023	0.024	0.025	0.026	0.027	0.028	0.029	0.03	0.031	0.032	0.033	0.034	0.035	0.036	0.037	0.038	0.039	0.04	0.041	0.042	0.043	0.044	0.045	0.046	0.047	0.048	0.049
0	0.001	0.002	0.003	0.004	0.005	0.006	0.007	0.008	0.009	0.01	0.011	0.012	0.013	0.014	0.015	0.016	0.017	0.018	0.019	0.02	0.021	0.022	0.023	0.024	0.025	0.026	0.027	0.028	0.029	0.03	0.031	0.032	0.033	0.034	0.035	0.036	0.037	0.038	0.039	0.04	0.041	0.042	0.043	0.044	0.045	0.046	0.047	0.048	0.049
0	0.001	0.002	0.003	0.004	0.005	0.006	0.007	0.008	0.009	0.01	0.011	0.012	0.013	0.014	0.015	0.016	0.017	0.018	0.019	0.02	0.021	0.022	0.023	0.024	0.025	0.026	0.027	0.028	0.029	0.03	0.031	0.032	0.033	0.034	0.035	0.036	0.037	0.038	0.039	0.04	0.041	0.042	0.043	0.044	0.045	0.046	0.047	0.048	0.049
0	0.001	0.002	0.003	0.004	0.005	0.006	0.007	0.008	0.009	0.01	0.011	0.012	0.013	0.014	0.015	0.016	0.017	0.018	0.019	0.02	0.021	0.022	0.023	0.024	0.025	0.026	0.027	0.028	0.029	0.03	0.031	0.032	0.033	0.034	0.035	0.036	0.037	0.038	0.039	0.04	0.041	0.042	0.043	0.044	0.045	0.046	0.047	0.048	0.049
0	0.001	0.002	0.003	0.004	0.005	0.006	0.007	0.008	0.009	0.01	0.011	0.012	0.013	0.014	0.015	0.016	0.017	0.018	0.019	0.02	0.021	0.022	0.023	0.024	0.025	0.026	0.027	0.028	0.029	0.03	0.031	0.032	0.033	0.034	0.035	0.036	0.037	0.038	0.039	0.04	0.041	0.042	0.043	0.044	0.045	0.046	0.047	0.048	0.049
0	0.001	0.002	0.003	0.004	0.005	0.006	0.007	0.008	0.009	0.01	0.011	0.012	0.013	0.014	0.015	0.016	0.017	0.018	0.019	0.02	0.021	0.022	0.023	0.024	0.025	0.026	0.027	0.028	0.029	0.03	0.031	0.032	0.033	0.034	0.035	0.036	0.037	0.038	0.039	0.04	0.041	0.042	0.043	0.044	0.045	0.046	0.047	0.048	0.049
0	0.001	0.002	0.003	0.004	0.005	0.006	0.007	0.008	0.009	0.01	0.011	0.012	0.013	0.014	0.015	0.016	0.017	0.018	0.019	0.02	0.021	0.022	0.023	0.024	0.025	0.026	0.027	0.028	0.029	0.03	0.031	0.032	0.033	0.034	0.035	0.036	0.037	0.038	0.039	0.04	0.041	0.042	0.043	0.044	0.045	0.046	0.047	0.048	0.049
0	0.001	0.002	0.003	0.004	0.005	0.006	0.007	0.008	0.009	0.01	0.011	0.012	0.013	0.014	0.015	0.016	0.017	0.018	0.019	0.02	0.021	0.022	0.023	0.024	0.025	0.026	0.027	0.028	0.029	0.03	0.031	0.032	0.033	0.034	0.035	0.036	0.037	0.038	0.039	0.04	0.041	0.042	0.043	0.044	0.045	0.046	0.047	0.048	0.049
0	0.001	0.002	0.003	0.004	0.005	0.006	0.007	0.008	0.009	0.01	0.011	0.012	0.013	0.014	0.015	0.016	0.017	0.018	0.019	0.02	0.021	0.022	0.023	0.024	0.025	0.026	0.027	0.028	0.029	0.03	0.031	0.032	0.033	0.034	0.035	0.036	0.037	0.038	0.039	0.04	0.041	0.042	0.043	0.044	0.045	0.046	0.047	0.048	0.049
0	0.001	0.002	0.003	0.004	0.005	0.006	0.007	0.008	0.009	0.01	0.011	0.012	0.013	0.014	0.015	0.016	0.017	0.018	0.019	0.02	0.021	0.022	0.023	0.024	0.025	0.026	0.027	0.028	0.029	0.03	0.031	0.032	0.033	0.034	0.035	0.036	0.037	0.038	0.039	0.04	0.041	0.042	0.043	0.044	0.045	0.046	0.047	0.048	0.049
0	0.001	0.002	0.003	0.004	0.005	0.006	0.007	0.008	0.009	0.01	0.011	0.012	0.013	0.014	0.015	0.016	0.017	0.018	0.019	0.02	0.021	0.022	0.023	0.024	0.025	0.026	0.027	0.028	0.029	0.03	0.031	0.032	0.033	0.034	0.035	0.036	0.037	0.038	0.039	0.04	0.041	0.042	0.043	0.044	0.045	0.046	0.047	0.048	0.049
0	0.001	0.002	0.003	0.004	0.005	0.006	0.007	0.008	0.009	0.01	0.011	0.012	0.013	0.014	0.015	0.016	0.017	0.018	0.019	0.02	0.021	0.022	0.023	0.024	0.025	0.026	0.027	0.028	0.029	0.03	0.031	0.032	0.033	0.034	0.035	0.036	0.037	0.038	0.039	0.04	0.041	0.042	0.043	0.044	0.045	0.046	0.047	0.048	0.049
0	0.001	0.002	0.003	0.004	0.005	0.006	0.007	0.008	0.009	0.01	0.011	0.012	0.013	0.014	0.015	0.016	0.017	0.018	0.019	0.02	0.021	0.022	0.023	0.024	0.025	0.026	0.027	0.028	0.029	0.03	0.031	0.032	0.033	0.034	0.035	0.036	0.037	0.038	0.039	0.04	0.041	0.042	0.043	0.044	0.045	0.046	0.047	0.048	0.049
0	0.001	0.002	0.003	0.004	0.005	0.006	0.007	0.008	0.009	0.01	0.011	0.012	0.013	0.014	0.015	0.016	0.017	0.018	0.019	0.02	0.021	0.022	0.023	0.024	0.025	0.026	0.027	0.028	0.029	0.03	0.031	0.032	0.033	0.034	0.035	0.036	0.037	0.038	0.039	0.04	0.041	0.042	0.043	0.044	0.045	0.046	0.047	0.048	0.049
0	0.001	0.002	0.003	0.004	0.005	0.006	0.007	0.008	0.009	0.01	0.011	0.012	0.013	0.014	0.015	0.016	0.017	0.018	0.019	0.02	0.021	0.022	0.023	0.024	0.025	0.026	0.027	0.028	0.029	0.03	0.031	0.032	0.033	0.034	0.035	0.036	0.037	0.038	0.039	0.04	0.041	0.042	0.043	0.044	0.045	0.046	0.047	0.048	0.049
0	0.001	0.002	0.003	0.004	0.005	0.006	0.007	0.008	0.009	0.01	0.011	0.012	0.013	0.014	0.015	0.016	0.017	0.018	0.019	0.02	0.021	0.022	0.023	0.024	0.025	0.026	0.027	0.028	0.029	0.03	0.031	0.032	0.033	0.034	0.035	0.036	0.037	0.038	0.039	0.04	0.041	0.042	0.043	0.044	0.045	0.046	0.047	0.048	0.049
0	0.001	0.002	0.003	0.004	0.005	0.006	0.007	0.008	0.009	0.01	0.011	0.012	0.013	0.014	0.015	0.016	0.017	0.018	0.019	0.02	0.021	0.022	0.023	0.024	0.025	0.026	0.027	0.028	0.029	0.03	0.031	0.032	0.033	0.034	0.035	0.036	0.037	0.038	0.039	0.04	0.041	0.042	0.043	0.044	0.045	0.046	0.047	0.048	0.049
0	0.001	0.002	0.003	0.004	0.005	0.006	0.007	0.008	0.009	0.01	0.011	0.012	0.013	0.014	0.015	0.016	0.017	0.018	0.019	0.02	0.021	0.022	0.023	0.024	0.025	0.026	0.027	0.028	0.029	0.03	0.031	0.032	0.033	0.034	0.035	0.036	0.037	0.038	0.039	0.04	0.041	0.042	0.043	0.044	0.045	0.046	0.047	0.048	0.049
0	0.001	0.002	0.003	0.004	0.005	0.006	0.007	0.008	0.009	0.01	0.011	0.012	0.013	0.014	0.015	0.016	0.017	0.018	0.019	0.02	0.021	0.022	0.023	0.024	0.025	0.026	0.027	0.028	0.029	0.03	0.031	0.032	0.033	0.034	0.035	0.036	0.037	0.038	0.039	0.04	0.041	0.042	0.043	0.044	0.045	0.046	0.047	0.048	0.049
0	0.001	0.002	0.003	0.004	0.005	0.006	0.007	0.008	0.009	0.01	0.011	0.012	0.013	0.014	0.015	0.016	0.017	0.018	0.019	0.02	0.021	0.022	0.023	0.024	0.025	0.026	0.027	0.028	0.029	0.03	0.031	0.032	0.033	0.034	0.035	0.036	0.037	0.038	0.039	0.04	0.041	0.042	0.043	0.044	0.045	0.046	0.047	0.048	0.049
0	0.001	0.002	0.003	0.004	0.005	0.006	0.007	0.008	0.009	0.01	0.011	0.012	0.013	0.014	0.015	0.016	0.017	0.018	0.019	0.02	0.021	0.022	0.023	0.024	0.025	0.026	0.027	0.028	0.029	0.03	0.031	0.032	0.033	0.034	0.035	0.036	0.037	0.038	0.039	0.04	0.041	0.042	0.043	0.044	0.045	0.046	0.047	0.048	0.049
0	0.001	0.002	0.003	0.004	0.005	0.006	0.007	0.008	0.009	0.01	0.011	0.012	0.013	0.014	0.015	0.016	0.017	0.018	0.019	0.02	0.021	0.022	0.023	0.024	0.025	0.026	0.027	0.028	0.029	0.03	0.031	0.032	0.033	0.034	0.035	0.036	0.037	0.038	0.039	0.04	0.041	0.042	0.043	0.044	0.045	0.046	0.047	0.048	0.049
0	0.001	0.002	0.003	0.004	0.005	0.006	0.007	0.008	0.009	0.01	0.011	0.012	0.013	0.014	0.015	0.016	0.017	0.018	0.019	0.02	0.021	0.022	0.023	0.024	0.025	0.026	0.027	0.028	0.029	0.03	0.031	0.032	0.033	0.034	0.035	0.036	0.037	0.038	0.039	0.04	0.041	0.042	0.043	0.044	0.045	0.046	0.047	0.048	0.049
0	0.001	0.002	0.003	0.004	0.005	0.006	0.007	0.008	0.009	0.01	0.011	0.012	0.013	0.014	0.015	0.016	0.017	0.018	0.019	0.02	0.021	0.022	0.023	0.024	0.025	0.026	0.027	0.028	0.029	0.03	0.031	0.032	0.033	0.034	0.035	0.036	0.037	0.038	0.039	0.04	0.041	0.042	0.043	0.044	0.045	0.046	0.047	0.048	0.049
0	0.001	0.002	0.003	0.004	0.005	0.006	0.007	0.008	0.009	0.01	0.011	0.012	0.013	0.014	0.015	0.016	0.017	0.018	0.019	0.02	0.021	0.022	0.023	0.024	0.025	0.026	0.027	0.028	0.029	0.03	0.031	0.032	0.033	0.034	0.035	0.036	0.037	0.038	0.039	0.04	0.041	0.042	0.043	0.044	0.045	0.046	0.047	0.048	0.049
0	0.001	0.002	0.003	0.004	0.005	0.006	0.007	0.008	0.009	0.01	0.011	0.012	0.013	0.014	0.015	0.016	0.017	0.018	0.019	0.02	0.021	0.022	0.023	0.024	0.025	0.026	0.027	0.028	0.029	0.03	0.031	0.032	0.033	0.034	0.035	0.036	0.037	0.038	0.039	0.04	0.041	0.042	0.043	0.044	0.045	0.046	0.047	0.048	0.049
0	0.001	0.002	0.003	0.004	0.005	0.006	0.007	0.008	0.009	0.01	0.011	0.012	0.013	0.014	0.015	0.016	0.017	0.018	0.019	0.02	0.021	0.022	0.023	0.024	0.025	0.026	0.027	0.028	0.029	0.03	0.031	0.032	0.033	0.034	0.035	0.036	0.037	0.038	0.039	0.04	0.041	0.042	0.043	0.044	0.045	0.046	0.047	0.048	0.049
0	0.001	0.002	0.003	0.004	0.005	0.006	0.007	0.008	0.009	0.01	0.011	0.012	0.013	0.014	0.015	0.016	0.017	0.018	0.019	0.02	0.021	0.022	0.023	0.024	0.025	0.026	0.027	0.028	0.029	0.03	0.031	0.032	0.033	0.034	0.035	0.036	0.037	0.038	0.039	0.04	0.041	0.042	0.043	0.044	0.045	0.046	0.047	0.048	0.049
0	0.001	0.002	0.003	0.004	0.005	0.006	0.007	0.008	0.009	0.01	0.011	0.012	0.013	0.014	0.015	0.016	0.017	0.018	0.019	0.02	0.021	0.022	0.023	0.024	0.025	0.026	0.027	0.028	0.029	0.03	0.031	0.032	0.033	0.034	0.035	0.036	0.037	0.038	0.039	0.04	0.041	0.042	0.043	0.044	0.045	0.046	0.047	0.048	0.049
0	0.001	0.002	0.003	0.004	0.005	0.006	0.007	0.008	0.009	0.01	0.011	0.012	0.013	0.014	0.015	0.016	0.017	0.018	0.019	0.02	0.021	0.022	0.023	0.024	0.025	0.026	0.027	0.028	0.029	0.03	0.031	0.032	0.033	0.034	0.035	0.036	0.037	0.038	0.039	0.04	0.041	0.042	0.043	0.044	0.045	0.046	0.047	0.048	0.049
0	0.001	0.002	0.003	0.004	0.005	0.006	0.007	0.008	0.009	0.01	0.011	0.012	0.013	0.014	0.015	0.016	0.017	0.018	0.019	0.02	0.021	0.022	0.023	0.024	0.025	0.026	0.027	0.028	0.029	0.03	0.031	0.032	0.033	0.034	0.035	0.036	0.037	0.038	0.039	0.04	0.041	0.042	0.043	0.044	0.045	0.046	0.047	0.048	0.049
0	0.001	0.002	0.003	0.004	0.005	0.006	0.007	0.008	0.009	0.01	0.011	0.012	0.013	0.014	0.015	0.016	0.017	0.018	0.019	0.02	0.021	0.022	0.023	0.024	0.025	0.026	0.027	0.028	0.029	0.03	0.031	0.032	0.033	0.034	0.035	0.036	0.037	0.038	0.039	0.04	0.041	0.042	0.043	0.044	0.045	0.046	0.047	0.048	0.049
0	0.001	0.002	0.003	0.004	0.005	0.006	0.007	0.008	0.009	0.01	0.011	0.012	0.013	0.014	0.015	0.016	0.017	0.018	0.019	0.02	0.021	0.022	0.023	0.024	0.025	0.026	0.027	0.028	0.029	0.03	0.031	0.032	0.033	0.034	0.035	0.036	0.037	0.038	0.039	0.04	0.041	0.042	0.043	0.044	0.045	0.046	0.047	0.048	0.049
0	0.001	0.002	0.003	0.004	0.005	0.006	0.007	0.008	0.009	0.01	0.011	0.012	0.013	0.014	0.015	0.016	0.017	0.018	0.019	0.02	0.021	0.022	0.023	0.024	0.025	0.026	0.027	0.028	0.029	0.03	0.031	0.032	0.033	0.034	0.035	0.036	0.037	0.038	0.039	0.04	0.041	0.042	0.043	0.044	0.045	0.046	0.047	0.048	0.049
0	0.001	0.002	0.003	0.004	0.005	0.006	0.007	0.008	0.009	0.01	0.011	0.012	0.013	0.014	0.015	0.016	0.017	0.018	0.019	0.02	0.021	0.022	0.023	0.024	0.025	0.026	0.027	0.028	0.029	0.03	0.031	0.032	0.033	0.034	0.035	0.036	0.037	0.038	0.039	0.04	0.041	0.042	0.043	0.044	0.045	0.046	0.047	0.048	0.049
0	0.001	0.002	0.003	0.004	0.005	0.006	0.007	0.008	0.009	0.01	0.011	0.012	0.013	0.014	0.015	0.016	0.017	0.018	0.019	0.02	0.021	0.022	0.023	0.024	0.025	0.026	0.027	0.028	0.029	0.03	0.031	0.032	0.033	0.034	0.035	0.036	0.037	0.038	0.039	0.04	0.041	0.042	0.043	0.044	0.045	0.046	0.047	0.048	0.049
0	0.001	0.002	0.003	0.004	0.005	0.006	0.007	0.008	0.009	0.01	0.011	0.012	0.013	0.014	0.015	0.016	0.017	0.018	0.019	0.02	0.021	0.022	0.023	0.024	0.025	0.026	0.027	0.028	0.029	0.03	0.031	0.032	0.033	0.034	0.035	0.036	0.037	0.038	0.039	0.04	0.041	0.042	0.043	0.044	0.045	0.046	0.047	0.048	0.049
0	0.001	0.002	0.003	0.004	0.005	0.006	0.007	0.008	0.009	0.01	0.011	0.012	0.013	0.014	0.015	0.016	0.017	0.018	0.019	0.02	0.021	0.022	0.023	0.024	0.025	0.026	0.027	0.028	0.029	0.03	0.031	0.032	0.033	0.034	0.035	0.036	0.037	0.038	0.039	0.04	0.041	0.042	0.043	0.044	0.045	0.046	0.047	0.048	0.049
0	0.001	0.002	0.003	0.004	0.005	0.006	0.007	0.008	0.009	0.01	0.011	0.012	0.013	0.014	0.015	0.016	0.017	0.018	0.019	0.02	0.021	0.022	0.023	0.024	0.025	0.026	0.027	0.028	0.029	0.03	0.031	0.032	0.033	0.034	0.035	0.036	0.037	0.038	0.039	0.04	0.041	0.042	0.043	0.044	0.045	0.046	0.047	0.048	0.049
0	0.001	0.002	0.003	0.004	0.005	0.006	0.007	0.008	0.009	0.01	0.011	0.012	0.013	0.014	0.015	0.016	0.017	0.018	0.019	0.02	0.021	0.022	0.023	0.024	0.025	0.026	0.027	0.028	0.029	0.03	0.031	0.032	0.033	0.034	0.035	0.036	0.037	0.038	0.039	0.04	0.041	0.042	0.043	0.044	0.045	0.046	0.047	0.048	0.049
0	0.001	0.002	0.003	0.004	0.005	0.006	0.007	0.008	0.009	0.01	0.011	0.012	0.013	0.014	0.015	0.016	0.017	0.018	0.019	0.02	0.021	0.022	0.023	0.024	0.025	0.026	0.027	0.028	0.029	0.03	0.031	0.032	0.033	0.034	0.035	0.036	0.037	0.038	0.039	0.04	0.041	0.042	0.043	0.044	0.045	0.046	0.047	0.048	0.049
0	0.001	0.002	0.003	0.004	0.005	0.006	0.007	0.008	0.009	0.01	0.011	0.012	0.013	0.014	0.015	0.016	0.017	0.018	0.019	0.02	0.021	0.022	0.023	0.024	0.025	0.026	0.027	0.028	0.029	0.03	0.031	0.032	0.033	0.034	0.035	0.036	0.037	0.038	0.039	0.04	0.041	0.042	0.043	0.044	0.045	0.046	0.047	0.048	0.049
0	0.001	0.002	0.003	0.004	0.005	0.006	0.007	0.008	0.009	0.01	0.011	0.012	0.013	0.014	0.015	0.016	0.017	0.018	0.019	0.02	0.021	0.022	0.023	0.024	0.025	0.026	0.027	0.028	0.029	0.03	0.031	0.032	0.033	0.034	0.035	0.036	0.037	0.038	0.039	0.04	0.041	0.042	0.043	0.044	0.045	0.046	0.047	0.048	0.049
0	0.001	0.002	0.003	0.004	0.005	0.006	0.007	0.008	0.009	0.01	0.011	0.012	0.013	0.014	0.015	0.016	0.017	0.018	0.019	0.02	0.021	0.022	0.023	0.024	0.025	0.026	0.027	0.028	0.029	0.03	0.031	0.032	0.033	0.034	0.035	0.036	0.037	0.038	0.039	0.04	0.041	0.042	0.043	0.044	0.045	0.046	0.047	0.048	0.049
0	0.001	0.002	0.003	0.004	0.005	0.006	0.007	0.008	0.009	0.01	0.011	0.012	0.013	0.014	0.015	0.016	0.017	0.018	0.019	0.02	0.021	0.022	0.023	0.024	0.025	0.026	0.027	0.028	0.029	0.03	0.031	0.032	0.033	0.034	0.035	0.036	0.037	0.038	0.039	0.04	0.041	0.042	0.043	0.044	0.045	0.046	0.047	0.048	0.049
0	0.001	0.002	0.003	0.004	0.005	0.006	0.007	0.008	0.009	0.01	0.011	0.012	0.013	0.014	0.015	0.016	0.017	0.018	0.019	0.02	0.021	0.022	0.023	0.024	0.025	0.026	0.027	0.028	0.029	0.03	0.031	0.032	0.033	0.034	0.035	0.036	0.037	0.038	0.039	0.04	0.041	0.042	0.043	0.044	0.045	0.046	0.047	0.048	0.049
0	0.001	0.002	0.003	0.004	0.005	0.006	0.007	0.008	0.009	0.01	0.011	0.012	0.013	0.014	0.015	0.016	0.017	0.018	0.019	0.02	0.021	0.022	0.023	0.024	0.025	0.026	0.027	0.028	0.029	0.03	0.031	0.032	0.033	0.034	0.035	0.036	0.037	0.038	0.039	0.04	0.041	0.042	0.043	0.044	0.045	0.046	0.047	0.048	0.049
0	0.001	0.002	0.003	0.004	0.005	0.006	0.007	0.008	0.009	0.01	0.011	0.012	0.013	0.014	0.015	0.016	0.017	0.018	0.019	0.02	0.021	0.022	0.023	0.024	0.025	0.026	0.027	0.028	0.029	0.03	0.031	0.032	0.033	0.034	0.035	0.036	0.037	0.038	0.039	0.04	0.041	0.042	0.043	0.044	0.045	0.046	0.047	0.048	0.049
0	0.001	0.002	0.003	0.004	0.005	0.006	0.007	0.008	0.009	0.01	0.011	0.012	0.013	0.014	0.015	0.016	0.017	0.018	0.019	0.02	0.021	0.022	0.023	0.024	0.025	0.026	0.027	0.028	0.029	0.03	0.031	0.032	0.033	0.034	0.035	0.036	0.037	0.038	0.039	0.04	0.041	0.042	0.043	0.044	0.045	0.046	0.047	0.048	0.049
0	0.001	0.002	0.003	0.004	0.005	0.006	0.007	0.008	0.009	0.01	0.011	0.012	0.013	0.014	0.015	0.016	0.017	0.018	0.019	0.02	0.021	0.022	0.023	0.024	0.025	0.026	0.027	0.028	0.029	0.03	0.031	0.032	0.033	0.034	0.035	0.036	0.037	0.038	0.039	0.04	0.041	0.042	0.043	0.044	0.045	0.046	0.047	0.048	0.049
0	0.001	0.002	0.003	0.004	0.005	0.006	0.007	0.008	0.009	0.01	0.011	0.012	0.013	0.014	0.015	0.016	0.017	0.018	0.019	0.02	0.021	0.022	0.023	0.024	0.025	0.026	0.027	0.028	0.029	0.03	0.031	0.032	0.033	0.034	0.035	0.036	0.037	0.038	0.039	0.04	0.041	0.042	0.043	0.044	0.045	0.046	0.047	0.048	0.049
0	0.001	0.002	0.003	0.004	0.005	0.006	0.007	0.008	0.009	0.01	0.011	0.012	0.013	0.014	0.015	0.016	0.017	0.018	0.019	0.02	0.021	0.022	0.023	0.024	0.025	0.026	0.027	0.028	0.029	0.03	0.031	0.032	0.033	0.034	0.035	0.036	0.037	0.038	0.039	0.04	0.041	0.042	0.043	0.044	0.045	0.046	0.047	0.048	0.049
0	0.001	0.002	0.003	0.004	0.005	0.006	0.007	0.008	0.009	0.01	0.011	0.012	0.013	0.014	0.015	0.016	0.017	0.018	0.019	0.02	0.021	0.022	0.023	0.024	0.025	0.026	0.027	0.028	0.029	0.03	0.031	0.032	0.033	0.034	0.035	0.036	0.037	0.038	0.039	0.04	0.041	0.042	0.043	0.044	0.045	0.046	0.047	0.048	0.049
0	0.001	0.002	0.003	0.004	0.005	0.006	0.007	0.008	0.009	0.01	0.011	0.012	0.013	0.014	0.015	0.016	0.017	0.018	0.019	0.02	0.021	0.022	0.023	0.024	0.025	0.026	0.027	0.028	0.029	0.03	0.031	0.032	0.033	0.034	0.035	0.036	0.037	0.038	0.039	0.04	0.041	0.042	0.043	0.044	0.045	0.046	0.047	0.048	0.049
0	0.001	0.002	0.003	0.004	0.005	0.006	0.007	0.008	0.009	0.01	0.011	0.012	0.013	0.014	0.015	0.016	0.017	0.018	0.019	0.02	0.021	0.022	0.023	0.024	0.025	0.026	0.027	0.028	0.029	0.03	0.031	0.032	0.033	0.034	0.035	0.036	0.037	0.038	0.039	0.04	0.041	0.042	0.043	0.044	0.045	0.046	0.047	0.048	0.049
0	0.001	0.002	0.003	0.004	0.005	0.006	0.007	0.008	0.009	0.01	0.011	0.012	0.013	0.014	0.015	0.016	0.017	0.018	0.019	0.02	0.021	0.022	0.023	0.024	0.025	0.026	0.027	0.028	0.029	0.03	0.031	0.032	0.033	0.034	0.035	0.036	0.037	0.038	0.039	0.04	0.041	0.042	0.043	0.044	0.045	0.046	0.047	0.048	0.049
0	0.001	0.002	0.003	0.004	0.005	0.006	0.007	0.008	0.009	0.01	0.011	0.012	0.013	0.014	0.015	0.016	0.017	0.018	0.019	0.02	0.021	0.022	0.023	0.024	0.025	0.026	0.027	0.028	0.029	0.03	0.031	0.032	0.033	0.034	0.035	0.036	0.037	0.038	0.039	0.04	0.041	0.042	0.043	0.044	0.045	0.046	0.047	0.048	0.049
0	0.001	0.002	0.003	0.004	0.005	0.006	0.007	0.008	0.009	0.01	0.011	0.012	0.013	0.014	0.015	0.016	0.017	0.018	0.019	0.02	0.021	0.022	0.023	0.024	0.025	0.026	0.027	0.028	0.029	0.03	0.031	0.032	0.033	0.034	0.035	0.036	0.037	0.038	0.039	0.04	0.041	0.042	0.043	0.044	0.045	0.046	0.047	0.048	0.049
0	0.001	0.002	0.003	0.004	0.005	0.006	0.007	0.008	0.009	0.01	0.011	0.012	0.013	0.014	0.015	0.016	0.017	0.018	0.019	0.02	0.021	0.022	0.023	0.024	0.025	0.026	0.027	0.028	0.029	0.03	0.031	0.032	0.033	0.034	0.035	0.036	0.037	0.038	0.039	0.04	0.041	0.042	0.043	0.044	0.045	0.046	0.047	0.048	0.049
0	0.001	0.002	0.003	0.004	0.005	0.006	0.007	0.008	0.009	0.01	0.011	0.012	0.013	0.014	0.015	0.016	0.017	0.018	0.019	0.02	0.021	0.022	0.023	0.024	0.025	0.026	0.027	0.028	0.029	0.03	0.031	0.032	0.033	0.034	0.035	0.036	0.037	0.038	0.039	0.04	0.041	0.042	0.043	0.044	0.045	0.046	0.047	0.048	0.049
0	0.001	0.002	0.003	0.004	0.005	0.006	0.007	0.008	0.009	0.01	0.011	0.012	0.013	0.014	0.015	0.016	0.017	0.018	0.019	0.02	0.021	0.022	0.023	0.024	0.025	0.026	0.027	0.028	0.029	0.03	0.031	0.032	0.033	0.034	0.035	0.036	0.037	0.038	0.039	0.04	0.041	0.042	0.043	0.044	0.045	0.046	0.047	0.048	0.049
0	0.001	0.002	0.003	0.004	0.005	0.006	0.007	0.008	0.009	0.01	0.011	0.012	0.013	0.014	0.015	0.016	0.017	0.018	0.019	0.02	0.021	0.022	0.023	0.024	0.025	0.026	0.027	0.028	0.029	0.03	0.031	0.032	0.033	0.034	0.035	0.036	0.037	0.038	0.039	0.04	0.041	0.042	0.043	0.044	0.045	0.046	0.047	0.048	0.049
0	0.001	0.002	0.003	0.004	0.005	0.006	0.007	0.008	0.009	0.01	0.011	0.012	0.013	0.014	0.015	0.016	0.017	0.018	0.019	0.02	0.021	0.022	0.023	0.024	0.025	0.026	0.027	0.028	0.029	0.03	0.031	0.032	0.033	0.034	0.035	0.036	0.037	0.038	0.039	0.04	0.041	0.042	0.043	0.044	0.045	0.046	0.047	0.048	0.049
0	0.001	0.002	0.003	0.004	0.005	0.006	0.007	0.008	0.009	0.01	0.011	0.012	0.013	0.014	0.015	0.016	0.017	0.018	0.019	0.02	0.021	0.022	0.023	0.024	0.025	0.026	0.027	0.028	0.029	0.03	0.031	0.032	0.033	0.034	0.035	0.036	0.037	0.038	0.039	0.04	0.041	0.042	0.043	0.044	0.045	0.046	0.047	0.048	0.049
0	0.001	0.002	0.003	0.004	0.005	0.006	0.007	0.008	0.009	0.01	0.011	0.012	0.013	0.014	0.015	0.016	0.017	0.018	0.019	0.02	0.021	0.022	0.023	0.024	0.025	0.026	0.027	0.028	0.029	0.03	0.031	0.032	0.033	0.034	0.035	0.036	0.037	0.038	0.039	0.04	0.041	0.042	0.043	0.044	0.045	0.046	0.047	0.048	0.049
0	0.001	0.002	0.003	0.004	0.005	0.006	0.007	0.008	0.009	0.01	0.011	0.012	0.013	0.014	0.015	0.016	0.017	0.018	0.019	0.02	0.021	0.022	0.023	0.024	0.025	0.026	0.027	0.028	0.029	0.03	0.031	0.032	0.033	0.034	0.035	0.036	0.037	0.038	0.039	0.04	0.041	0.042	0.043	0.044	0.045	0.046	0.047	0.048	0.049
0	0.001	0.002	0.003	0.004	0.005	0.006	0.007	0.008	0.009	0.01	0.011	0.012	0.013	0.014	0.015	0.016	0.017	0.018	0.019	0.02	0.021	0.022	0.023	0.024	0.025	0.026	0.027	0.028	0.029	0.03	0.031	0.032	0.033	0.034	0.035	0.036	0.037	0.038	0.039	0.04	0.041	0.042	0.043	0.044	0.045	0.046	0.047	0.048	0.049
0	0.001	0.002	0.003	0.004	0.005	0.006	0.007	0.008	0.009	0.01	0.011	0.012	0.013	0.014	0.015	0.016	0.017	0.018	0.019	0.02	0.021	0.022	0.023	0.024	0.025	0.026	0.027	0.028	0.029	0.03	0.031	0.032	0.033	0.034	0.035	0.036	0.037	0.038	0.039	0.04	0.041	0.042	0.043	0.044	0.045	0.046	0.047	0.048	0.049
0	0.001	0.002	0.003	0.004	0.005	0.006	0.007	0.008	0.009	0.01	0.011	0.012	0.013	0.014	0.015	0.016	0.017	0.018	0.019	0.02	0.021	0.022	0.023	0.024	0.025	0.026	0.027	0.028	0.029	0.03	0.031	0.032	0.033	0.034	0.035	0.036	0.037	0.038	0.039	0.04	0.041	0.042	0.043	0.044	0.045	0.046	0.047	0.048	0.049
0	0.001	0.002	0.003	0.004	0.005	0.006	0.007	0.008	0.009	0.01	0.011	0.012	0.013	0.014	0.015	0.016	0.017	0.018	0.019	0.02	0.021	0.022	0.023	0.024	0.025	0.026	0.027	0.028	0.029	0.03	0.031	0.032	0.033	0.034	0.035	0.036	0.037	0.038	0.039	0.04	0.041	0.042	0.043	0.044	0.045	0.046	0.047	0.048	0.049
0	0.001	0.002	0.003	0.004	0.005	0.006	0.007	0.008	0.009	0.01	0.011	0.012	0.013	0.014	0.015	0.016	0.017	0.018	0.019	0.02	0.021	0.022	0.023	0.024	0.025	0.026	0.027	0.028	0.029	0.03	0.031	0.032	0.033	0.034	0.035	0.036	0.037	0.038	0.039	0.04	0.041	0.042	0.043	0.044	0.045	0.046	0.047	0.048	0.049
0	0.001	0.002	0.003	0.004	0.005	0.006	0.007	0.008	0.009	0.01	0.011	0.012	0.013	0.014	0.015	0.016	0.017	0.018	0.019	0.02	0.021	0.022	0.023	0.024	0.025	0.026	0.027	0.028	0.029	0.03	0.031	0.032	0.033	0.034	0.035	0.036	0.037	0.038	0.039	0.04	0.041	0.042	0.043	0.044	0.045	0.046	0.047	0.048	0.049
0	0.001	0.002	0.003	0.004	0.005	0.006	0.007	0.008	0.009	0.01	0.011	0.012	0.013	0.014	0.015	0.016	0.017	0.018	0.019	0.02	0.021	0.022	0.023	0.024	0.025	0.026	0.027	0.028	0.029	0.03	0.031	0.032	0.033	0.034	0.035	0.036	0.037	0.038	0.039	0.04	0.041	0.042	0.043	0.044	0.045	0.046	0.047	0.048	0.049
0	0.001	0.002	0.003	0.004	0.005	0.006	0.007	0.008	0.009	0.01	0.011	0.012	0.013	0.014	0.015	0.016	0.017	0.018	0.019	0.02	0.021	0.022	0.023	0.024	0.025	0.026	0.027	0.028	0.029	0.03	0.031	0.032	0.033	0.034	0.035	0.036	0.037	0.038	0.039	0.04	0.041	0.042	0.043	0.044	0.045	0.046	0.047	0.048	0.049
0	0.001	0.002	0.003	0.004	0.005	0.006	0.007	0.008	0.009	0.01	0.011	0.012	0.013	0.014	0.015	0.016	0.017	0.018	0.019	0.02	0.021	0.022	0.023	0.024	0.025	0.026	0.027	0.028	0.029	0.03	0.031	0.032	0.033	0.034	0.035	0.036	0.037	0.038	0.039	0.04	0.041	0.042	0.043	0.044	0.045	0.046	0.047	0.048	0.049
0	0.001	0.002	0.003	0.004	0.005	0.006	0.007	0.008	0.009	0.01	0.011	0.012	0.013	0.014	0.015	0.016	0.017	0.018	0.019	0.02	0.021	0.022	0.023	0.024	0.025	0.026	0.027	0.028	0.029	0.03	0.031	0.032	0.033	0.034	0.035	0.036	0.037	0.038	0.039	0.04	0.041	0.042	0.043	0.044	0.045	0.046	0.047	0.048	0.049
0	0.001	0.002	0.003	0.004	0.005	0.006	0.007	0.008	0.009	0.01	0.011	0.012	0.013	0.014	0.015	0.016	0.017	0.018	0.019	0.02	0.021	0.022	0.023	0.024	0.025	0.026	0.027	0.028	0.029	0.03	0.031	0.032	0.033	0.034	0.035	0.036	0.037	0.038	0.039	0.04	0.041	0.042	0.043	0.044	0.045	0.046	0.047	0.048	0.049
0	0.001	0.002	0.003	0.004	0.005	0.006	0.007	0.008	0.009	0.01	0.011	0.012	0.013	0.014	0.015	0.016	0.017	0.018	0.019	0.02	0.021	0.022	0.023	0.024	0.025	0.026	0.027	0.028	0.029	0.03	0.031	0.032	0.033	0.034	0.035	0.036	0.037	0.038	0.039	0.04	0.041	0.042	0.043	0.044	0.045	0.046	0.047	0.048	0.049
0	0.001	0.002	0.003	0.004	0.005	0.006	0.007	0.008	0.009	0.01	0.011	0.012	0.013	0.014	0.015	0.016	0.017	0.018	0.019	0.02	0.021	0.022	0.023	0.024	0.025	0.026	0.027	0.028	0.029	0.03	0.031	0.032	0.033	0.034	0.035	0.036	0.037	0.038	0.039	0.04	0.041	0.042	0.043	0.044	0.045	0.046	0.047	0.048	0.049
0	0.001	0.002	0.003	0.004	0.005	0.006	0.007	0.008	0.009	0.01	0.011	0.012	0.013	0.014	0.015	0.016	0.017	0.018	0.019	0.02	0.021	0.022	0.023	0.024	0.025	0.026	0.027	0.028	0.029	0.03	0.031	0.032	0.033	0.034	0.035	0.036	0.037	0.038	0.039	0.04	0.041	0.042	0.043	0.044	0.045	0.046	0.047	0.048	0.049
0	0.001	0.002	0.003	0.004	0.005	0.006	0.007	0.008	0.009	0.01	0.011	0.012	0.013	0.014	0.015	0.016	0.017	0.018	0.019	0.02	0.021	0.022	0.023	0.024	0.025	0.026	0.027	0.028	0.029	0.03	0.031	0.032	0.033	0.034	0.035	0.036	0.037	0.038	0.039	0.04	0.041	0.042	0.043	0.044	0.045	0.046	0.047	0.048	0.049
0	0.001	0.002	0.003	0.004	0.005	0.006	0.007	0.008	0.009	0.01	0.011	0.012	0.013	0.014	0.015	0.016	0.017	0.018	0.019	0.02	0.021	0.022	0.023	0.024	0.025	0.026	0.027	0.028	0.029	0.03	0.031	0.032	0.033	0.034	0.035	0.036	0.037	0.038	0.039	0.04	0.041	0.042	0.043	0.044	0.045	0.046	0.047	0.048	0.049
0	0.001	0.002	0.003	0.004	0.005	0.006	0.007	0.008	0.009	0.01	0.011	0.012	0.013	0.014	0.015	0.016	0.017	0.018	0.019	0.02	0.021	0.022	0.023	0.024	0.025	0.026	0.027	0.028	0.029	0.03	0.031	0.032	0.033	0.034	0.035	0.036	0.037	0.038	0.039	0.04	0.041	0.042	0.043	0.044	0.045	0.046	0.047	0.048	0.049
0	0.001	0.002	0.003	0.004	0.005	0.006	0.007	0.008	0.009	0.01	0.011	0.012	0.013	0.014	0.015	0.016	0.017	0.018	0.019	0.02	0.021	0.022	0.023	0.024	0.025	0.026	0.027	0.028	0.029	0.03	0.031	0.032	0.033	0.034	0.035	0.036	0.037	0.038	0.039	0.04	0.041	0.042	0.043	0.044	0.045	0.046	0.047	0.048	0.049
0	0.001	0.002	0.003	0.004	0.005	0.006	0.007	0.008	0.009	0.01	0.011	0.012	0.013	0.014	0.015	0.016	0.017	0.018	0.019	0.02	0.021	0.022	0.023	0.024	0.025	0.026	0.027	0.028	0.029	0.03	0.031	0.032	0.033	0.034	0.035	0.036	0.037	0.038	0.039	0.04	0.041	0.042	0.043	0.044	0.045	0.046	0.047	0.048	0.049
0	0.001	0.002	0.003	0.004	0.005	0.006	0.007	0.008	0.009	0.01	0.011	0.012	0.013	0.014	0.015	0.016	0.017	0.018	0.019	0.02	0.021	0.022	0.023	0.024	0.025	0.026	0.027	0.028	0.029	0.03	0.031	0.032	0.033	0.034	0.035	0.036	0.037	0.038	0.039	0.04	0.041	0.042	0.043	0.044	0.045	0.046	0.047	0.048	0.049
0	0.001	0.002	0.003	0.004	0.005	0.006	0.007	0.008	0.009	0.01	0.011	0.012	0.013	0.014	0.015	0.016	0.017	0.018	0.019	0.02	0.021	0.022	0.023	0.024	0.025	0.026	0.027	0.028	0.029	0.03	0.031	0.032	0.033	0.034	0.035	0.036	0.037	0.038	0.039	0.04	0.041	0.042	0.043	0.044	0.045	0.046	0.047	0.048	0.049
0	0.001	0.002	0.003	0.004	0.005	0.006	0.007	0.008	0.009	0.01	0.011	0.012	0.013	0.014	0.015	0.016	0.017	0.018	0.019	0.02	0.021	0.022	0.023	0.024	0.025	0.026	0.027	0.028	0.029	0.03	0.031	0.032	0.033	0.034	0.035	0.036	0.037	0.038	0.039	0.04	0.041	0.042	0.043	0.044	0.045	0.046	0.047	0.048	0.049
0	0.001	0.002	0.003	0.004	0.005	0.006	0.007	0.008	0.009	0.01	0.011	0.012	0.013	0.014	0.015	0.016	0.017	0.018	0.019	0.02	0.021	0.022	0.023	0.024	0.025	0.026	0.027	0.028	0.029	0.03	0.031	0.032	0.033	0.034	0.035	0.036	0.037	0.038	0.039	0.04	0.041	0.042	0.043	0.044	0.045	0.046	0.047	0.048	0.049
0	0.001	0.002	0.003	0.004	0.005	0.006	0.007	0.008	0.009	0.01	0.011	0.012	0.013	0.014	0.015	0.016	0.017	0.018	0.019	0.02	0.021	0.022	0.023	0.024	0.025	0.026	0.027	0.028	0.029	0.03	0.031	0.032	0.033	0.034	0.035	0.036	0.037	0.038	0.039	0.04	0.041	0.042	0.043	0.044	0.045	0.046	0.047	0.048	0.049
0	0.001	0.002	0.003	0.004	0.005	0.006	0.007	0.008	0.009	0.01	0.011	0.012	0.013	0.014	0.015	0.016	0.017	0.018	0.019	0.02	0.021	0.022	0.023	0.024	0.025	0.026	0.027	0.028	0.029	0.03	0.031	0.032	0.033	0.034	0.035	0.036	0.037	0.038	0.039	0.04	0.041	0.042	0.043	0.044	0.045	0.046	0.047	0.048	0.049
0	0.001	0.002	0.003	0.004	0.005	0.006	0.007	0.008	0.009	0.01	0.011	0.012	0.013	0.014	0.015	0.016	0.017	0.018	0.019	0.02	0.021	0.022	0.023	0.024	0.025	0.026	0.027	0.028	0.029	0.03	0.031	0.032	0.033	0.034	0.035	0.036	0.037	0.038	0.039	0.04	0.041	0.042	0.043	0.044	0.045	0.046	0.047	0.048	0.049
0	0.001	0.002	0.003	0.004	0.005	0.006	0.007	0.008	0.009	0.01	0.011	0.012	0.013	0.014	0.015	0.016	0.017	0.018	0.019	0.02	0.021	0.022	0.023	0.024	0.025	0.026	0.027	0.028	0.029	0.03	0.031	0.032	0.033	0.034	0.035	0.036	0.037	0.038	0.039	0.04	0.041	0.042	0.043	0.044	0.045	0.046	0.047	0.048	0.049
0	0.001	0.002	0.003	0.004	0.005	0.006	0.007	0.008	0.009	0.01	0.011	0.012	0.013	0.014	0.015	0.016	0.017	0.018	0.019	0.02	0.021	0.022	0.023	0.024	0.025	0.026	0.027	0.028	0.029	0.03	0.031	0.032	0.033	0.034	0.035	0.036	0.037	0.038	0.039	0.04	0.041	0.042	0.043	0.044	0.045	0.046	0.047	0.048	0.049
0	0.001	0.002	0.003	0.004	0.005	0.006	0.007	0.008	0.009	0.01	0.011	0.012	0.013	0.014	0.015	0.016	0.017	0.018	0.019	0.02	0.021	0.022	0.023	0.024	0.025	0.026	0.027	0.028	0.029	0.03	0.031	0.032	0.033	0.034	0.035	0.036	0.037	0.038	0.039	0.04	0.041	0.042	0.043	0.044	0.045	0.046	0.047	0.048	0.049
0	0.001	0.002	0.003	0.004	0.005	0.006	0.007	0.008	0.009	0.01	0.011	0.012	0.013	0.014	0.015	0.016	0.017	0.018	0.019	0.02	0.021	0.022	0.023	0.024	0.025	0.026	0.027	0.028	0.029	0.03	0.031	0.032	0.033	0.034	0.035	0.036	0.037	0.038	0.039	0.04	0.041	0.042	0.043	0.044	0.045	0.046	0.047	0.048	0.049
0	0.001	0.002	0.003	0.004	0.005	0.006	0.007	0.008	0.009	0.01	0.011	0.012	0.013	0.014	0.015	0.016	0.017	0.018	0.019	0.02	0.021	0.022	0.023	0.024	0.025	0.026	0.027	0.028	0.029	0.03	0.031	0.032	0.033	0.034	0.035	0.036	0.037	0.038	0.039	0.04	0.041	0.042	0.043	0.044	0.045	0.046	0.047	0.048	0.049
0	0.001	0.002	0.003	0.004	0.005	0.006	0.007	0.008	0.009	0.01	0.011	0.012	0.013	0.014	0.015	0.016	0.017	0.018	0.019	0.02	0.021	0.022	0.023	0.024	0.025	0.026	0.027	0.028	0.029	0.03	0.031	0.032	0.033	0.034	0.035	0.036	0.037	0.038	0.039	0.04	0.041	0.042	0.043	0.044	0.045	0.046	0.047	0.048	0.049
0	0.001	0.002	0.003	0.004	0.005	0.006	0.007	0.008	0.009	0.01	0.011	0.012	0.013	0.014	0.015	0.016	0.017	0.018	0.019	0.02	0.021	0.022	0.023	0.024	0.025	0.026	0.027	0.028	0.029	0.03	0.031	0.032	0.033	0.034	0.035	0.036	0.037	0.038	0.039	0.04	0.041	0.042	0.043	0.044	0.045	0.046	0.047	0.048	0.049
0	0.001	0.002	0.003	0.004	0.005	0.006	0.007	0.008	0.009	0.01	0.011	0.012	0.013	0.014	0.015	0.016	0.017	0.018	0.019	0.02	0.021	0.022	0.023	0.024	0.025	0.026	0.027	0.028	0.029	0.03	0.031	0.032	0.033	0.034	0.035	0.036	0.037	0.038	0.039	0.04	0.041	0.042	0.043	0.044	0.045	0.046	0.047	0.048	0.049
0	0.001	0.002	0.003	0.004	0.005	0.006	0.007	0.008	0.009	0.01	0.011	0.012	0.013	0.014	0.015	0.016	0.017	0.018	0.019	0.02	0.021	0.022	0.023	0.024	0.025	0.026	0.027	0.028	0.029	0.03	0.031	0.032	0.033	0.034	0.035	0.036	0.037	0.038	0.039	0.04	0.041	0.042	0.043	0.044	0.045	0.046	0.047	0.048	0.049
0	0.001	0.002	0.003	0.004	0.005	0.006	0.007	0.008	0.009	0.01	0.011	0.012	0.013	0.014	0.015	0.016	0.017	0.018	0.019	0.02	0.021	0.022	0.023	0.024	0.025	0.026	0.027	0.028	0.029	0.03	0.031	0.032	0.033	0.034	0.035	0.036	0.037	0.038	0.039	0.04	0.041	0.042	0.043	0.044	0.045	0.046	0.047	0.048	0.049
0	0.001	0.002	0.003	0.004	0.005	0.006	0.007	0.008	0.009	0.01	0.011	0.012	0.013	0.014	0.015	0.016	0.017	0.018	0.019	0.02	0.021	0.022	0.023	0.024	0.025	0.026	0.027	0.028	0.029	0.03	0.031	0.032	0.033	0.034	0.035	0.036	0.037	0.038	0.039	0.04	0.041	0.042	0.043	0.044	0.045	0.046	0.047	0.048	0.049
0	0.001	0.002	0.003	0.004	0.005	0.006	0.007	0.008	0.009	0.01	0.011	0.012	0.013	0.014	0.015	0.016	0.017	0.018	0.019	0.02	0.021	0.022	0.023	0.024	0.025	0.026	0.027	0.028	0.029	0.03	0.031	0.032	0.033	0.034	0.035	0.036	0.037	0.038	0.039	0.04	0.041	0.042	0.043	0.044	0.045	0.046	0.047	0.048	0.049
0	0.001	0.002	0.003	0.004	0.005	0.006	0.007	0.008	0.009	0.01	0.011	0.012	0.013	0.014	0.015	0.016	0.017	0.018	0.019	0.02	0.021	0.022	0.023	0.024	0.025	0.026	0.027	0.028	0.029	0.03	0.031	0.032	0.033	0.034	0.035	0.036	0.037	0.038	0.039	0.04	0.041	0.042	0.043	0.044	0.045	0.046	0.047	0.048	0.049
0	0.001	0.002	0.003	0.004	0.005	0.006	0.007	0.008	0.009	0.01	0.011	0.012	0.013	0.014	0.015	0.016	0.017	0.018	0.019	0.02	0.021	0.022	0.023	0.024	0.025	0.026	0.027	0.028	0.029	0.03	0.031	0.032	0.033	0.034	0.035	0.036	0.037	0.038	0.039	0.04	0.041	0.042	0.043	0.044	0.045	0.046	0.047	0.048	0.049
0	0.001	0.002	0.003	0.004	0.005	0.006	0.007	0.008	0.009	0.01	0.011	0.012	0.013	0.014	0.015	0.016	0.017	0.018	0.019	0.02	0.021	0.022	0.023	0.024	0.025	0.026	0.027	0.028	0.029	0.03	0.031	0.032	0.033	0.034	0.035	0.036	0.037	0.038	0.039	0.04	0.041	0.042	0.043	0.044	0.045	0.046	0.047	0.048	0.049
0	0.001	0.002	0.003	0.004	0.005	0.006	0.007	0.008	0.009	0.01	0.011	0.012	0.013	0.014	0.015	0.016	0.017	0.018	0.019	0.02	0.021	0.022	0.023	0.024	0.025	0.026	0.027	0.028	0.029	0.03	0.031	0.032	0.033	0.034	0.035	0.036	0.037	0.038	0.039	0.04	0.041	0.042	0.043	0.044	0.045	0.046	0.047	0.048	0.049
0	0.001	0.002	0.003	0.004	0.005	0.006	0.007	0.008	0.009	0.01	0.011	0.012	0.013	0.014	0.015	0.016	0.017	0.018	0.019	0.02	0.021	0.022	0.023	0.024	0.025	0.026	0.027	0.028	0.029	0.03	0.031	0.032	0.033	0.034	0.035	0.036	0.037	0.038	0.039	0.04	0.041	0.042	0.043	0.044	0.045	0.046	0.047	0.048	0.049
0	0.001	0.002	0.003	0.004	0.005	0.006	0.007	0.008	0.009	0.01	0.011	0.012	0.013	0.014	0.015	0.016	0.017	0.018	0.019	0.02	0.021	0.022	0.023	0.024	0.025	0.026	0.027	0.028	0.029	0.03	0.031	0.032	0.033	0.034	0.035	0.036	0.037	0.038	0.039	0.04	0.041	0.042	0.043	0.044	0.045	0.046	0.047	0.048	0.049
0	0.001	0.002	0.003	0.004	0.005	0.006	0.007	0.008	0.009	0.01	0.011	0.012	0.013	0.014	0.015	0.016	0.017	0.018	0.019	0.02	0.021	0.022	0.023	0.024	0.025	0.026	0.027	0.028	0.029	0.03	0.031	0.032	0.033	0.034	0.035	0.036	0.037	0.038	0.039	0.04	0.041	0.042	0.043	0.044	0.045	0.046	0.047	0.048	0.049
0	0.001	0.002	0.003	0.004	0.005	0.006	0.007	0.008	0.009	0.01	0.011	0.012	0.013	0.014	0.015	0.016	0.017	0.018	0.019	0.02	0.021	0.022	0.023	0.024	0.025	0.026	0.027	0.028	0.029	0.03	0.031	0.032	0.033	0.034	0.035	0.036	0.037	0.038	0.039	0.04	0.041	0.042	0.043	0.044	0.045	0.046	0.047	0.048	0.049
0	0.001	0.002	0.003	0.004	0.005	0.006	0.007	0.008	0.009	0.01	0.011	0.012	0.013	0.014	0.015	0.016	0.017	0.018	0.019	0.02	0.021	0.022	0.023	0.024	0.025	0.026	0.027	0.028	0.029	0.03	0.031	0.032	0.033	0.034	0.035	0.036	0.037	0.038	0.039	0.04	0.041	0.042	0.043	0.044	0.045	0.046	0.047	0.048	0.049
0	0.001	0.002	0.003	0.004	0.005	0.006	0.007	0.008	0.009	0.01	0.011	0.012	0.013	0.014	0.015	0.016	0.017	0.018	0.019	0.02	0.021	0.022	0.023	0.024	0.025	0.026	0.027	0.028	0.029	0.03	0.031	0.032	0.033	0.034	0.035	0.036	0.037	0.038	0.039	0.04	0.041	0.042	0.043	0.044	0.045	0.046	0.047	0.048	0.049
0	0.001	0.002	0.003	0.004	0.005	0.006	0.007	0.008	0.009	0.01	0.011	0.012	0.013	0.014	0.015	0.016	0.017	0.018	0.019	0.02	0.021	0.022	0.023	0.024	0.025	0.026	0.027	0.028	0.029	0.03	0.031	0.032	0.033	0.034	0.035	0.036	0.037	0.038	0.039	0.04	0.041	0.042	0.043	0.044	0.045	0.046	0.047	0.048	0.049
0	0.001	0.002	0.003	0.004	0.005	0.006	0.007	0.008	0.009	0.01	0.011	0.012	0.013	0.014	0.015	0.016	0.017	0.018	0.019	0.02	0.021	0.022	0.023	0.024	0.025	0.026	0.027	0.028	0.029	0.03	0.031	0.032	0.033	0.034	0.035	0.036	0.037	0.038	0.039	0.04	0.041	0.042	0.043	0.044	0.045	0.046	0.047	0.048	0.049
0	0.001	0.002	0.003	0.004	0.005	0.006	0.007	0.008	0.009	0.01	0.011	0.012	0.013	0.014	0.015	0.016	0.017	0.018	0.019	0.02	0.021	0.022	0.023	0.024	0.025	0.026	0.027	0.028	0.029	0.03	0.031	0.032	0.033	0.034	0.035	0.036	0.037	0.038	0.039	0.04	0.041	0.042	0.043	0.044	0.045	0.046	0.047	0.048	0.049
0	0.001	0.002	0.003	0.004	0.005	0.006	0.007	0.008	0.009	0.01	0.011	0.012	0.013	0.014	0.015	0.016	0.017	0.018	0.019	0.02	0.021	0.022	0.023	0.024	0.025	0.026	0.027	0.028	0.029	0.03	0.031	0.032	0.033	0.034	0.035	0.036	0.037	0.038	0.039	0.04	0.041	0.042	0.043	0.044	0.045	0.046	0.047	0.048	0.049
0	0.001	0.002	0.003	0.004	0.005	0.006	0.007	0.008	0.009	0.01	0.011	0.012	0.013	0.014	0.015	0.016	0.017	0.018	0.019	0.02	0.021	0.022	0.023	0.024	0.025	0.026	0.027	0.028	0.029	0.03	0.031	0.032	0.033	0.034	0.035	0.036	0.037	0.038	0.039	0.04	0.041	0.042	0.043	0.044	0.045	0.046	0.047	0.048	0.049
0	0.001	0.002	0.003	0.004	0.005	0.006	0.007	0.008	0.009	0.01	0.011	0.012	0.013	0.014	0.015	0.016	0.017	0.018	0.019	0.02	0.021	0.022	0.023	0.024	0.025	0.026	0.027	0.028	0.029	0.03	0.031	0.032	0.033	0.034	0.035	0.036	0.037	0.038	0.039	0.04	0.041	0.042	0.043	0.044	0.045	0.046	0.047	0.048	0.049
0	0.001	0.002	0.003	0.004	0.005	0.006	0.007	0.008	0.009	0.01	0.011	0.012	0.013	0.014	0.015	0.016	0.017	0.018	0.019	0.02	0.021	0.022	0.023	0.024	0.025	0.026	0.027	0.028	0.029	0.03	0.031	0.032	0.033	0.034	0.035	0.036	0.037	0.038	0.039	0.04	0.041	0.042	0.043	0.044	0.045	0.046	0.047	0.048	0.049
0	0.001	0.002	0.003	0.004	0.005	0.006	0.007	0.008	0.009	0.01	0.011	0.012	0.013	0.014	0.015	0.016	0.017	0.018	0.019	0.02	0.021	0.022	0.023	0.024	0.025	0.026	0.027	0.028	0.029	0.03	0.031	0.032	0.033	0.034	0.035	0.036	0.037	0.038	0.039	0.04	0.041	0.042	0.043	0.044	0.045	0.046	0.047	0.048	0.049
0	0.001	0.002	0.003	0.004	0.005	0.006	0.007	0.008	0.009	0.01	0.011	0.012	0.013	0.014	0.015	0.016	0.017	0.018	0.019	0.02	0.021	0.022	0.023	0.024	0.025	0.026	0.027	0.028	0.029	0.03	0.031	0.032	0.033	0.034	0.035	0.036	0.037	0.038	0.039	0.04	0.041	0.042	0.043	0.044	0.045	0.046	0.047	0.048	0.049
0	0.001	0.002	0.003	0.004	0.005	0.006	0.007	0.008	0.009	0.01	0.011	0.012	0.013	0.014	0.015	0.016	0.017	0.018	0.019	0.02	0.021	0.022	0.023	0.024	0.025	0.026	0.027	0.028	0.029	0.03	0.031	0.032	0.033	0.034	0.035	0.036	0.037	0.038	0.039	0.04	0.041	0.042	0.043	0.044	0.045	0.046	0.047	0.048	0.049
0	0.001	0.002	0.003	0.004	0.005	0.006	0.007	0.008	0.009	0.01	0.011	0.012	0.013	0.014	0.015	0.016	0.017	0.018	0.019	0.02	0.021	0.022	0.023	0.024	0.025	0.026	0.027	0.028	0.029	0.03	0.031	0.032	0.033	0.034	0.035	0.036	0.037	0.038	0.039	0.04	0.041	0.042	0.043	0.044	0.045	0.046	0.047	0.048	0.049
0	0.001	0.002	0.003	0.004	0.005	0.006	0.007	0.008	0.009	0.01	0.011	0.012	0.013	0.014	0.015	0.016	0.017	0.018	0.019	0.02	0.021	0.022	0.023	0.024	0.025	0.026	0.027	0.028	0.029	0.03	0.031	0.032	0.033	0.034	0.035	0.036	0.037	0.038	0.039	0.04	0.041	0.042	0.043	0.044	0.045	0.046	0.047	0.048	0.049
0	0.001	0.002	0.003	0.004	0.005	0.006	0.007	0.008	0.009	0.01	0.011	0.012	0.013	0.014	0.015	0.016	0.017	0.018	0.019	0.02	0.021	0.022	0.023	0.024	0.025	0.026	0.027	0.028	0.029	0.03	0.031	0.032	0.033	0.034	0.035	0.036	0.037	0.038	0.039	0.04	0.041	0.042	0.043	0.044	0.045	0.046	0.047	0.048	0.049
0	0.001	0.002	0.003	0.004	0.005	0.006	0.007	0.008	0.009	0.01	0.011	0.012	0.013	0.014	0.015	0.016	0.017	0.018	0.019	0.02	0.021	0.022	0.023	0.024	0.025	0.026	0.027	0.028	0.029	0.03	0.031	0.032	0.033	0.034	0.035	0.036	0.037	0.038	0.039	0.04	0.041	0.042	0.043	0.044	0.045	0.046	0.047	0.048	0.049
0	0.001	0.002	0.003	0.004	0.005	0.006	0.007	0.008	0.009	0.01	0.011	0.012	0.013	0.014	0.015	0.016	0.017	0.018	0.019	0.02	0.021	0.022	0.023	0.024	0.025	0.026	0.027	0.028	0.029	0.03	0.031	0.032	0.033	0.034	0.035	0.036	0.037	0.038	0.039	0.04	0.041	0.042	0.043	0.044	0.045	0.046	0.047	0.048	0.049
0	0.001	0.002	0.003	0.004	0.005	0.006	0.007	0.008	0.009	0.01	0.011	0.012	0.013	0.014	0.015	0.016	0.017	0.018	0.019	0.02	0.021	0.022	0.023	0.024	0.025	0.026	0.027	0.028	0.029	0.03	0.031	0.032	0.033	0.034	0.035	0.036	0.037	0.038	0.039	0.04	0.041	0.042	0.043	0.044	0.045	0.046	0.047	0.048	0.049
0	0.001	0.002	0.003	0.004	0.005	0.006	0.007	0.008	0.009	0.01	0.011	0.012	0.013	0.014	0.015	0.016	0.017	0.018	0.019	0.02	0.021	0.022	0.023	0.024	0.025	0.026	0.027	0.028	0.029	0.03	0.031	0.032	0.033	0.034	0.035	0.036	0.037	0.038	0.039	0.04	0.041	0.042	0.043	0.044	0.045	0.046	0.047	0.048	0.049
0	0.001	0.002	0.003	0.004	0.005	0.006	0.007	0.008	0.009	0.01	0.011	0.012	0.013	0.014	0.015	0.016	0.017	0.018	0.019	0.02	0.021	0.022	0.023	0.024	0.025	0.026	0.027	0.028	0.029	0.03	0.031	0.032	0.033	0.034	0.035	0.036	0.037	0.038	0.039	0.04	0.041	0.042	0.043	0.044	0.045	0.046	0.047	0.048	0.049
0	0.001	0.002	0.003	0.004	0.005	0.006	0.007	0.008	0.009	0.01	0.011	0.012	0.013	0.014	0.015	0.016	0.017	0.018	0.019	0.02	0.021	0.022	0.023	0.024	0.025	0.026	0.027	0.028	0.029	0.03	0.031	0.032	0.033	0.034	0.035	0.036	0.037	0.038	0.039	0.04	0.041	0.042	0.043	0.044	0.045	0.046	0.047	0.048	0.049
0	0.001	0.002	0.003	0.004	0.005	0.006	0.007	0.008	0.009	0.01	0.011	0.012	0.013	0.014	0.015	0.016	0.017	0.018	0.019	0.02	0.021	0.022	0.023	0.024	0.025	0.026	0.027	0.028	0.029	0.03	0.031	0.032	0.033	0.034	0.035	0.036	0.037	0.038	0.039	0.04	0.041	0.042	0.043	0.044	0.045	0.046	0.047	0.048	0.049
0	0.001	0.002	0.003	0.004	0.005	0.006	0.007	0.008	0.009	0.01	0.011	0.012	0.013	0.014	0.015	0.016	0.017	0.018	0.019	0.02	0.021	0.022	0.023	0.024	0.025	0.026	0.027	0.028	0.029	0.03	0.031	0.032	0.033	0.034	0.035	0.036	0.037	0.038	0.039	0.04	0.041	0.042	0.043	0.044	0.045	0.046	0.047	0.048	0.049
0	0.001	0.002	0.003	0.004	0.005	0.006	0.007	0.008	0.009	0.01	0.011	0.012	0.013	0.014	0.015	0.016	0.017	0.018	0.019	0.02	0.021	0.022	0.023	0.024	0.025	0.026	0.027	0.028	0.029	0.03	0.031	0.032	0.033	0.034	0.035	0.036	0.037	0.038	0.039	0.04	0.041	0.042	0.043	0.044	0.045	0.046	0.047	0.048	0.049
0	0.001	0.002	0.003	0.004	0.005	0.006	0.007	0.008	0.009	0.01	0.011	0.012	0.013	0.014	0.015	0.016	0.017	0.018	0.019	0.02	0.021	0.022	0.023	0.024	0.025	0.026	0.027	0.028	0.029	0.03	0.031	0.032	0.033	0.034	0.035	0.036	0.037	0.038	0.039	0.04	0.041	0.042	0.043	0.044	0.045	0.046	0.047	0.048	0.049
0	0.001	0.002	0.003	0.004	0.005	0.006	0.007	0.008	0.009	0.01	0.011	0.012	0.013	0.014	0.015	0.016	0.017	0.018	0.019	0.02	0.021	0.022	0.023	0.024	0.025	0.026	0.027	0.028	0.029	0.03	0.031	0.032	0.033	0.034	0.035	0.036	0.037	0.038	0.039	0.04	0.041	0.042	0.043	0.044	0.045	0.046	0.047	0.048	0.049
0	0.001	0.002	0.003	0.004	0.005	0.006	0.007	0.008	0.009	0.01	0.011	0.012	0.013	0.014	0.015	0.016	0.017	0.018	0.019	0.02	0.021	0.022	0.023	0.024	0.025	0.026	0.027	0.028	0.029	0.03	0.031	0.032	0.033	0.034	0.035	0.036	0.037	0.038	0.039	0.04	0.041	0.042	0.043	0.044	0.045	0.046	0.047	0.048	0.049
0	0.001	0.002	0.003	0.004	0.005	0.006	0.007	0.008	0.009	0.01	0.011	0.012	0.013	0.014	0.015	0.016	0.017	0.018	0.019	0.02	0.021	0.022	0.023	0.024	0.025	0.026	0.027	0.028	0.029	0.03	0.031	0.032	0.033	0.034	0.035	0.036	0.037	0.038	0.039	0.04	0.041	0.042	0.043	0.044	0.045	0.046	0.047	0.048	0.049
0	0.001	0.002	0.003	0.004	0.005	0.006	0.007	0.008	0.009	0.01	0.011	0.012	0.013	0.014	0.015	0.016	0.017	0.018	0.019	0.02	0.021	0.022	0.023	0.024	0.025	0.026	0.027	0.028	0.029	0.03	0.031	0.032	0.033	0.034	0.035	0.036	0.037	0.038	0.039	0.04	0.041	0.042	0.043	0.044	0.045	0.046	0.047	0.048	0.049
0	0.001	0.002	0.003	0.004	0.005	0.006	0.007	0.008	0.009	0.01	0.011	0.012	0.013	0.014	0.015	0.016	0.017	0.018	0.019	0.02	0.021	0.022	0.023	0.024	0.025	0.026	0.027	0.028	0.029	0.03	0.031	0.032	0.033	0.034	0.035	0.036	0.037	0.038	0.039	0.04	0.041	0.042	0.043	0.044	0.045	0.046	0.047	0.048	0.049
0	0.001	0.002	0.003	0.004	0.005	0.006	0.007	0.008	0.009	0.01	0.011	0.012	0.013	0.014	0.015	0.016	0.017	0.018	0.019	0.02	0.021	0.022	0.023	0.024	0.025	0.026	0.027	0.028	0.029	0.03	0.031	0.032	0.033	0.034	0.035	0.036	0.037	0.038	0.039	0.04	0.041	0.042	0.043	0.044	0.045	0.046	0.047	0.048	0.049
0	0.001	0.002	0.003	0.004	0.005	0.006	0.007	0.008	0.009	0.01	0.011	0.012	0.013	0.014	0.015	0.016	0.017	0.018	0.019	0.02	0.021	0.022	0.023	0.024	0.025	0.026	0.027	0.028	0.029	0.03	0.031	0.032	0.033	0.034	0.035	0.036	0.037	0.038	0.039	0.04	0.041	0.042	0.043	0.044	0.045	0.046	0.047	0.048	0.049
0	0.001	0.002	0.003	0.004	0.005	0.006	0.007	0.008	0.009	0.01	0.011	0.012	0.013	0.014	0.015	0.016	0.017	0.018	0.019	0.02	0.021	0.022	0.023	0.024	0.025	0.026	0.027	0.028	0.029	0.03	0.031	0.032	0.033	0.034	0.035	0.036	0.037	0.038	0.039	0.04	0.041	0.042	0.043	0.044	0.045	0.046	0.047	0.048	0.049
0	0.001	0.002	0.003	0.004	0.005	0.006	0.007	0.008	0.009	0.01	0.011	0.012	0.013	0.014	0.015	0.016	0.017	0.018	0.019	0.02	0.021	0.022	0.023	0.024	0.025	0.026	0.027	0.028	0.029	0.03	0.031	0.032	0.033	0.034	0.035	0.036	0.037	0.038	0.039	0.04	0.041	0.042	0.043	0.044	0.045	0.046	0.047	0.048	0.049
0	0.001	0.002	0.003	0.004	0.005	0.006	0.007	0.008	0.009	0.01	0.011	0.012	0.013	0.014	0.015	0.016	0.017	0.018	0.019	0.02	0.021	0.022	0.023	0.024	0.025	0.026	0.027	0.028	0.029	0.03	0.031	0.032	0.033	0.034	0.035	0.036	0.037	0.038	0.039	0.04	0.041	0.042	0.043	0.044	0.045	0.046	0.047	0.048	0.049
0	0.001	0.002	0.003	0.004	0.005	0.006	0.007	0.008	0.009	0.01	0.011	0.012	0.013	0.014	0.015	0.016	0.017	0.018	0.019	0.02	0.021	0.022	0.023	0.024	0.025	0.026	0.027	0.028	0.029	0.03	0.031	0.032	0.033	0.034	0.035	0.036	0.037	0.038	0.039	0.04	0.041	0.042	0.043	0.044	0.045	0.046	0.047	0.048	0.049
0	0.001	0.002	0.003	0.004	0.005	0.006	0.007	0.008	0.009	0.01	0.011	0.012	0.013	0.014	0.015	0.016	0.017	0.018	0.019	0.02	0.021	0.022	0.023	0.024	0.025	0.026	0.027	0.028	0.029	0.03	0.031	0.032	0.033	0.034	0.035	0.036	0.037	0.038	0.039	0.04	0.041	0.042	0.043	0.044	0.045	0.046	0.047	0.048	0.049
0	0.001	0.002	0.003	0.004	0.005	0.006	0.007	0.008	0.009	0.01	0.011	0.012	0.013	0.014	0.015	0.016	0.017	0.018	0.019	0.02	0.021	0.022	0.023	0.024	0.025	0.026	0.027	0.028	0.029	0.03	0.031	0.032	0.033	0.034	0.035	0.036	0.037	0.038	0.039	0.04	0.041	0.042	0.043	0.044	0.045	0.046	0.047	0.048	0.049
0	0.001	0.002	0.003	0.004	0.005	0.006	0.007	0.008	0.009	0.01	0.011	0.012	0.013	0.014	0.015	0.016	0.017	0.018	0.019	0.02	0.021	0.022	0.023	0.024	0.025	0.026	0.027	0.028	0.029	0.03	0.031	0.032	0.033	0.034	0.035	0.036	0.037	0.038	0.039	0.04	0.041	0.042	0.043	0.044	0.045	0.046	0.047	0.048	0.049
0	0.001	0.002	0.003	0.004	0.005	0.006	0.007	0.008	0.009	0.01	0.011	0.012	0.013	0.014	0.015	0.016	0.017	0.018	0.019	0.02	0.021	0.022	0.023	0.024	0.025	0.026	0.027	0.028	0.029	0.03	0.031	0.032	0.033	0.034	0.035	0.036	0.037	0.038	0.039	0.04	0.041	0.042	0.043	0.044	0.045	0.046	0.047	0.048	0.049
0	0.001	0.002	0.003	0.004	0.005	0.006	0.007	0.008	0.009	0.01	0.011	0.012	0.013	0.014	0.015	0.016	0.017	0.018	0.019	0.02	0.021	0.022	0.023	0.024	0.025	0.026	0.027	0.028	0.029	0.03	0.031	0.032	0.033	0.034	0.035	0.036	0.037	0.038	0.039	0.04	0.041	0.042	0.043	0.044	0.045	0.046	0.047	0.048	0.049
0	0.001	0.002	0.003	0.004	0.005	0.006	0.007	0.008	0.009	0.01	0.011	0.012	0.013	0.014	0.015	0.016	0.017	0.018	0.019	0.02	0.021	0.022	0.023	0.024	0.025	0.026	0.027	0.028	0.029	0.03	0.031	0.032	0.033	0.034	0.035	0.036	0.037	0.038	0.039	0.04	0.041	0.042	0.043	0.044	0.045	0.046	0.047	0.048	0.049
0	0.001	0.002	0.003	0.004	0.005	0.006	0.007	0.008	0.009	0.01	0.011	0.012	0.013	0.014	0.015	0.016	0.017	0.018	0.019	0.02	0.021	0.022	0.023	0.024	0.025	0.026	0.027	0.028	0.029	0.03	0.031	0.032	0.033	0.034	0.035	0.036	0.037	0.038	0.039	0.04	0.041	0.042	0.043	0.044	0.045	0.046	0.047	0.048	0.049
0	0.001	0.002	0.003	0.004	0.005	0.006	0.007	0.008	0.009	0.01	0.011	0.012	0.013	0.014	0.015	0.016	0.017	0.018	0.019	0.02	0.021	0.022	0.023	0.024	0.025	0.026	0.027	0.028	0.029	0.03	0.031	0.032	0.033	0.034	0.035	0.036	0.037	0.038	0.039	0.04	0.041	0.042	0.043	0.044	0.045	0.046	0.047	0.048	0.049
0	0.001	0.002	0.003	0.004	0.005	0.006	0.007	0.008	0.009	0.01	0.011	0.012	0.013	0.014	0.015	0.016	0.017	0.018	0.019	0.02	0.021	0.022	0.023	0.024	0.025	0.026	0.027	0.028	0.029	0.03	0.031	0.032	0.033	0.034	0.035	0.036	0.037	0.038	0.039	0.04	0.041	0.042	0.043	0.044	0.045	0.046	0.047	0.048	0.049
0	0.001	0.002	0.003	0.004	0.005	0.006	0.007	0.008	0.009	0.01	0.011	0.012	0.013	0.014	0.015	0.016	0.017	0.018	0.019	0.02	0.021	0.022	0.023	0.024	0.025	0.026	0.027	0.028	0.029	0.03	0.031	0.032	0.033	0.034	0.035	0.036	0.037	0.038	0.039	0.04	0.041	0.042	0.043	0.044	0.045	0.046	0.047	0.048	0.049
0	0.001	0.002	0.003	0.004	0.005	0.006	0.007	0.008	0.009	0.01	0.011	0.012	0.013	0.014	0.015	0.016	0.017	0.018	0.019	0.02	0.021	0.022	0.023	0.024	0.025	0.026	0.027	0.028	0.029	0.03	0.031	0.032	0.033	0.034	0.035	0.036	0.037	0.038	0.039	0.04	0.041	0.042	0.043	0.044	0.045	0.046	0.047	0.048	0.049
0	0.001	0.002	0.003	0.004	0.005	0.006	0.007	0.008	0.009	0.01	0.011	0.012	0.013	0.014	0.015	0.016	0.017	0.018	0.019	0.02	0.021	0.022	0.023	0.024	0.025	0.026	0.027	0.028	0.029	0.03	0.031	0.032	0.033	0.034	0.035	0.036	0.037	0.038	0.039	0.04	0.041	0.042	0.043	0.044	0.045	0.046	0.047	0.048	0.049
0	0.001	0.002	0.003	0.004	0.005	0.006	0.007	0.008	0.009	0.01	0.011	0.012	0.013	0.014	0.015	0.016	0.017	0.018	0.019	0.02	0.021	0.022	0.023	0.024	0.025	0.026	0.027	0.028	0.029	0.03	0.031	0.032	0.033	0.034	0.035	0.036	0.037	0.038	0.039	0.04	0.041	0.042	0.043	0.044	0.045	0.046	0.047	0.048	0.049
0	0.001	0.002	0.003	0.004	0.005	0.006	0.007	0.008	0.009	0.01	0.011	0.012	0.013	0.014	0.015	0.016	0.017	0.018	0.019	0.02	0.021	0.022	0.023	0.024	0.025	0.026	0.027	0.028	0.029	0.03	0.031	0.032	0.033	0.034	0.035	0.036	0.037	0.038	0.039	0.04	0.041	0.042	0.043	0.044	0.045	0.046	0.047	0.048	0.049
0	0.001	0.002	0.003	0.004	0.005	0.006	0.007	0.008	0.009	0.01	0.011	0.012	0.013	0.014	0.015	0.016	0.017	0.018	0.019	0.02	0.021	0.022	0.023	0.024	0.025	0.026	0.027	0.028	0.029	0.03	0.031	0.032	0.033	0.034	0.035	0.036	0.037	0.038	0.039	0.04	0.041	0.042	0.043	0.044	0.045	0.046	0.047	0.048	0.049
0	0.001	0.002	0.003	0.004	0.005	0.006	0.007	0.008	0.009	0.01	0.011	0.012	0.013	0.014	0.015	0.016	0.017	0.018	0.019	0.02	0.021	0.022	0.023	0.024	0.025	0.026	0.027	0.028	0.029	0.03	0.031	0.032	0.033	0.034	0.035	0.036	0.037	0.038	0.039	0.04	0.041	0.042	0.043	0.044	0.045	0.046	0.047	0.048	0.049
0	0.001	0.002	0.003	0.004	0.005	0.006	0.007	0.008	0.009	0.01	0.011	0.012	0.013	0.014	0.015	0.016	0.017	0.018	0.019	0.02	0.021	0.022	0.023	0.024	0.025	0.026	0.027	0.028	0.029	0.03	0.031	0.032	0.033	0.034	0.035	0.036	0.037	0.038	0.039	0.04	0.041	0.042	0.043	0.044	0.045	0.046	0.047	0.048	0.049
0	0.001	0.002	0.003	0.004	0.005	0.006	0.007	0.008	0.009	0.01	0.011	0.012	0.013	0.014	0.015	0.016	0.017	0.018	0.019	0.02	0.021	0.022	0.023	0.024	0.025	0.026	0.027	0.028	0.029	0.03	0.031	0.032	0.033	0.034	0.035	0.036	0.037	0.038	0.039	0.04	0.041	0.042	0.043	0.044	0.045	0.046	0.047	0.048	0.049
0	0.001	0.002	0.003	0.004	0.005	0.006	0.007	0.008	0.009	0.01	0.011	0.012	0.013	0.014	0.015	0.016	0.017	0.018	0.019	0.02	0.021	0.022	0.023	0.024	0.025	0.026	0.027	0.028	0.029	0.03	0.031	0.032	0.033	0.034	0.035	0.036	0.037	0.038	0.039	0.04	0.041	0.042	0.043	0.044	0.045	0.046	0.047	0.048	0.049
0	0.001	0.002	0.003	0.004	0.005	0.006	0.007	0.008	0.009	0.01	0.011	0.012	0.013	0.014	0.015	0.016	0.017	0.018	0.019	0.02	0.021	0.022	0.023	0.024	0.025	0.026	0.027	0.028	0.029	0.03	0.031	0.032	0.033	0.034	0.035	0.036	0.037	0.038	0.039	0.04	0.041	0.042	0.043	0.044	0.045	0.046	0.047	0.048	0.049
0	0.001	0.002	0.003	0.004	0.005	0.006	0.007	0.008	0.009	0.01	0.011	0.012	0.013	0.014	0.015	0.016	0.017	0.018	0.019	0.02	0.021	0.022	0.023	0.024	0.025	0.026	0.027	0.028	0.029	0.03	0.031	0.032	0.033	0.034	0.035	0.036	0.037	0.038	0.039	0.04	0.041	0.042	0.043	0.044	0.045	0.046	0.047	0.048	0.049
0	0.001	0.002	0.003	0.004	0.005	0.006	0.007	0.008	0.009	0.01	0.011	0.012	0.013	0.014	0.015	0.016	0.017	0.018	0.019	0.02	0.021	0.022	0.023	0.024	0.025	0.026	0.027	0.028	0.029	0.03	0.031	0.032	0.033	0.034	0.035	0.036	0.037	0.038	0.039	0.04	0.041	0.042	0.043	0.044	0.045	0.046	0.047	0.048	0.049
0	0.001	0.002	0.003	0.004	0.005	0.006	0.007	0.008	0.009	0.01	0.011	0.012	0.013	0.014	0.015	0.016	0.017	0.018	0.019	0.02	0.021	0.022	0.023	0.024	0.025	0.026	0.027	0.028	0.029	0.03	0.031	0.032	0.033	0.034	0.035	0.036	0.037	0.038	0.039	0.04	0.041	0.042	0.043	0.044	0.045	0.046	0.047	0.048	0.049
0	0.001	0.002	0.003	0.004	0.005	0.006	0.007	0.008	0.009	0.01	0.011	0.012	0.013	0.014	0.015	0.016	0.017	0.018	0.019	0.02	0.021	0.022	0.023	0.024	0.025	0.026	0.027	0.028	0.029	0.03	0.031	0.032	0.033	0.034	0.035	0.036	0.037	0.038	0.039	0.04	0.041	0.042	0.043	0.044	0.045	0.046	0.047	0.048	0.049
0	0.001	0.002	0.003	0.004	0.005	0.006	0.007	0.008	0.009	0.01	0.011	0.012	0.013	0.014	0.015	0.016	0.017	0.018	0.019	0.02	0.021	0.022	0.023	0.024	0.025	0.026	0.027	0.028	0.029	0.03	0.031	0.032	0.033	0.034	0.035	0.036	0.037	0.038	0.039	0.04	0.041	0.042	0.043	0.044	0.045	0.046	0.047	0.048	0.049
0	0.001	0.002	0.003	0.004	0.005	0.006	0.007	0.008	0.009	0.01	0.011	0.012	0.013	0.014	0.015	0.016	0.017	0.018	0.019	0.02	0.021	0.022	0.023	0.024	0.025	0.026	0.027	0.028	0.029	0.03	0.031	0.032	0.033	0.034	0.035	0.036	0.037	0.038	0.039	0.04	0.041	0.042	0.043	0.044	0.045	0.046	0.047	0.048	0.049
0	0.001	0.002	0.003	0.004	0.005	0.006	0.007	0.008	0.009	0.01	0.011	0.012	0.013	0.014	0.015	0.016	0.017	0.018	0.019	0.02	0.021	0.022	0.023	0.024	0.025	0.026	0.027	0.028	0.029	0.03	0.031	0.032	0.033	0.034	0.035	0.036	0.037	0.038	0.039	0.04	0.041	0.042	0.043	0.044	0.045	0.046	0.047	0.048	0.049
0	0.001	0.002	0.003	0.004	0.005	0.006	0.007	0.008	0.009	0.01	0.011	0.012	0.013	0.014	0.015	0.016	0.017	0.018	0.019	0.02	0.021	0.022	0.023	0.024	0.025	0.026	0.027	0.028	0.029	0.03	0.031	0.032	0.033	0.034	0.035	0.036	0.037	0.038	0.039	0.04	0.041	0.042	0.043	0.044	0.045	0.046	0.047	0.048	0.049
0	0.001	0.002	0.003	0.004	0.005	0.006	0.007	0.008	0.009	0.01	0.011	0.012	0.013	0.014	0.015	0.016	0.017	0.018	0.019	0.02	0.021	0.022	0.023	0.024	0.025	0.026	0.027	0.028	0.029	0.03	0.031	0.032	0.033	0.034	0.035	0.036	0.037	0.038	0.039	0.04	0.041	0.042	0.043	0.044	0.045	0.046	0.047	0.048	0.049
0	0.001	0.002	0.003	0.004	0.005	0.006	0.007	0.008	0.009	0.01	0.011	0.012	0.013	0.014	0.015	0.016	0.017	0.018	0.019	0.02	0.021	0.022	0.023	0.024	0.025	0.026	0.027	0.028	0.029	0.03	0.031	0.032	0.033	0.034	0.035	0.036	0.037	0.038	0.039	0.04	0.041	0.042	0.043	0.044	0.045	0.046	0.047	0.048	0.049
0	0.001	0.002	0.003	0.004	0.005	0.006	0.007	0.008	0.009	0.01	0.011	0.012	0.013	0.014	0.015	0.016	0.017	0.018	0.019	0.02	0.021	0.022	0.023	0.024	0.025	0.026	0.027	0.028	0.029	0.03	0.031	0.032	0.033	0.034	0.035	0.036	0.037	0.038	0.039	0.04	0.041	0.042	0.043	0.044	0.045	0.046	0.047	0.048	0.049
0	0.001	0.002	0.003	0.004	0.005	0.006	0.007	0.008	0.009	0.01	0.011	0.012	0.013	0.014	0.015	0.016	0.017	0.018	0.019	0.02	0.021	0.022	0.023	0.024	0.025	0.026	0.027	0.028	0.029	0.03	0.031	0.032	0.033	0.034	0.035	0.036	0.037	0.038	0.039	0.04	0.041	0.042	0.043	0.044	0.045	0.046	0.047	0.048	0.049
0	0.001	0.002	0.003	0.004	0.005	0.006	0.007	0.008	0.009	0.01	0.011	0.012	0.013	0.014	0.015	0.016	0.017	0.018	0.019	0.02	0.021	0.022	0.023	0.024	0.025	0.026	0.027	0.028	0.029	0.03	0.031	0.032	0.033	0.034	0.035	0.036	0.037	0.038	0.039	0.04	0.041	0.042	0.043	0.044	0.045	0.046	0.047	0.048	0.049
0	0.001	0.002	0.003	0.004	0.005	0.006	0.007	0.008	0.009	0.01	0.011	0.012	0.013	0.014	0.015	0.016	0.017	0.018	0.019	0.02	0.021	0.022	0.023	0.024	0.025	0.026	0.027	0.028	0.029	0.03	0.031	0.032	0.033	0.034	0.035	0.036	0.037	0.038	0.039	0.04	0.041	0.042	0.043	0.044	0.045	0.046	0.047	0.048	0.049
0	0.001	0.002	0.003	0.004	0.005	0.006	0.007	0.008	0.009	0.01	0.011	0.012	0.013	0.014	0.015	0.016	0.017	0.018	0.019	0.02	0.021	0.022	0.023	0.024	0.025	0.026	0.027	0.028	0.029	0.03	0.031	0.032	0.033	0.034	0.035	0.036	0.037	0.038	0.039	0.04	0.041	0.042	0.043	0.044	0.045	0.046	0.047	0.048	0.049
0	0.001	0.002	0.003	0.004	0.005	0.006	0.007	0.008	0.009	0.01	0.011	0.012	0.013	0.014	0.015	0.016	0.017	0.018	0.019	0.02	0.021	0.022	0.023	0.024	0.025	0.026	0.027	0.028	0.029	0.03	0.031	0.032	0.033	0.034	0.035	0.036	0.037	0.038	0.039	0.04	0.041	0.042	0.043	0.044	0.045	0.046	0.047	0.048	0.049
0	0.001	0.002	0.003	0.004	0.005	0.006	0.007	0.008	0.009	0.01	0.011	0.012	0.013	0.014	0.015	0.016	0.017	0.018	0.019	0.02	0.021	0.022	0.023	0.024	0.025	0.026	0.027	0.028	0.029	0.03	0.031	0.032	0.033	0.034	0.035	0.036	0.037	0.038	0.039	0.04	0.041	0.042	0.043	0.044	0.045	0.046	0.047	0.048	0.049
0	0.001	0.002	0.003	0.004	0.005	0.006	0.007	0.008	0.009	0.01	0.011	0.012	0.013	0.014	0.015	0.016	0.017	0.018	0.019	0.02	0.021	0.022	0.023	0.024	0.025	0.026	0.027	0.028	0.029	0.03	0.031	0.032	0.033	0.034	0.035	0.036	0.037	0.038	0.039	0.04	0.041	0.042	0.043	0.044	0.045	0.046	0.047	0.048	0.049
0	0.001	0.002	0.003	0.004	0.005	0.006	0.007	0.008	0.009	0.01	0.011	0.012	0.013	0.014	0.015	0.016	0.017	0.018	0.019	0.02	0.021	0.022	0.023	0.024	0.025	0.026	0.027	0.028	0.029	0.03	0.031	0.032	0.033	0.034	0.035	0.036	0.037	0.038	0.039	0.04	0.041	0.042	0.043	0.044	0.045	0.046	0.047	0.048	0.049
0	0.001	0.002	0.003	0.004	0.005	0.006	0.007	0.008	0.009	0.01	0.011	0.012	0.013	0.014	0.015	0.016	0.017	0.018	0.019	0.02	0.021	0.022	0.023	0.024	0.025	0.026	0.027	0.028	0.029	0.03	0.031	0.032	0.033	0.034	0.035	0.036	0.037	0.038	0.039	0.04	0.041	0.042	0.043	0.044	0.045	0.046	0.047	0.048	0.049
0	0.001	0.002	0.003	0.004	0.005	0.006	0.007	0.008	0.009	0.01	0.011	0.012	0.013	0.014	0.015	0.016	0.017	0.018	0.019	0.02	0.021	0.022	0.023	0.024	0.025	0.026	0.027	0.028	0.029	0.03	0.031	0.032	0.033	0.034	0.035	0.036	0.037	0.038	0.039	0.04	0.041	0.042	0.043	0.044	0.045	0.046	0.047	0.048	0.049
0	0.001	0.002	0.003	0.004	0.005	0.006	0.007	0.008	0.009	0.01	0.011	0.012	0.013	0.014	0.015	0.016	0.017	0.018	0.019	0.02	0.021	0.022	0.023	0.024	0.025	0.026	0.027	0.028	0.029	0.03	0.031	0.032	0.033	0.034	0.035	0.036	0.037	0.038	0.039	0.04	0.041	0.042	0.043	0.044	0.045	0.046	0.047	0.048	0.049
0	0.001	0.002	0.003	0.004	0.005	0.006	0.007	0.008	0.009	0.01	0.011	0.012	0.013	0.014	0.015	0.016	0.017	0.018	0.019	0.02	0.021	0.022	0.023	0.024	0.025	0.026	0.027	0.028	0.029	0.03	0.031	0.032	0.033	0.034	0.035	0.036	0.037	0.038	0.039	0.04	0.041	0.042	0.043	0.044	0.045	0.046	0.047	0.048	0.049
0	0.001	0.002	0.003	0.004	0.005	0.006	0.007	0.008	0.009	0.01	0.011	0.012	0.013	0.014	0.015	0.016	0.017	0.018	0.019	0.02	0.021	0.022	0.023	0.024	0.025	0.026	0.027	0.028	0.029	0.03	0.031	0.032	0.033	0.034	0.035	0.036	0.037	0.038	0.039	0.04	0.041	0.042	0.043	0.044	0.045	0.046	0.047	0.048	0.049
0	0.001	0.002	0.003	0.004	0.005	0.006	0.007	0.008	0.009	0.01	0.011	0.012	0.013	0.014	0.015	0.016	0.017	0.018	0.019	0.02	0.021	0.022	0.023	0.024	0.025	0.026	0.027	0.028	0.029	0.03	0.031	0.032	0.033	0.034	0.035	0.036	0.037	0.038	0.039	0.04	0.041	0.042	0.043	0.044	0.045	0.046	0.047	0.048	0.049
0	0.001	0.002	0.003	0.004	0.005	0.006	0.007	0.008	0.009	0.01	0.011	0.012	0.013	0.014	0.015	0.016	0.017	0.018	0.019	0.02	0.021	0.022	0.023	0.024	0.025	0.026	0.027	0.028	0.029	0.03	0.031	0.032	0.033	0.034	0.035	0.036	0.037	0.038	0.039	0.04	0.041	0.042	0.043	0.044	0.045	0.046	0.047	0.048	0.049
0	0.001	0.002	0.003	0.004	0.005	0.006	0.007	0.008	0.009	0.01	0.011	0.012	0.013	0.014	0.015	0.016	0.017	0.018	0.019	0.02	0.021	0.022	0.023	0.024	0.025	0.026	0.027	0.028	0.029	0.03	0.031	0.032	0.033	0.034	0.035	0.036	0.037	0.038	0.039	0.04	0.041	0.042	0.043	0.044	0.045	0.046	0.047	0.048	0.049
0	0.001	0.002	0.003	0.004	0.005	0.006	0.007	0.008	0.009	0.01	0.011	0.012	0.013	0.014	0.015	0.016	0.017	0.018	0.019	0.02	0.021	0.022	0.023	0.024	0.025	0.026	0.027	0.028	0.029	0.03	0.031	0.032	0.033	0.034	0.035	0.036	0.037	0.038	0.039	0.04	0.041	0.042	0.043	0.044	0.045	0.046	0.047	0.048	0.049
0	0.001	0.002	0.003	0.004	0.005	0.006	0.007	0.008	0.009	0.01	0.011	0.012	0.013	0.014	0.015	0.016	0.017	0.018	0.019	0.02	0.021	0.022	0.023	0.024	0.025	0.026	0.027	0.028	0.029	0.03	0.031	0.032	0.033	0.034	0.035	0.036	0.037	0.038	0.039	0.04	0.041	0.042	0.043	0.044	0.045	0.046	0.047	0.048	0.049
0	0.001	0.002	0.003	0.004	0.005	0.006	0.007	0.008	0.009	0.01	0.011	0.012	0.013	0.014	0.015	0.016	0.017	0.018	0.019	0.02	0.021	0.022	0.023	0.024	0.025	0.026	0.027	0.028	0.029	0.03	0.031	0.032	0.033	0.034	0.035	0.036	0.037	0.038	0.039	0.04	0.041	0.042	0.043	0.044	0.045	0.046	0.047	0.048	0.049
0	0.001	0.002	0.003	0.004	0.005	0.006	0.007	0.008	0.009	0.01	0.011	0.012	0.013	0.014	0.015	0.016	0.017	0.018	0.019	0.02	0.021	0.022	0.023	0.024	0.025	0.026	0.027	0.028	0.029	0.03	0.031	0.032	0.033	0.034	0.035	0.036	0.037	0.038	0.039	0.04	0.041	0.042	0.043	0.044	0.045	0.046	0.047	0.048	0.049
0	0.001	0.002	0.003	0.004	0.005	0.006	0.007	0.008	0.009	0.01	0.011	0.012	0.013	0.014	0.015	0.016	0.017	0.018	0.019	0.02	0.021	0.022	0.023	0.024	0.025	0.026	0.027	0.028	0.029	0.03	0.031	0.032	0.033	0.034	0.035	0.036	0.037	0.038	0.039	0.04	0.041	0.042	0.043	0.044	0.045	0.046	0.047	0.048	0.049
0	0.001	0.002	0.003	0.004	0.005	0.006	0.007	0.008	0.009	0.01	0.011	0.012	0.013	0.014	0.015	0.016	0.017	0.018	0.019	0.02	0.021	0.022	0.023	0.024	0.025	0.026	0.027	0.028	0.029	0.03	0.031	0.032	0.033	0.034	0.035	0.036	0.037	0.038	0.039	0.04	0.041	0.042	0.043	0.044	0.045	0.046	0.047	0.048	0.049
0	0.001	0.002	0.003	0.004	0.005	0.006	0.007	0.008	0.009	0.01	0.011	0.012	0.013	0.014	0.015	0.016	0.017	0.018	0.019	0.02	0.021	0.022	0.023	0.024	0.025	0.026	0.027	0.028	0.029	0.03	0.031	0.032	0.033	0.034	0.035	0.036	0.037	0.038	0.039	0.04	0.041	0.042	0.043	0.044	0.045	0.046	0.047	0.048	0.049
0	0.001	0.002	0.003	0.004	0.005	0.006	0.007	0.008	0.009	0.01	0.011	0.012	0.013	0.014	0.015	0.016	0.017	0.018	0.019	0.02	0.021	0.022	0.023	0.024	0.025	0.026	0.027	0.028	0.029	0.03	0.031	0.032	0.033	0.034	0.035	0.036	0.037	0.038	0.039	0.04	0.041	0.042	0.043	0.044	0.045	0.046	0.047	0.048	0.049
0	0.001	0.002	0.003	0.004	0.005	0.006	0.007	0.008	0.009	0.01	0.011	0.012	0.013	0.014	0.015	0.016	0.017	0.018	0.019	0.02	0.021	0.022	0.023	0.024	0.025	0.026	0.027	0.028	0.029	0.03	0.031	0.032	0.033	0.034	0.035	0.036	0.037	0.038	0.039	0.04	0.041	0.042	0.043	0.044	0.045	0.046	0.047	0.048	0.049
0	0.001	0.002	0.003	0.004	0.005	0.006	0.007	0.008	0.009	0.01	0.011	0.012	0.013	0.014	0.015	0.016	0.017	0.018	0.019	0.02	0.021	0.022	0.023	0.024	0.025	0.026	0.027	0.028	0.029	0.03	0.031	0.032	0.033	0.034	0.035	0.036	0.037	0.038	0.039	0.04	0.041	0.042	0.043	0.044	0.045	0.046	0.047	0.048	0.049
0	0.001	0.002	0.003	0.004	0.005	0.006	0.007	0.008	0.009	0.01	0.011	0.012	0.013	0.014	0.015	0.016	0.017	0.018	0.019	0.02	0.021	0.022	0.023	0.024	0.025	0.026	0.027	0.028	0.029	0.03	0.031	0.032	0.033	0.034	0.035	0.036	0.037	0.038	0.039	0.04	0.041	0.042	0.043	0.044	0.045	0.046	0.047	0.048	0.049
0	0.001	0.002	0.003	0.004	0.005	0.006	0.007	0.008	0.009	0.01	0.011	0.012	0.013	0.014	0.015	0.016	0.017	0.018	0.019	0.02	0.021	0.022	0.023	0.024	0.025	0.026	0.027	0.028	0.029	0.03	0.031	0.032	0.033	0.034	0.035	0.036	0.037	0.038	0.039	0.04	0.041	0.042	0.043	0.044	0.045	0.046	0.047	0.048	0.049
0	0.001	0.002	0.003	0.004	0.005	0.006	0.007	0.008	0.009	0.01	0.011	0.012	0.013	0.014	0.015	0.016	0.017	0.018	0.019	0.02	0.021	0.022	0.023	0.024	0.025	0.026	0.027	0.028	0.029	0.03	0.031	0.032	0.033	0.034	0.035	0.036	0.037	0.038	0.039	0.04	0.041	0.042	0.043	0.044	0.045	0.046	0.047	0.048	0.049
0	0.001	0.002	0.003	0.004	0.005	0.006	0.007	0.008	0.009	0.01	0.011	0.012	0.013	0.014	0.015	0.016	0.017	0.018	0.019	0.02	0.021	0.022	0.023	0.024	0.025	0.026	0.027	0.028	0.029	0.03	0.031	0.032	0.033	0.034	0.035	0.036	0.037	0.038	0.039	0.04	0.041	0.042	0.043	0.044	0.045	0.046	0.047	0.048	0.049
0	0.001	0.002	0.003	0.004	0.005	0.006	0.007	0.008	0.009	0.01	0.011	0.012	0.013	0.014	0.015	0.016	0.017	0.018	0.019	0.02	0.021	0.022	0.023	0.024	0.025	0.026	0.027	0.028	0.029	0.03	0.031	0.032	0.033	0.034	0.035	0.036	0.037	0.038	0.039	0.04	0.041	0.042	0.043	0.044	0.045	0.046	0.047	0.048	0.049
0	0.001	0.002	0.003	0.004	0.005	0.006	0.007	0.008	0.009	0.01	0.011	0.012	0.013	0.014	0.015	0.016	0.017	0.018	0.019	0.02	0.021	0.022	0.023	0.024	0.025	0.026	0.027	0.028	0.029	0.03	0.031	0.032	0.033	0.034	0.035	0.036	0.037	0.038	0.039	0.04	0.041	0.042	0.043	0.044	0.045	0.046	0.047	0.048	0.049
0	0.001	0.002	0.003	0.004	0.005	0.006	0.007	0.008	0.009	0.01	0.011	0.012	0.013	0.014	0.015	0.016	0.017	0.018	0.019	0.02	0.021	0.022	0.023	0.024	0.025	0.026	0.027	0.028	0.029	0.03	0.031	0.032	0.033	0.034	0.035	0.036	0.037	0.038	0.039	0.04	0.041	0.042	0.043	0.044	0.045	0.046	0.047	0.048	0.049
0	0.001	0.002	0.003	0.004	0.005	0.006	0.007	0.008	0.009	0.01	0.011	0.012	0.013	0.014	0.015	0.016	0.017	0.018	0.019	0.02	0.021	0.022	0.023	0.024	0.025	0.026	0.027	0.028	0.029	0.03	0.031	0.032	0.033	0.034	0.035	0.036	0.037	0.038	0.039	0.04	0.041	0.042	0.043	0.044	0.045	0.046	0.047	0.048	0.049
0	0.001	0.002	0.003	0.004	0.005	0.006	0.007	0.008	0.009	0.01	0.011	0.012	0.013	0.014	0.015	0.016	0.017	0.018	0.019	0.02	0.021	0.022	0.023	0.024	0.025	0.026	0.027	0.028	0.029	0.03	0.031	0.032	0.033	0.034	0.035	0.036	0.037	0.038	0.039	0.04	0.041	0.042	0.043	0.044	0.045	0.046	0.047	0.048	0.049
0	0.001	0.002	0.003	0.004	0.005	0.006	0.007	0.008	0.009	0.01	0.011	0.012	0.013	0.014	0.015	0.016	0.017	0.018	0.019	0.02	0.021	0.022	0.023	0.024	0.025	0.026	0.027	0.028	0.029	0.03	0.031	0.032	0.033	0.034	0.035	0.036	0.037	0.038	0.039	0.04	0.041	0.042	0.043	0.044	0.045	0.046	0.047	0.048	0.049
0	0.001	0.002	0.003	0.004	0.005	0.006	0.007	0.008	0.009	0.01	0.011	0.012	0.013	0.014	0.015	0.016	0.017	0.018	0.019	0.02	0.021	0.022	0.023	0.024	0.025	0.026	0.027	0.028	0.029	0.03	0.031	0.032	0.033	0.034	0.035	0.036	0.037	0.038	0.039	0.04	0.041	0.042	0.043	0.044	0.045	0.046	0.047	0.048	0.049
0	0.001	0.002	0.003	0.004	0.005	0.006	0.007	0.008	0.009	0.01	0.011	0.012	0.013	0.014	0.015	0.016	0.017	0.018	0.019	0.02	0.021	0.022	0.023	0.024	0.025	0.026	0.027	0.028	0.029	0.03	0.031	0.032	0.033	0.034	0.035	0.036	0.037	0.038	0.039	0.04	0.041	0.042	0.043	0.044	0.045	0.046	0.047	0.048	0.049
0	0.001	0.002	0.003	0.004	0.005	0.006	0.007	0.008	0.009	0.01	0.011	0.012	0.013	0.014	0.015	0.016	0.017	0.018	0.019	0.02	0.021	0.022	0.023	0.024	0.025	0.026	0.027	0.028	0.029	0.03	0.031	0.032	0.033	0.034	0.035	0.036	0.037	0.038	0.039	0.04	0.041	0.042	0.043	0.044	0.045	0.046	0.047	0.048	0.049
0	0.001	0.002	0.003	0.004	0.005	0.006	0.007	0.008	0.009	0.01	0.011	0.012	0.013	0.014	0.015	0.016	0.017	0.018	0.019	0.02	0.021	0.022	0.023	0.024	0.025	0.026	0.027	0.028	0.029	0.03	0.031	0.032	0.033	0.034	0.035	0.036	0.037	0.038	0.039	0.04	0.041	0.042	0.043	0.044	0.045	0.046	0.047	0.048	0.049
0	0.001	0.002	0.003	0.004	0.005	0.006	0.007	0.008	0.009	0.01	0.011	0.012	0.013	0.014	0.015	0.016	0.017	0.018	0.019	0.02	0.021	0.022	0.023	0.024	0.025	0.026	0.027	0.028	0.029	0.03	0.031	0.032	0.033	0.034	0.035	0.036	0.037	0.038	0.039	0.04	0.041	0.042	0.043	0.044	0.045	0.046	0.047	0.048	0.049
0	0.001	0.002	0.003	0.004	0.005	0.006	0.007	0.008	0.009	0.01	0.011	0.012	0.013	0.014	0.015	0.016	0.017	0.018	0.019	0.02	0.021	0.022	0.023	0.024	0.025	0.026	0.027	0.028	0.029	0.03	0.031	0.032	0.033	0.034	0.035	0.036	0.037	0.038	0.039	0.04	0.041	0.042	0.043	0.044	0.045	0.046	0.047	0.048	0.049
0	0.001	0.002	0.003	0.004	0.005	0.006	0.007	0.008	0.009	0.01	0.011	0.012	0.013	0.014	0.015	0.016	0.017	0.018	0.019	0.02	0.021	0.022	0.023	0.024	0.025	0.026	0.027	0.028	0.029	0.03	0.031	0.032	0.033	0.034	0.035	0.036	0.037	0.038	0.039	0.04	0.041	0.042	0.043	0.044	0.045	0.046	0.047	0.048	0.049
0	0.001	0.002	0.003	0.004	0.005	0.006	0.007	0.008	0.009	0.01	0.011	0.012	0.013	0.014	0.015	0.016	0.017	0.018	0.019	0.02	0.021	0.022	0.023	0.024	0.025	0.026	0.027	0.028	0.029	0.03	0.031	0.032	0.033	0.034	0.035	0.036	0.037	0.038	0.039	0.04	0.041	0.042	0.043	0.044	0.045	0.046	0.047	0.048	0.049
0	0.001	0.002	0.003	0.004	0.005	0.006	0.007	0.008	0.009	0.01	0.011	0.012	0.013	0.014	0.015	0.016	0.017	0.018	0.019	0.02	0.021	0.022	0.023	0.024	0.025	0.026	0.027	0.028	0.029	0.03	0.031	0.032	0.033	0.034	0.035	0.036	0.037	0.038	0.039	0.04	0.041	0.042	0.043	0.044	0.045	0.046	0.047	0.048	0.049
0	0.001	0.002	0.003	0.004	0.005	0.006	0.007	0.008	0.009	0.01	0.011	0.012	0.013	0.014	0.015	0.016	0.017	0.018	0.019	0.02	0.021	0.022	0.023	0.024	0.025	0.026	0.027	0.028	0.029	0.03	0.031	0.032	0.033	0.034	0.035	0.036	0.037	0.038	0.039	0.04	0.041	0.042	0.043	0.044	0.045	0.046	0.047	0.048	0.049
0	0.001	0.002	0.003	0.004	0.005	0.006	0.007	0.008	0.009	0.01	0.011	0.012	0.013	0.014	0.015	0.016	0.017	0.018	0.019	0.02	0.021	0.022	0.023	0.024	0.025	0.026	0.027	0.028	0.029	0.03	0.031	0.032	0.033	0.034	0.035	0.036	0.037	0.038	0.039	0.04	0.041	0.042	0.043	0.044	0.045	0.046	0.047	0.048	0.049
0	0.001	0.002	0.003	0.004	0.005	0.006	0.007	0.008	0.009	0.01	0.011	0.012	0.013	0.014	0.015	0.016	0.017	0.018	0.019	0.02	0.021	0.022	0.023	0.024	0.025	0.026	0.027	0.028	0.029	0.03	0.031	0.032	0.033	0.034	0.035	0.036	0.037	0.038	0.039	0.04	0.041	0.042	0.043	0.044	0.045	0.046	0.047	0.048	0.049
0	0.001	0.002	0.003	0.004	0.005	0.006	0.007	0.008	0.009	0.01	0.011	0.012	0.013	0.014	0.015	0.016	0.017	0.018	0.019	0.02	0.021	0.022	0.023	0.024	0.025	0.026	0.027	0.028	0.029	0.03	0.031	0.032	0.033	0.034	0.035	0.036	0.037	0.038	0.039	0.04	0.041	0.042	0.043	0.044	0.045	0.046	0.047	0.048	0.049
0	0.001	0.002	0.003	0.004	0.005	0.006	0.007	0.008	0.009	0.01	0.011	0.012	0.013	0.014	0.015	0.016	0.017	0.018	0.019	0.02	0.021	0.022	0.023	0.024	0.025	0.026	0.027	0.028	0.029	0.03	0.031	0.032	0.033	0.034	0.035	0.036	0.037	0.038	0.039	0.04	0.041	0.042	0.043	0.044	0.045	0.046	0.047	0.048	0.049
0	0.001	0.002	0.003	0.004	0.005	0.006	0.007	0.008	0.009	0.01	0.011	0.012	0.013	0.014	0.015	0.016	0.017	0.018	0.019	0.02	0.021	0.022	0.023	0.024	0.025	0.026	0.027	0.028	0.029	0.03	0.031	0.032	0.033	0.034	0.035	0.036	0.037	0.038	0.039	0.04	0.041	0.042	0.043	0.044	0.045	0.046	0.047	0.048	0.049
0	0.001	0.002	0.003	0.004	0.005	0.006	0.007	0.008	0.009	0.01	0.011	0.012	0.013	0.014	0.015	0.016	0.017	0.018	0.019	0.02	0.021	0.022	0.023	0.024	0.025	0.026	0.027	0.028	0.029	0.03	0.031	0.032	0.033	0.034	0.035	0.036	0.037	0.038	0.039	0.04	0.041	0.042	0.043	0.044	0.045	0.046	0.047	0.048	0.049
0	0.001	0.002	0.003	0.004	0.005	0.006	0.007	0.008	0.009	0.01	0.011	0.012	0.013	0.014	0.015	0.016	0.017	0.018	0.019	0.02	0.021	0.022	0.023	0.024	0.025	0.026	0.027	0.028	0.029	0.03	0.031	0.032	0.033	0.034	0.035	0.036	0.037	0.038	0.039	0.04	0.041	0.042	0.043	0.044	0.045	0.046	0.047	0.048	0.049
0	0.001	0.002	0.003	0.004	0.005	0.006	0.007	0.008	0.009	0.01	0.011	0.012	0.013	0.014	0.015	0.016	0.017	0.018	0.019	0.02	0.021	0.022	0.023	0.024	0.025	0.026	0.027	0.028	0.029	0.03	0.031	0.032	0.033	0.034	0.035	0.036	0.037	0.038	0.039	0.04	0.041	0.042	0.043	0.044	0.045	0.046	0.047	0.048	0.049
0	0.001	0.002	0.003	0.004	0.005	0.006	0.007	0.008	0.009	0.01	0.011	0.012	0.013	0.014	0.015	0.016	0.017	0.018	0.019	0.02	0.021	0.022	0.023	0.024	0.025	0.026	0.027	0.028	0.029	0.03	0.031	0.032	0.033	0.034	0.035	0.036	0.037	0.038	0.039	0.04	0.041	0.042	0.043	0.044	0.045	0.046	0.047	0.048	0.049
0	0.001	0.002	0.003	0.004	0.005	0.006	0.007	0.008	0.009	0.01	0.011	0.012	0.013	0.014	0.015	0.016	0.017	0.018	0.019	0.02	0.021	0.022	0.023	0.024	0.025	0.026	0.027	0.028	0.029	0.03	0.031	0.032	0.033	0.034	0.035	0.036	0.037	0.038	0.039	0.04	0.041	0.042	0.043	0.044	0.045	0.046	0.047	0.048	0.049
0	0.001	0.002	0.003	0.004	0.005	0.006	0.007	0.008	0.009	0.01	0.011	0.012	0.013	0.014	0.015	0.016	0.017	0.018	0.019	0.02	0.021	0.022	0.023	0.024	0.025	0.026	0.027	0.028	0.029	0.03	0.031	0.032	0.033	0.034	0.035	0.036	0.037	0.038	0.039	0.04	0.041	0.042	0.043	0.044	0.045	0.046	0.047	0.048	0.049
0	0.001	0.002	0.003	0.004	0.005	0.006	0.007	0.008	0.009	0.01	0.011	0.012	0.013	0.014	0.015	0.016	0.017	0.018	0.019	0.02	0.021	0.022	0.023	0.024	0.025	0.026	0.027	0.028	0.029	0.03	0.031	0.032	0.033	0.034	0.035	0.036	0.037	0.038	0.039	0.04	0.041	0.042	0.043	0.044	0.045	0.046	0.047	0.048	0.049
0	0.001	0.002	0.003	0.004	0.005	0.006	0.007	0.008	0.009	0.01	0.011	0.012	0.013	0.014	0.015	0.016	0.017	0.018	0.019	0.02	0.021	0.022	0.023	0.024	0.025	0.026	0.027	0.028	0.029	0.03	0.031	0.032	0.033	0.034	0.035	0.036	0.037	0.038	0.039	0.04	0.041	0.042	0.043	0.044	0.045	0.046	0.047	0.048	0.049
0	0.001	0.002	0.003	0.004	0.005	0.006	0.007	0.008	0.009	0.01	0.011	0.012	0.013	0.014	0.015	0.016	0.017	0.018	0.019	0.02	0.021	0.022	0.023	0.024	0.025	0.026	0.027	0.028	0.029	0.03	0.031	0.032	0.033	0.034	0.035	0.036	0.037	0.038	0.039	0.04	0.041	0.042	0.043	0.044	0.045	0.046	0.047	0.048	0.049
0	0.001	0.002	0.003	0.004	0.005	0.006	0.007	0.008	0.009	0.01	0.011	0.012	0.013	0.014	0.015	0.016	0.017	0.018	0.019	0.02	0.021	0.022	0.023	0.024	0.025	0.026	0.027	0.028	0.029	0.03	0.031	0.032	0.033	0.034	0.035	0.036	0.037	0.038	0.039	0.04	0.041	0.042	0.043	0.044	0.045	0.046	0.047	0.048	0.049
0	0.001	0.002	0.003	0.004	0.005	0.006	0.007	0.008	0.009	0.01	0.011	0.012	0.013	0.014	0.015	0.016	0.017	0.018	0.019	0.02	0.021	0.022	0.023	0.024	0.025	0.026	0.027	0.028	0.029	0.03	0.031	0.032	0.033	0.034	0.035	0.036	0.037	0.038	0.039	0.04	0.041	0.042	0.043	0.044	0.045	0.046	0.047	0.048	0.049
0	0.001	0.002	0.003	0.004	0.005	0.006	0.007	0.008	0.009	0.01	0.011	0.012	0.013	0.014	0.015	0.016	0.017	0.018	0.019	0.02	0.021	0.022	0.023	0.024	0.025	0.026	0.027	0.028	0.029	0.03	0.031	0.032	0.033	0.034	0.035	0.036	0.037	0.038	0.039	0.04	0.041	0.042	0.043	0.044	0.045	0.046	0.047	0.048	0.049
0	0.001	0.002	0.003	0.004	0.005	0.006	0.007	0.008	0.009	0.01	0.011	0.012	0.013	0.014	0.015	0.016	0.017	0.018	0.019	0.02	0.021	0.022	0.023	0.024	0.025	0.026	0.027	0.028	0.029	0.03	0.031	0.032	0.033	0.034	0.035	0.036	0.037	0.038	0.039	0.04	0.041	0.042	0.043	0.044	0.045	0.046	0.047	0.048	0.049
0	0.001	0.002	0.003	0.004	0.005	0.006	0.007	0.008	0.009	0.01	0.011	0.012	0.013	0.014	0.015	0.016	0.017	0.018	0.019	0.02	0.021	0.022	0.023	0.024	0.025	0.026	0.027	0.028	0.029	0.03	0.031	0.032	0.033	0.034	0.035	0.036	0.037	0.038	0.039	0.04	0.041	0.042	0.043	0.044	0.045	0.046	0.047	0.048	0.049
unit: s
[truncated: 551 more columns]

## Sheet: observation error of vibration
1.9	1.0361	0.696408	0.660017	0.77914	0.958201	1.13836	1.28618	1.38532	1.43066	1.42405	1.37135	1.28047	1.15996	1.01822	0.862952	0.700903	0.537749	0.378084	0.225487	0.0826124	-0.0486923	-0.167266	-0.272517	-0.364312	-0.442877	-0.508714	-0.562523	-0.605141	-0.63749	-0.660536	-0.675256	-0.682612	-0.683534	-0.678902	-0.669541	-0.656213	-0.639616	-0.620379	-0.599068	-0.576185	-0.552171	-0.527413	-0.502244	-0.476949	-0.451769	-0.426906	-0.402528	-0.378768	-0.355735
1.84609	1.0067	0.676649	0.641292	0.757035	0.931015	1.10607	1.24968	1.34601	1.39007	1.38365	1.33245	1.24414	1.12705	0.989332	0.838469	0.681018	0.522492	0.367357	0.21909	0.0802686	-0.0473109	-0.162521	-0.264785	-0.353975	-0.430312	-0.494281	-0.546564	-0.587972	-0.619404	-0.641796	-0.656098	-0.663246	-0.664141	-0.65964	-0.650545	-0.637595	-0.621469	-0.602778	-0.582071	-0.559837	-0.536505	-0.51245	-0.487995	-0.463417	-0.438952	-0.414794	-0.391107	-0.368022	-0.345642
1.79298	0.977734	0.65718	0.62284	0.735252	0.904227	1.07424	1.21373	1.30728	1.35007	1.34383	1.29411	1.20834	1.09462	0.960865	0.814343	0.661423	0.507458	0.356787	0.212786	0.077959	-0.0459496	-0.157844	-0.257167	-0.34379	-0.417931	-0.480059	-0.530837	-0.571055	-0.601581	-0.623329	-0.63722	-0.644162	-0.645031	-0.64066	-0.631827	-0.61925	-0.603587	-0.585434	-0.565323	-0.543729	-0.521068	-0.497705	-0.473953	-0.450083	-0.426322	-0.402859	-0.379854	-0.357433	-0.335697
1.74065	0.949198	0.637999	0.604661	0.713793	0.877836	1.04289	1.1783	1.26913	1.31067	1.30461	1.25634	1.17308	1.06267	0.932822	0.790576	0.642118	0.492647	0.346374	0.206575	0.0756837	-0.0446085	-0.153237	-0.249661	-0.333757	-0.405733	-0.466048	-0.515344	-0.554388	-0.584024	-0.605137	-0.618622	-0.625361	-0.626206	-0.621962	-0.613386	-0.601176	-0.585971	-0.568347	-0.548824	-0.52786	-0.50586	-0.483179	-0.460121	-0.436947	-0.413879	-0.391102	-0.368768	-0.347001	-0.325899
1.6891	0.921091	0.619108	0.586757	0.692657	0.851843	1.01201	1.14341	1.23155	1.27186	1.26598	1.21914	1.13834	1.03121	0.9052	0.767166	0.623105	0.47806	0.336117	0.200458	0.0734426	-0.0432876	-0.1487	-0.242268	-0.323874	-0.393719	-0.452248	-0.500084	-0.537972	-0.56673	-0.587218	-0.600304	-0.606844	-0.607663	-0.603545	-0.595223	-0.583375	-0.56862	-0.551518	-0.532573	-0.512229	-0.490881	-0.468872	-0.446496	-0.424008	-0.401623	-0.379521	-0.357848	-0.336726	-0.316249
1.63835	0.893414	0.600505	0.569126	0.671844	0.826247	0.981599	1.10906	1.19454	1.23364	1.22794	1.1825	1.10414	1.00022	0.878001	0.744115	0.604382	0.463695	0.326018	0.194435	0.0712358	-0.0419869	-0.144232	-0.234989	-0.314142	-0.381888	-0.438659	-0.485058	-0.521807	-0.549701	-0.569573	-0.582266	-0.588609	-0.589404	-0.58541	-0.577338	-0.565846	-0.551534	-0.534946	-0.51657	-0.496838	-0.476131	-0.454783	-0.43308	-0.411268	-0.389556	-0.368117	-0.347095	-0.326608	-0.306746
1.58838	0.866167	0.582191	0.551769	0.651355	0.801048	0.951662	1.07523	1.15811	1.19602	1.19049	1.14644	1.07046	0.969718	0.851224	0.721421	0.585949	0.449553	0.316075	0.188505	0.0690633	-0.0407064	-0.139833	-0.227822	-0.304561	-0.370241	-0.425281	-0.470265	-0.505893	-0.532936	-0.552203	-0.564508	-0.570658	-0.571428	-0.567556	-0.55973	-0.548589	-0.534713	-0.518631	-0.500816	-0.481685	-0.46161	-0.440913	-0.419872	-0.398725	-0.377675	-0.35689	-0.33651	-0.316647	-0.297391
1.53921	0.83935	0.564166	0.534686	0.631188	0.776247	0.922198	1.04194	1.12226	1.15899	1.15363	1.11095	1.03732	0.939694	0.824869	0.699085	0.567808	0.435635	0.306289	0.182669	0.066925	-0.039446	-0.135504	-0.220768	-0.295132	-0.358778	-0.412114	-0.455705	-0.49023	-0.516436	-0.535106	-0.547031	-0.55299	-0.553736	-0.549984	-0.542401	-0.531604	-0.518158	-0.502574	-0.48531	-0.466772	-0.447319	-0.427262	-0.406872	-0.38638	-0.365982	-0.34584	-0.326091	-0.306843	-0.288183
1.49082	0.812962	0.546429	0.517876	0.611345	0.751843	0.893205	1.00918	1.08698	1.12255	1.11736	1.07602	1.00471	0.910152	0.798936	0.677107	0.549957	0.421939	0.29666	0.176926	0.064821	-0.0382059	-0.131244	-0.213828	-0.285853	-0.347499	-0.399158	-0.441378	-0.474818	-0.5002	-0.518283	-0.529833	-0.535605	-0.536328	-0.532693	-0.525348	-0.514891	-0.501868	-0.486774	-0.470053	-0.452097	-0.433256	-0.413829	-0.394081	-0.374233	-0.354476	-0.334968	-0.315839	-0.297196	-0.279123
1.44321	0.787004	0.528982	0.50134	0.591824	0.727836	0.864685	0.976961	1.05227	1.08671	1.08169	1.04166	0.972628	0.881091	0.773426	0.655487	0.532397	0.408466	0.287187	0.171277	0.0627513	-0.036986	-0.127053	-0.207	-0.276726	-0.336403	-0.386412	-0.427285	-0.459657	-0.484229	-0.501734	-0.512915	-0.518503	-0.519203	-0.515684	-0.508574	-0.49845	-0.485843	-0.471231	-0.455044	-0.437662	-0.419422	-0.400616	-0.381498	-0.362284	-0.343157	-0.324272	-0.305754	-0.287707	-0.270211
1.3964	0.761476	0.511823	0.485078	0.572627	0.704227	0.836637	0.945271	1.01814	1.05146	1.0466	1.00787	0.941078	0.852511	0.748338	0.634224	0.515127	0.395217	0.277872	0.165721	0.0607158	-0.0357863	-0.122932	-0.200286	-0.26775	-0.325491	-0.373878	-0.413425	-0.444747	-0.468522	-0.485459	-0.496278	-0.501684	-0.502361	-0.498957	-0.492077	-0.482282	-0.470084	-0.455946	-0.440283	-0.423465	-0.405817	-0.387621	-0.369123	-0.350532	-0.332026	-0.313754	-0.295837	-0.278374	-0.261446
1.35037	0.736377	0.494953	0.46909	0.553753	0.681016	0.809061	0.914115	0.984577	1.0168	1.0121	0.974654	0.91006	0.824411	0.723673	0.61332	0.498148	0.38219	0.268713	0.160259	0.0587146	-0.0346067	-0.11888	-0.193684	-0.258925	-0.314763	-0.361555	-0.399798	-0.430088	-0.453079	-0.469458	-0.47992	-0.485148	-0.485803	-0.482511	-0.475858	-0.466386	-0.45459	-0.440917	-0.425771	-0.409508	-0.392441	-0.374845	-0.356956	-0.338978	-0.321082	-0.303412	-0.286086	-0.269199	-0.252829
1.30514	0.711708	0.478372	0.453375	0.535202	0.658201	0.781957	0.883492	0.951594	0.98274	0.978198	0.942002	0.879572	0.796793	0.699429	0.592774	0.48146	0.369387	0.259711	0.15489	0.0567476	-0.0334474	-0.114897	-0.187196	-0.250251	-0.304218	-0.349443	-0.386405	-0.41568	-0.437901	-0.453731	-0.463843	-0.468896	-0.469529	-0.466347	-0.459917	-0.450762	-0.439361	-0.426147	-0.411508	-0.395789	-0.379294	-0.362287	-0.344998	-0.327622	-0.310326	-0.293248	-0.276502	-0.260181	-0.244359
1.26069	0.687469	0.46208	0.437934	0.516974	0.635785	0.755326	0.853402	0.919185	0.94927	0.944883	0.90992	0.849616	0.769656	0.675608	0.572585	0.465063	0.356806	0.250866	0.149615	0.054815	-0.0323082	-0.110984	-0.18082	-0.241728	-0.293857	-0.337542	-0.373245	-0.401523	-0.422987	-0.438278	-0.448045	-0.452926	-0.453538	-0.450464	-0.444253	-0.43541	-0.424397	-0.411633	-0.397493	-0.382309	-0.366376	-0.349949	-0.333248	-0.316464	-0.299757	-0.28326	-0.267085	-0.25132	-0.236036
1.21702	0.66366	0.446076	0.422767	0.49907	0.613765	0.729166	0.823846	0.88735	0.916394	0.912158	0.878406	0.820191	0.743	0.65221	0.552754	0.448956	0.344449	0.242178	0.144433	0.0529165	-0.0311893	-0.10714	-0.174558	-0.233356	-0.28368	-0.325851	-0.360318	-0.387616	-0.408337	-0.423099	-0.432528	-0.43724	-0.43783	-0.434863	-0.428867	-0.42033	-0.409699	-0.397377	-0.383726	-0.369068	-0.353687	-0.337829	-0.321707	-0.305504	-0.289375	-0.27345	-0.257834	-0.242615	-0.227862
1.17415	0.64028	0.430362	0.407873	0.481488	0.592143	0.703479	0.794823	0.85609	0.88411	0.880024	0.847461	0.791297	0.716826	0.629233	0.533282	0.43314	0.332314	0.233646	0.139345	0.0510524	-0.0300905	-0.103366	-0.168408	-0.225135	-0.273686	-0.314372	-0.347625	-0.373961	-0.393952	-0.408194	-0.41729	-0.421836	-0.422406	-0.419543	-0.413758	-0.405522	-0.395265	-0.383378	-0.370208	-0.356067	-0.341227	-0.325927	-0.310373	-0.294742	-0.279181	-0.263817	-0.248751	-0.234068	-0.219834
1.13206	0.61733	0.414936	0.393254	0.46423	0.570918	0.678263	0.766333	0.825404	0.852421	0.848481	0.817085	0.762934	0.691132	0.606679	0.514167	0.417614	0.320403	0.225271	0.13435	0.0492225	-0.0290119	-0.099661	-0.162372	-0.217065	-0.263876	-0.303104	-0.335164	-0.360557	-0.379831	-0.393563	-0.402333	-0.406716	-0.407265	-0.404505	-0.398928	-0.390987	-0.381098	-0.369636	-0.356938	-0.343304	-0.328996	-0.314245	-0.299248	-0.284177	-0.269174	-0.25436	-0.239835	-0.225678	-0.211955
1.09077	0.594809	0.399799	0.378908	0.447295	0.550091	0.65352	0.738377	0.795293	0.821324	0.817528	0.787277	0.735102	0.665919	0.584547	0.49541	0.40238	0.308715	0.217053	0.129449	0.0474268	-0.0279536	-0.0960253	-0.156448	-0.209147	-0.25425	-0.292046	-0.322937	-0.347404	-0.365975	-0.379205	-0.387656	-0.391879	-0.392408	-0.389749	-0.384375	-0.376723	-0.367195	-0.356151	-0.343917	-0.33078	-0.316994	-0.302781	-0.288332	-0.27381	-0.259355	-0.245081	-0.231086	-0.217446	-0.204222
1.05026	0.572719	0.384951	0.364835	0.430682	0.529661	0.629249	0.710955	0.765757	0.790821	0.787166	0.758039	0.707801	0.641188	0.562838	0.477011	0.387436	0.297249	0.208992	0.124642	0.0456654	-0.0269154	-0.092459	-0.150638	-0.201379	-0.244807	-0.2812	-0.310944	-0.334502	-0.352383	-0.365122	-0.373259	-0.377325	-0.377834	-0.375274	-0.370099	-0.362732	-0.353558	-0.342924	-0.331144	-0.318495	-0.305221	-0.291536	-0.277623	-0.263641	-0.249722	-0.235979	-0.222503	-0.20937	-0.196638
1.01053	0.551058	0.370391	0.351037	0.414394	0.509629	0.60545	0.684065	0.736795	0.760911	0.757394	0.729369	0.681031	0.616937	0.541551	0.45897	0.372783	0.286007	0.201088	0.119928	0.0439383	-0.0258974	-0.0889621	-0.144941	-0.193763	-0.235548	-0.270565	-0.299184	-0.32185	-0.339055	-0.351313	-0.359141	-0.363054	-0.363544	-0.36108	-0.356102	-0.349013	-0.340186	-0.329954	-0.31862	-0.306449	-0.293677	-0.28051	-0.267123	-0.25367	-0.240277	-0.227054	-0.214088	-0.201451	-0.189201
0.9716	0.529827	0.356121	0.337512	0.398428	0.489994	0.582123	0.65771	0.708408	0.731594	0.728213	0.701268	0.654792	0.593168	0.520686	0.441287	0.35842	0.274988	0.19334	0.115307	0.0422455	-0.0248996	-0.0855346	-0.139356	-0.186297	-0.226473	-0.26014	-0.287657	-0.30945	-0.325992	-0.337777	-0.345304	-0.349066	-0.349537	-0.347169	-0.342382	-0.335566	-0.327079	-0.317242	-0.306344	-0.294642	-0.282363	-0.269702	-0.256831	-0.243896	-0.23102	-0.218306	-0.20584	-0.19369	-0.181911
0.933454	0.509025	0.342139	0.324261	0.382785	0.470756	0.559268	0.631887	0.680595	0.702871	0.699623	0.673735	0.629084	0.569879	0.500243	0.423961	0.344348	0.264191	0.18575	0.11078	0.0405869	-0.023922	-0.0821764	-0.133885	-0.178983	-0.217582	-0.249927	-0.276363	-0.297301	-0.313193	-0.324516	-0.331747	-0.335361	-0.335814	-0.333538	-0.328939	-0.322392	-0.314238	-0.304787	-0.294317	-0.283074	-0.271277	-0.259113	-0.246748	-0.234321	-0.22195	-0.209735	-0.197758	-0.186085	-0.174769
0.896096	0.488653	0.328446	0.311284	0.367465	0.451916	0.536886	0.606598	0.653357	0.674742	0.671623	0.646771	0.603907	0.547072	0.480223	0.406994	0.330567	0.253618	0.178316	0.106346	0.0389625	-0.0229646	-0.0788876	-0.128527	-0.17182	-0.208874	-0.239925	-0.265302	-0.285402	-0.300659	-0.311528	-0.31847	-0.32194	-0.322374	-0.32019	-0.315775	-0.309489	-0.301661	-0.292589	-0.282538	-0.271745	-0.26042	-0.248743	-0.236873	-0.224943	-0.213067	-0.201341	-0.189844	-0.178638	-0.167774
0.859526	0.468711	0.315042	0.29858	0.352469	0.433473	0.514975	0.581843	0.626693	0.647205	0.644214	0.620376	0.579262	0.524746	0.460625	0.390384	0.317076	0.243268	0.171039	0.102006	0.0373725	-0.0220274	-0.0756681	-0.123282	-0.164808	-0.200349	-0.230133	-0.254475	-0.273755	-0.288389	-0.298814	-0.305474	-0.308801	-0.309218	-0.307123	-0.302888	-0.296859	-0.28935	-0.280648	-0.271007	-0.260655	-0.249792	-0.238592	-0.227206	-0.215763	-0.204372	-0.193124	-0.182096	-0.171347	-0.160927
0.823744	0.449199	0.301927	0.28615	0.337796	0.415428	0.493537	0.557621	0.600604	0.620262	0.617395	0.59455	0.555147	0.502901	0.441449	0.374132	0.303876	0.233141	0.163918	0.0977599	0.0358167	-0.0211104	-0.072518	-0.118149	-0.157947	-0.192009	-0.220553	-0.243882	-0.262358	-0.276383	-0.286375	-0.292757	-0.295946	-0.296345	-0.294337	-0.290279	-0.284501	-0.277305	-0.268965	-0.259725	-0.249804	-0.239393	-0.228659	-0.217747	-0.20678	-0.195864	-0.185085	-0.174515	-0.164214	-0.154228
0.78875	0.430116	0.289101	0.273994	0.323446	0.39778	0.472571	0.533932	0.575089	0.593912	0.591167	0.569293	0.531564	0.481537	0.422695	0.358239	0.290967	0.223236	0.156955	0.0936069	0.0342951	-0.0202136	-0.0694374	-0.11313	-0.151237	-0.183852	-0.211183	-0.233521	-0.251213	-0.264642	-0.274209	-0.28032	-0.283374	-0.283756	-0.281833	-0.277947	-0.272414	-0.265524	-0.257538	-0.248692	-0.239192	-0.229223	-0.218945	-0.208497	-0.197996	-0.187543	-0.177222	-0.167101	-0.157238	-0.147676
0.754544	0.411463	0.276563	0.262112	0.309419	0.380529	0.452076	0.510777	0.550149	0.568156	0.56553	0.544604	0.508511	0.460654	0.404364	0.342703	0.278349	0.213555	0.150148	0.0895474	0.0328078	-0.019337	-0.066426	-0.108224	-0.144678	-0.175879	-0.202025	-0.223394	-0.240319	-0.253165	-0.262317	-0.268163	-0.271084	-0.27145	-0.269611	-0.265893	-0.260601	-0.254009	-0.24637	-0.237906	-0.228819	-0.219282	-0.20945	-0.199455	-0.189409	-0.17941	-0.169536	-0.159855	-0.150419	-0.141272
0.721126	0.39324	0.264315	0.250503	0.295715	0.363676	0.432054	0.488155	0.525784	0.542993	0.540483	0.520484	0.48599	0.440252	0.386455	0.327525	0.266021	0.204097	0.143498	0.0855814	0.0313548	-0.0184806	-0.0634841	-0.103431	-0.138271	-0.168089	-0.193077	-0.2135	-0.229675	-0.241953	-0.2507	-0.256286	-0.259078	-0.259428	-0.25767	-0.254117	-0.249059	-0.242759	-0.235458	-0.22737	-0.218685	-0.209571	-0.200174	-0.190621	-0.181021	-0.171464	-0.162028	-0.152775	-0.143757	-0.135015
0.688496	0.375446	0.252355	0.239168	0.282334	0.34722	0.412504	0.466067	0.501992	0.518423	0.516027	0.496933	0.463999	0.420331	0.368969	0.312705	0.253984	0.194862	0.137005	0.081709	0.0299361	-0.0176443	-0.0606115	-0.0987508	-0.132014	-0.160484	-0.184341	-0.203839	-0.219283	-0.231005	-0.239356	-0.24469	-0.247355	-0.247689	-0.246011	-0.242619	-0.237789	-0.231775	-0.224804	-0.217082	-0.208789	-0.200088	-0.191116	-0.181996	-0.17283	-0.163705	-0.154696	-0.145862	-0.137252	-0.128906
0.656654	0.358082	0.240684	0.228107	0.269277	0.331161	0.393427	0.444512	0.478776	0.494447	0.492161	0.47395	0.44254	0.400891	0.351904	0.298243	0.242237	0.18585	0.130669	0.0779301	0.0285516	-0.0168283	-0.0578083	-0.0941837	-0.125909	-0.153061	-0.175815	-0.194412	-0.209141	-0.220321	-0.228286	-0.233373	-0.235916	-0.236234	-0.234633	-0.231398	-0.226792	-0.221055	-0.214407	-0.207042	-0.199133	-0.190834	-0.182277	-0.173579	-0.164836	-0.156134	-0.147541	-0.139116	-0.130904	-0.122944
0.6256	0.341148	0.229301	0.217319	0.256542	0.3155	0.374821	0.42349	0.456134	0.471064	0.468887	0.451537	0.421612	0.381933	0.335262	0.284138	0.230782	0.177061	0.124489	0.0742447	0.0272013	-0.0160325	-0.0550744	-0.0897296	-0.119954	-0.145823	-0.167501	-0.185218	-0.19925	-0.209902	-0.21749	-0.222337	-0.224759	-0.225062	-0.223537	-0.220455	-0.216066	-0.210601	-0.204267	-0.19725	-0.189716	-0.181809	-0.173657	-0.16537	-0.157041	-0.14875	-0.140564	-0.132537	-0.124714	-0.11713
0.595334	0.324644	0.218208	0.206806	0.244131	0.300237	0.356688	0.403002	0.434067	0.448274	0.446202	0.429692	0.401214	0.363455	0.319043	0.270392	0.219617	0.168495	0.118467	0.0706528	0.0258854	-0.0152568	-0.05241	-0.0853886	-0.114151	-0.138768	-0.159397	-0.176257	-0.189611	-0.199747	-0.206968	-0.21158	-0.213885	-0.214174	-0.212722	-0.209789	-0.205613	-0.200413	-0.194385	-0.187708	-0.180538	-0.173013	-0.165256	-0.157369	-0.149444	-0.141554	-0.133764	-0.126125	-0.11868	-0.111463
0.565856	0.308569	0.207403	0.196566	0.232043	0.28537	0.339026	0.383047	0.412574	0.426078	0.424108	0.408415	0.381348	0.345459	0.303245	0.257004	0.208742	0.160152	0.112601	0.0671544	0.0246037	-0.0145014	-0.0498149	-0.0811605	-0.108499	-0.131897	-0.151505	-0.16753	-0.180222	-0.189856	-0.19672	-0.201104	-0.203295	-0.203569	-0.202189	-0.199401	-0.195432	-0.190489	-0.18476	-0.178413	-0.171598	-0.164446	-0.157073	-0.149577	-0.142044	-0.134545	-0.12714	-0.11988	-0.112804	-0.105944
0.537166	0.292924	0.196888	0.186599	0.220278	0.270902	0.321837	0.363626	0.391656	0.404475	0.402605	0.387708	0.362013	0.327943	0.28787	0.243973	0.198159	0.152032	0.106892	0.0637496	0.0233562	-0.0137661	-0.0472892	-0.0770455	-0.102998	-0.12521	-0.143823	-0.159036	-0.171085	-0.18023	-0.186746	-0.190907	-0.192987	-0.193248	-0.191938	-0.189291	-0.185523	-0.180831	-0.175392	-0.169367	-0.162898	-0.156109	-0.149109	-0.141993	-0.134842	-0.127723	-0.120694	-0.113802	-0.107084	-0.100572
0.509264	0.277709	0.186661	0.176907	0.208836	0.25683	0.30512	0.344738	0.371312	0.383465	0.381693	0.367569	0.343209	0.310909	0.272917	0.2313	0.187866	0.144135	0.101339	0.0604382	0.022143	-0.013051	-0.0448328	-0.0730435	-0.0976476	-0.118706	-0.136352	-0.150775	-0.162198	-0.170868	-0.177046	-0.180991	-0.182963	-0.18321	-0.181968	-0.179459	-0.175887	-0.171438	-0.166282	-0.16057	-0.154436	-0.148	-0.141364	-0.134618	-0.127838	-0.121089	-0.114425	-0.10789	-0.101522	-0.0953482
0.48215	0.262923	0.176723	0.167488	0.197717	0.243156	0.288875	0.326384	0.351543	0.363049	0.361371	0.347999	0.324936	0.294356	0.258387	0.218986	0.177864	0.136461	0.0959439	0.0572204	0.0209641	-0.0123562	-0.0424458	-0.0691546	-0.0924486	-0.112386	-0.129093	-0.142747	-0.153562	-0.161771	-0.167619	-0.171355	-0.173221	-0.173455	-0.17228	-0.169904	-0.166522	-0.16231	-0.157429	-0.152021	-0.146214	-0.14012	-0.133837	-0.12745	-0.121031	-0.114642	-0.108332	-0.102146	-0.0961167	-0.0902717
0.455824	0.248567	0.167073	0.158343	0.186921	0.22988	0.273102	0.308563	0.332348	0.343226	0.34164	0.328998	0.307194	0.278283	0.244279	0.207029	0.168152	0.12901	0.0907052	0.0540961	0.0198195	-0.0116815	-0.0401282	-0.0653786	-0.0874008	-0.106249	-0.122044	-0.134953	-0.145178	-0.152938	-0.158467	-0.161999	-0.163763	-0.163984	-0.162873	-0.160627	-0.15743	-0.153448	-0.148833	-0.14372	-0.13823	-0.132469	-0.12653	-0.120491	-0.114423	-0.108382	-0.102417	-0.0965687	-0.0908686	-0.0853427
0.430286	0.234641	0.157713	0.149472	0.176449	0.217	0.257801	0.291275	0.313728	0.323996	0.322499	0.310566	0.289983	0.262692	0.230593	0.19543	0.158731	0.121782	0.0856234	0.0510653	0.0187091	-0.011027	-0.03788	-0.0617157	-0.0825041	-0.100296	-0.115206	-0.127392	-0.137044	-0.14437	-0.149589	-0.152922	-0.154588	-0.154797	-0.153748	-0.151628	-0.14861	-0.144851	-0.140494	-0.135668	-0.130486	-0.125048	-0.119441	-0.113741	-0.108012	-0.10231	-0.0966792	-0.0911583	-0.0857775	-0.0805612
0.405536	0.221144	0.148641	0.140874	0.1663	0.204518	0.242972	0.274521	0.295682	0.30536	0.303949	0.292702	0.273304	0.247582	0.217329	0.184189	0.149601	0.114777	0.0806984	0.0481281	0.0176329	-0.0103927	-0.0357011	-0.0581658	-0.0777584	-0.0945274	-0.10858	-0.120065	-0.129161	-0.136066	-0.140984	-0.144126	-0.145696	-0.145893	-0.144904	-0.142906	-0.140062	-0.136519	-0.132413	-0.127864	-0.12298	-0.117855	-0.11257	-0.107198	-0.101799	-0.0964248	-0.0911182	-0.0859148	-0.0808435	-0.0759273
0.381574	0.208077	0.139858	0.13255	0.156474	0.192434	0.228616	0.258301	0.278211	0.287317	0.285989	0.275407	0.257155	0.232953	0.204488	0.173305	0.140761	0.107995	0.0759301	0.0452843	0.0165911	-0.00977863	-0.0335916	-0.0547289	-0.0731639	-0.088942	-0.102164	-0.11297	-0.121529	-0.128026	-0.132654	-0.13561	-0.137088	-0.137273	-0.136342	-0.134462	-0.131786	-0.128452	-0.124589	-0.120309	-0.115714	-0.110891	-0.105919	-0.100864	-0.0957842	-0.0907273	-0.0857342	-0.0808383	-0.0760667	-0.0714409
0.3584	0.19544	0.131364	0.1245	0.14697	0.180747	0.214731	0.242613	0.261315	0.269868	0.26862	0.258681	0.241537	0.218805	0.192069	0.16278	0.132213	0.101436	0.0713187	0.0425341	0.0155835	-0.00918474	-0.0315515	-0.0514051	-0.0687204	-0.0835403	-0.0959593	-0.106109	-0.114148	-0.12025	-0.124598	-0.127374	-0.128762	-0.128936	-0.128062	-0.126296	-0.123782	-0.120651	-0.117022	-0.113002	-0.108686	-0.104156	-0.0994861	-0.0947384	-0.0899669	-0.0852171	-0.0805273	-0.0759287	-0.0714469	-0.067102
0.336014	0.183233	0.123159	0.116724	0.137791	0.169457	0.201319	0.227459	0.244993	0.253012	0.251842	0.242523	0.226451	0.205139	0.180072	0.152613	0.123954	0.0951006	0.0668641	0.0398774	0.0146101	-0.00861104	-0.0295807	-0.0481943	-0.0644281	-0.0783223	-0.0899656	-0.0994816	-0.107019	-0.112739	-0.116815	-0.119418	-0.120719	-0.120882	-0.120063	-0.118407	-0.11605	-0.113115	-0.109713	-0.105944	-0.101897	-0.0976505	-0.093272	-0.0888209	-0.0843474	-0.0798943	-0.0754974	-0.0711861	-0.0669842	-0.0629107
0.314416	0.171455	0.115243	0.109221	0.128934	0.158565	0.188379	0.212839	0.229245	0.236749	0.235654	0.226935	0.211895	0.191953	0.168497	0.142803	0.115987	0.0889879	0.0625663	0.0373142	0.013671	-0.00805753	-0.0276794	-0.0450965	-0.0602868	-0.0732879	-0.0841828	-0.0930872	-0.10014	-0.105493	-0.109306	-0.111742	-0.11296	-0.113112	-0.112346	-0.110796	-0.108591	-0.105844	-0.102661	-0.0991343	-0.0953475	-0.0913737	-0.0872767	-0.0831117	-0.0789257	-0.0747589	-0.0706446	-0.0666104	-0.0626786	-0.0588669
0.293606	0.160107	0.107615	0.101992	0.1204	0.14807	0.175911	0.198752	0.214072	0.221079	0.220057	0.211915	0.19787	0.179248	0.157345	0.133352	0.10831	0.0830981	0.0584252	0.0348445	0.0127662	-0.00752422	-0.0258473	-0.0421117	-0.0562966	-0.0684373	-0.078611	-0.0869261	-0.0935118	-0.0985106	-0.102072	-0.104346	-0.105483	-0.105626	-0.10491	-0.103463	-0.101404	-0.0988388	-0.0958662	-0.0925729	-0.0890368	-0.085326	-0.0815002	-0.0776108	-0.0737019	-0.0698108	-0.0659688	-0.0622016	-0.05853	-0.0549707
0.273584	0.149189	0.100277	0.0950369	0.11219	0.137973	0.163915	0.185198	0.199474	0.206003	0.205051	0.197464	0.184377	0.167025	0.146615	0.124258	0.100924	0.0774314	0.054441	0.0324684	0.0118957	-0.0070111	-0.0240847	-0.0392399	-0.0524575	-0.0637703	-0.0732503	-0.0809983	-0.0871349	-0.0917928	-0.0951112	-0.0972307	-0.0982899	-0.0984226	-0.0977556	-0.0964076	-0.0944885	-0.0920986	-0.0893287	-0.08626	-0.082965	-0.0795073	-0.0759423	-0.0723181	-0.0686758	-0.0650501	-0.0614701	-0.0579598	-0.0545386	-0.051222
0.25435	0.1387	0.093227	0.0883555	0.104302	0.128273	0.152391	0.172178	0.18545	0.19152	0.190635	0.183581	0.171415	0.155282	0.136308	0.115522	0.0938289	0.0719876	0.0506136	0.0301857	0.0110594	-0.00651818	-0.0223914	-0.0364812	-0.0487695	-0.059287	-0.0681005	-0.0753038	-0.0810089	-0.0853394	-0.0884245	-0.090395	-0.0913797	-0.091503	-0.0908829	-0.0896298	-0.0878456	-0.0856237	-0.0830484	-0.0801955	-0.0771322	-0.0739175	-0.0706032	-0.0672338	-0.0638476	-0.0604768	-0.0571485	-0.0538849	-0.0507043	-0.0476208
0.235904	0.128642	0.086466	0.0819477	0.0967381	0.11897	0.141339	0.159692	0.172001	0.177631	0.17681	0.170267	0.158983	0.144021	0.126422	0.107144	0.0870243	0.066767	0.046943	0.0279966	0.0102573	-0.00604545	-0.0207676	-0.0338355	-0.0452326	-0.0549873	-0.0631616	-0.0698425	-0.0751339	-0.0791503	-0.0820117	-0.0838393	-0.0847526	-0.084867	-0.0842918	-0.0831296	-0.0814748	-0.079414	-0.0770255	-0.0743795	-0.0715383	-0.0685568	-0.0654828	-0.0623578	-0.0592171	-0.0560908	-0.0530039	-0.049977	-0.047027	-0.0441672
0.218246	0.119012	0.0799938	0.0758138	0.089497	0.110065	0.13076	0.147738	0.159126	0.164335	0.163575	0.157522	0.147083	0.133241	0.116959	0.0991242	0.0805103	0.0617693	0.0434292	0.025901	0.00948956	-0.00559291	-0.019213	-0.0313028	-0.0418468	-0.0508713	-0.0584338	-0.0646146	-0.0695099	-0.0732257	-0.0758729	-0.0775637	-0.0784086	-0.0785144	-0.0779823	-0.076907	-0.0753761	-0.0734696	-0.0712599	-0.068812	-0.0661834	-0.0634251	-0.0605812	-0.0576901	-0.0547845	-0.0518922	-0.0490363	-0.046236	-0.0435068	-0.0408611
0.201376	0.109813	0.0738104	0.0699535	0.082579	0.101557	0.120652	0.136318	0.146826	0.151632	0.150931	0.145346	0.135714	0.122941	0.107919	0.0914621	0.074287	0.0569947	0.0400723	0.0238989	0.00875605	-0.00516057	-0.0177279	-0.0288831	-0.0386121	-0.0469391	-0.0539169	-0.05962	-0.0641369	-0.0675655	-0.070008	-0.0715681	-0.0723477	-0.0724454	-0.0719544	-0.0709622	-0.0695496	-0.0677905	-0.0657516	-0.0634929	-0.0610675	-0.0585224	-0.0558983	-0.0532307	-0.0505497	-0.0478809	-0.0452458	-0.042662	-0.0401438	-0.0377025
0.185294	0.101043	0.0679159	0.064367	0.0759842	0.0934468	0.111017	0.125432	0.135101	0.139523	0.138878	0.133739	0.124876	0.113123	0.0993001	0.0841579	0.0683544	0.052443	0.0368721	0.0219904	0.0080568	-0.00474843	-0.0163121	-0.0265765	-0.0355285	-0.0431905	-0.0496111	-0.0548587	-0.0590149	-0.0621696	-0.0644171	-0.0658526	-0.06657	-0.0666598	-0.066208	-0.0652951	-0.0639953	-0.0623766	-0.0605006	-0.0584222	-0.0561906	-0.0538487	-0.0514342	-0.0489796	-0.0465127	-0.0440571	-0.0416324	-0.0392549	-0.0369378	-0.0346915
0.17	0.0927033	0.0623102	0.0590542	0.0697125	0.0857338	0.101854	0.115079	0.123949	0.128006	0.127415	0.1227	0.114568	0.103786	0.091104	0.0772116	0.0627125	0.0481145	0.0338287	0.0201753	0.00739182	-0.00435648	-0.0149657	-0.0243828	-0.032596	-0.0396255	-0.0455162	-0.0503307	-0.0541438	-0.0570381	-0.0591001	-0.0604171	-0.0610753	-0.0611577	-0.0607432	-0.0599056	-0.0587131	-0.0572281	-0.0555068	-0.0536	-0.0515526	-0.049404	-0.0471888	-0.0449368	-0.0426735	-0.0404206	-0.038196	-0.0360148	-0.0338889	-0.031828
0.155494	0.084793	0.0569933	0.0540151	0.063764	0.0784182	0.0931625	0.105259	0.113373	0.117084	0.116543	0.11223	0.104792	0.0949301	0.0833301	0.0706232	0.0573613	0.0440089	0.0309421	0.0184538	0.00676109	-0.00398472	-0.0136887	-0.0223022	-0.0298146	-0.0362443	-0.0416323	-0.0460359	-0.0495237	-0.0521711	-0.0540571	-0.0552617	-0.0558637	-0.0559391	-0.05556	-0.0547938	-0.0537031	-0.0523447	-0.0507704	-0.0490263	-0.0471535	-0.0451883	-0.0431621	-0.0411023	-0.0390321	-0.0369714	-0.0349367	-0.0329415	-0.0309971	-0.029112
0.141776	0.0773124	0.0519652	0.0492498	0.0581386	0.0715	0.0849435	0.0959731	0.103371	0.106754	0.106261	0.102329	0.0955474	0.0865551	0.0759786	0.0643927	0.0523008	0.0401263	0.0282124	0.0168258	0.00616464	-0.00363316	-0.012481	-0.0203347	-0.0271842	-0.0330467	-0.0379594	-0.0419745	-0.0451546	-0.0475684	-0.049288	-0.0503864	-0.0509352	-0.051004	-0.0506583	-0.0499597	-0.0489652	-0.0477267	-0.0462912	-0.044701	-0.0429935	-0.0412016	-0.0393542	-0.037476	-0.0355885	-0.0337096	-0.0318544	-0.0300353	-0.0282624	-0.0265436
0.128846	0.0702615	0.047226	0.0447582	0.0528364	0.0649792	0.0771966	0.0872203	0.0939435	0.0970184	0.09657	0.0929966	0.0868334	0.0786613	0.0690493	0.05852	0.0475309	0.0364668	0.0256394	0.0152913	0.00560244	-0.00330179	-0.0113427	-0.0184801	-0.024705	-0.0300328	-0.0344974	-0.0381464	-0.0410364	-0.0432301	-0.0447929	-0.045791	-0.0462899	-0.0463523	-0.0460382	-0.0454033	-0.0444995	-0.0433739	-0.0420694	-0.0406242	-0.0390724	-0.0374439	-0.035765	-0.0340581	-0.0323428	-0.0306352	-0.0289492	-0.027296	-0.0256847	-0.0241228
0.116704	0.0636403	0.0427756	0.0405403	0.0478573	0.0588557	0.0699219	0.079001	0.0850906	0.0878757	0.0874695	0.084233	0.0786506	0.0712485	0.0625424	0.0530053	0.0430518	0.0330303	0.0232233	0.0138503	0.0050745	-0.00299062	-0.0102738	-0.0167386	-0.0223769	-0.0272026	-0.0312465	-0.0345516	-0.0371692	-0.0391562	-0.0405717	-0.0414758	-0.0419276	-0.0419842	-0.0416996	-0.0411246	-0.040306	-0.0392865	-0.0381048	-0.0367958	-0.0353902	-0.0339152	-0.0323945	-0.0308485	-0.0292948	-0.0277482	-0.026221	-0.0247236	-0.0232642	-0.0218494
[truncated: 547 more rows]
[truncated: 551 more columns]
