# Supplementary material for: Two-Time Scale Virtual Sensor Design for Vibration Observation of a Translational Flexible-Link Manipulator Based on Singular Perturbation and Differential Games
Source: Sensors (Basel). 2016 Oct 28;16(11):1804. doi: 10.3390/s16111804 (PMC5134463; doi:10.3390/s16111804)
Supplement: Supplementary file 1 [file sensors-16-01804-s001.zip › Additional data/Figure_6 Tracking error of the vibration velocity of the TFM.xlsx]

## Sheet: length
0.1	0.1	0.1	0.1	0.1	0.1	0.1	0.1	0.1	0.1	0.1	0.1	0.1	0.1	0.1	0.1	0.1	0.1	0.1	0.1	0.1	0.1	0.1	0.1	0.1	0.1	0.1	0.1	0.1	0.1	0.1	0.1	0.1	0.1	0.1	0.1	0.1	0.1	0.1	0.1	0.1	0.1	0.1	0.1	0.1	0.1	0.1	0.1	0.1	0.1
0.1005	0.1005	0.1005	0.1005	0.1005	0.1005	0.1005	0.1005	0.1005	0.1005	0.1005	0.1005	0.1005	0.1005	0.1005	0.1005	0.1005	0.1005	0.1005	0.1005	0.1005	0.1005	0.1005	0.1005	0.1005	0.1005	0.1005	0.1005	0.1005	0.1005	0.1005	0.1005	0.1005	0.1005	0.1005	0.1005	0.1005	0.1005	0.1005	0.1005	0.1005	0.1005	0.1005	0.1005	0.1005	0.1005	0.1005	0.1005	0.1005	0.1005
0.101	0.101	0.101	0.101	0.101	0.101	0.101	0.101	0.101	0.101	0.101	0.101	0.101	0.101	0.101	0.101	0.101	0.101	0.101	0.101	0.101	0.101	0.101	0.101	0.101	0.101	0.101	0.101	0.101	0.101	0.101	0.101	0.101	0.101	0.101	0.101	0.101	0.101	0.101	0.101	0.101	0.101	0.101	0.101	0.101	0.101	0.101	0.101	0.101	0.101
0.1015	0.1015	0.1015	0.1015	0.1015	0.1015	0.1015	0.1015	0.1015	0.1015	0.1015	0.1015	0.1015	0.1015	0.1015	0.1015	0.1015	0.1015	0.1015	0.1015	0.1015	0.1015	0.1015	0.1015	0.1015	0.1015	0.1015	0.1015	0.1015	0.1015	0.1015	0.1015	0.1015	0.1015	0.1015	0.1015	0.1015	0.1015	0.1015	0.1015	0.1015	0.1015	0.1015	0.1015	0.1015	0.1015	0.1015	0.1015	0.1015	0.1015
0.102	0.102	0.102	0.102	0.102	0.102	0.102	0.102	0.102	0.102	0.102	0.102	0.102	0.102	0.102	0.102	0.102	0.102	0.102	0.102	0.102	0.102	0.102	0.102	0.102	0.102	0.102	0.102	0.102	0.102	0.102	0.102	0.102	0.102	0.102	0.102	0.102	0.102	0.102	0.102	0.102	0.102	0.102	0.102	0.102	0.102	0.102	0.102	0.102	0.102
0.1025	0.1025	0.1025	0.1025	0.1025	0.1025	0.1025	0.1025	0.1025	0.1025	0.1025	0.1025	0.1025	0.1025	0.1025	0.1025	0.1025	0.1025	0.1025	0.1025	0.1025	0.1025	0.1025	0.1025	0.1025	0.1025	0.1025	0.1025	0.1025	0.1025	0.1025	0.1025	0.1025	0.1025	0.1025	0.1025	0.1025	0.1025	0.1025	0.1025	0.1025	0.1025	0.1025	0.1025	0.1025	0.1025	0.1025	0.1025	0.1025	0.1025
0.103	0.103	0.103	0.103	0.103	0.103	0.103	0.103	0.103	0.103	0.103	0.103	0.103	0.103	0.103	0.103	0.103	0.103	0.103	0.103	0.103	0.103	0.103	0.103	0.103	0.103	0.103	0.103	0.103	0.103	0.103	0.103	0.103	0.103	0.103	0.103	0.103	0.103	0.103	0.103	0.103	0.103	0.103	0.103	0.103	0.103	0.103	0.103	0.103	0.103
0.1035	0.1035	0.1035	0.1035	0.1035	0.1035	0.1035	0.1035	0.1035	0.1035	0.1035	0.1035	0.1035	0.1035	0.1035	0.1035	0.1035	0.1035	0.1035	0.1035	0.1035	0.1035	0.1035	0.1035	0.1035	0.1035	0.1035	0.1035	0.1035	0.1035	0.1035	0.1035	0.1035	0.1035	0.1035	0.1035	0.1035	0.1035	0.1035	0.1035	0.1035	0.1035	0.1035	0.1035	0.1035	0.1035	0.1035	0.1035	0.1035	0.1035
0.104	0.104	0.104	0.104	0.104	0.104	0.104	0.104	0.104	0.104	0.104	0.104	0.104	0.104	0.104	0.104	0.104	0.104	0.104	0.104	0.104	0.104	0.104	0.104	0.104	0.104	0.104	0.104	0.104	0.104	0.104	0.104	0.104	0.104	0.104	0.104	0.104	0.104	0.104	0.104	0.104	0.104	0.104	0.104	0.104	0.104	0.104	0.104	0.104	0.104
0.1045	0.1045	0.1045	0.1045	0.1045	0.1045	0.1045	0.1045	0.1045	0.1045	0.1045	0.1045	0.1045	0.1045	0.1045	0.1045	0.1045	0.1045	0.1045	0.1045	0.1045	0.1045	0.1045	0.1045	0.1045	0.1045	0.1045	0.1045	0.1045	0.1045	0.1045	0.1045	0.1045	0.1045	0.1045	0.1045	0.1045	0.1045	0.1045	0.1045	0.1045	0.1045	0.1045	0.1045	0.1045	0.1045	0.1045	0.1045	0.1045	0.1045
0.105	0.105	0.105	0.105	0.105	0.105	0.105	0.105	0.105	0.105	0.105	0.105	0.105	0.105	0.105	0.105	0.105	0.105	0.105	0.105	0.105	0.105	0.105	0.105	0.105	0.105	0.105	0.105	0.105	0.105	0.105	0.105	0.105	0.105	0.105	0.105	0.105	0.105	0.105	0.105	0.105	0.105	0.105	0.105	0.105	0.105	0.105	0.105	0.105	0.105
0.1055	0.1055	0.1055	0.1055	0.1055	0.1055	0.1055	0.1055	0.1055	0.1055	0.1055	0.1055	0.1055	0.1055	0.1055	0.1055	0.1055	0.1055	0.1055	0.1055	0.1055	0.1055	0.1055	0.1055	0.1055	0.1055	0.1055	0.1055	0.1055	0.1055	0.1055	0.1055	0.1055	0.1055	0.1055	0.1055	0.1055	0.1055	0.1055	0.1055	0.1055	0.1055	0.1055	0.1055	0.1055	0.1055	0.1055	0.1055	0.1055	0.1055
0.106	0.106	0.106	0.106	0.106	0.106	0.106	0.106	0.106	0.106	0.106	0.106	0.106	0.106	0.106	0.106	0.106	0.106	0.106	0.106	0.106	0.106	0.106	0.106	0.106	0.106	0.106	0.106	0.106	0.106	0.106	0.106	0.106	0.106	0.106	0.106	0.106	0.106	0.106	0.106	0.106	0.106	0.106	0.106	0.106	0.106	0.106	0.106	0.106	0.106
0.1065	0.1065	0.1065	0.1065	0.1065	0.1065	0.1065	0.1065	0.1065	0.1065	0.1065	0.1065	0.1065	0.1065	0.1065	0.1065	0.1065	0.1065	0.1065	0.1065	0.1065	0.1065	0.1065	0.1065	0.1065	0.1065	0.1065	0.1065	0.1065	0.1065	0.1065	0.1065	0.1065	0.1065	0.1065	0.1065	0.1065	0.1065	0.1065	0.1065	0.1065	0.1065	0.1065	0.1065	0.1065	0.1065	0.1065	0.1065	0.1065	0.1065
0.107	0.107	0.107	0.107	0.107	0.107	0.107	0.107	0.107	0.107	0.107	0.107	0.107	0.107	0.107	0.107	0.107	0.107	0.107	0.107	0.107	0.107	0.107	0.107	0.107	0.107	0.107	0.107	0.107	0.107	0.107	0.107	0.107	0.107	0.107	0.107	0.107	0.107	0.107	0.107	0.107	0.107	0.107	0.107	0.107	0.107	0.107	0.107	0.107	0.107
0.1075	0.1075	0.1075	0.1075	0.1075	0.1075	0.1075	0.1075	0.1075	0.1075	0.1075	0.1075	0.1075	0.1075	0.1075	0.1075	0.1075	0.1075	0.1075	0.1075	0.1075	0.1075	0.1075	0.1075	0.1075	0.1075	0.1075	0.1075	0.1075	0.1075	0.1075	0.1075	0.1075	0.1075	0.1075	0.1075	0.1075	0.1075	0.1075	0.1075	0.1075	0.1075	0.1075	0.1075	0.1075	0.1075	0.1075	0.1075	0.1075	0.1075
0.108	0.108	0.108	0.108	0.108	0.108	0.108	0.108	0.108	0.108	0.108	0.108	0.108	0.108	0.108	0.108	0.108	0.108	0.108	0.108	0.108	0.108	0.108	0.108	0.108	0.108	0.108	0.108	0.108	0.108	0.108	0.108	0.108	0.108	0.108	0.108	0.108	0.108	0.108	0.108	0.108	0.108	0.108	0.108	0.108	0.108	0.108	0.108	0.108	0.108
0.1085	0.1085	0.1085	0.1085	0.1085	0.1085	0.1085	0.1085	0.1085	0.1085	0.1085	0.1085	0.1085	0.1085	0.1085	0.1085	0.1085	0.1085	0.1085	0.1085	0.1085	0.1085	0.1085	0.1085	0.1085	0.1085	0.1085	0.1085	0.1085	0.1085	0.1085	0.1085	0.1085	0.1085	0.1085	0.1085	0.1085	0.1085	0.1085	0.1085	0.1085	0.1085	0.1085	0.1085	0.1085	0.1085	0.1085	0.1085	0.1085	0.1085
0.109	0.109	0.109	0.109	0.109	0.109	0.109	0.109	0.109	0.109	0.109	0.109	0.109	0.109	0.109	0.109	0.109	0.109	0.109	0.109	0.109	0.109	0.109	0.109	0.109	0.109	0.109	0.109	0.109	0.109	0.109	0.109	0.109	0.109	0.109	0.109	0.109	0.109	0.109	0.109	0.109	0.109	0.109	0.109	0.109	0.109	0.109	0.109	0.109	0.109
0.1095	0.1095	0.1095	0.1095	0.1095	0.1095	0.1095	0.1095	0.1095	0.1095	0.1095	0.1095	0.1095	0.1095	0.1095	0.1095	0.1095	0.1095	0.1095	0.1095	0.1095	0.1095	0.1095	0.1095	0.1095	0.1095	0.1095	0.1095	0.1095	0.1095	0.1095	0.1095	0.1095	0.1095	0.1095	0.1095	0.1095	0.1095	0.1095	0.1095	0.1095	0.1095	0.1095	0.1095	0.1095	0.1095	0.1095	0.1095	0.1095	0.1095
0.11	0.11	0.11	0.11	0.11	0.11	0.11	0.11	0.11	0.11	0.11	0.11	0.11	0.11	0.11	0.11	0.11	0.11	0.11	0.11	0.11	0.11	0.11	0.11	0.11	0.11	0.11	0.11	0.11	0.11	0.11	0.11	0.11	0.11	0.11	0.11	0.11	0.11	0.11	0.11	0.11	0.11	0.11	0.11	0.11	0.11	0.11	0.11	0.11	0.11
0.1105	0.1105	0.1105	0.1105	0.1105	0.1105	0.1105	0.1105	0.1105	0.1105	0.1105	0.1105	0.1105	0.1105	0.1105	0.1105	0.1105	0.1105	0.1105	0.1105	0.1105	0.1105	0.1105	0.1105	0.1105	0.1105	0.1105	0.1105	0.1105	0.1105	0.1105	0.1105	0.1105	0.1105	0.1105	0.1105	0.1105	0.1105	0.1105	0.1105	0.1105	0.1105	0.1105	0.1105	0.1105	0.1105	0.1105	0.1105	0.1105	0.1105
0.111	0.111	0.111	0.111	0.111	0.111	0.111	0.111	0.111	0.111	0.111	0.111	0.111	0.111	0.111	0.111	0.111	0.111	0.111	0.111	0.111	0.111	0.111	0.111	0.111	0.111	0.111	0.111	0.111	0.111	0.111	0.111	0.111	0.111	0.111	0.111	0.111	0.111	0.111	0.111	0.111	0.111	0.111	0.111	0.111	0.111	0.111	0.111	0.111	0.111
0.1115	0.1115	0.1115	0.1115	0.1115	0.1115	0.1115	0.1115	0.1115	0.1115	0.1115	0.1115	0.1115	0.1115	0.1115	0.1115	0.1115	0.1115	0.1115	0.1115	0.1115	0.1115	0.1115	0.1115	0.1115	0.1115	0.1115	0.1115	0.1115	0.1115	0.1115	0.1115	0.1115	0.1115	0.1115	0.1115	0.1115	0.1115	0.1115	0.1115	0.1115	0.1115	0.1115	0.1115	0.1115	0.1115	0.1115	0.1115	0.1115	0.1115
0.112	0.112	0.112	0.112	0.112	0.112	0.112	0.112	0.112	0.112	0.112	0.112	0.112	0.112	0.112	0.112	0.112	0.112	0.112	0.112	0.112	0.112	0.112	0.112	0.112	0.112	0.112	0.112	0.112	0.112	0.112	0.112	0.112	0.112	0.112	0.112	0.112	0.112	0.112	0.112	0.112	0.112	0.112	0.112	0.112	0.112	0.112	0.112	0.112	0.112
0.1125	0.1125	0.1125	0.1125	0.1125	0.1125	0.1125	0.1125	0.1125	0.1125	0.1125	0.1125	0.1125	0.1125	0.1125	0.1125	0.1125	0.1125	0.1125	0.1125	0.1125	0.1125	0.1125	0.1125	0.1125	0.1125	0.1125	0.1125	0.1125	0.1125	0.1125	0.1125	0.1125	0.1125	0.1125	0.1125	0.1125	0.1125	0.1125	0.1125	0.1125	0.1125	0.1125	0.1125	0.1125	0.1125	0.1125	0.1125	0.1125	0.1125
0.113	0.113	0.113	0.113	0.113	0.113	0.113	0.113	0.113	0.113	0.113	0.113	0.113	0.113	0.113	0.113	0.113	0.113	0.113	0.113	0.113	0.113	0.113	0.113	0.113	0.113	0.113	0.113	0.113	0.113	0.113	0.113	0.113	0.113	0.113	0.113	0.113	0.113	0.113	0.113	0.113	0.113	0.113	0.113	0.113	0.113	0.113	0.113	0.113	0.113
0.1135	0.1135	0.1135	0.1135	0.1135	0.1135	0.1135	0.1135	0.1135	0.1135	0.1135	0.1135	0.1135	0.1135	0.1135	0.1135	0.1135	0.1135	0.1135	0.1135	0.1135	0.1135	0.1135	0.1135	0.1135	0.1135	0.1135	0.1135	0.1135	0.1135	0.1135	0.1135	0.1135	0.1135	0.1135	0.1135	0.1135	0.1135	0.1135	0.1135	0.1135	0.1135	0.1135	0.1135	0.1135	0.1135	0.1135	0.1135	0.1135	0.1135
0.114	0.114	0.114	0.114	0.114	0.114	0.114	0.114	0.114	0.114	0.114	0.114	0.114	0.114	0.114	0.114	0.114	0.114	0.114	0.114	0.114	0.114	0.114	0.114	0.114	0.114	0.114	0.114	0.114	0.114	0.114	0.114	0.114	0.114	0.114	0.114	0.114	0.114	0.114	0.114	0.114	0.114	0.114	0.114	0.114	0.114	0.114	0.114	0.114	0.114
0.1145	0.1145	0.1145	0.1145	0.1145	0.1145	0.1145	0.1145	0.1145	0.1145	0.1145	0.1145	0.1145	0.1145	0.1145	0.1145	0.1145	0.1145	0.1145	0.1145	0.1145	0.1145	0.1145	0.1145	0.1145	0.1145	0.1145	0.1145	0.1145	0.1145	0.1145	0.1145	0.1145	0.1145	0.1145	0.1145	0.1145	0.1145	0.1145	0.1145	0.1145	0.1145	0.1145	0.1145	0.1145	0.1145	0.1145	0.1145	0.1145	0.1145
0.115	0.115	0.115	0.115	0.115	0.115	0.115	0.115	0.115	0.115	0.115	0.115	0.115	0.115	0.115	0.115	0.115	0.115	0.115	0.115	0.115	0.115	0.115	0.115	0.115	0.115	0.115	0.115	0.115	0.115	0.115	0.115	0.115	0.115	0.115	0.115	0.115	0.115	0.115	0.115	0.115	0.115	0.115	0.115	0.115	0.115	0.115	0.115	0.115	0.115
0.1155	0.1155	0.1155	0.1155	0.1155	0.1155	0.1155	0.1155	0.1155	0.1155	0.1155	0.1155	0.1155	0.1155	0.1155	0.1155	0.1155	0.1155	0.1155	0.1155	0.1155	0.1155	0.1155	0.1155	0.1155	0.1155	0.1155	0.1155	0.1155	0.1155	0.1155	0.1155	0.1155	0.1155	0.1155	0.1155	0.1155	0.1155	0.1155	0.1155	0.1155	0.1155	0.1155	0.1155	0.1155	0.1155	0.1155	0.1155	0.1155	0.1155
0.116	0.116	0.116	0.116	0.116	0.116	0.116	0.116	0.116	0.116	0.116	0.116	0.116	0.116	0.116	0.116	0.116	0.116	0.116	0.116	0.116	0.116	0.116	0.116	0.116	0.116	0.116	0.116	0.116	0.116	0.116	0.116	0.116	0.116	0.116	0.116	0.116	0.116	0.116	0.116	0.116	0.116	0.116	0.116	0.116	0.116	0.116	0.116	0.116	0.116
0.1165	0.1165	0.1165	0.1165	0.1165	0.1165	0.1165	0.1165	0.1165	0.1165	0.1165	0.1165	0.1165	0.1165	0.1165	0.1165	0.1165	0.1165	0.1165	0.1165	0.1165	0.1165	0.1165	0.1165	0.1165	0.1165	0.1165	0.1165	0.1165	0.1165	0.1165	0.1165	0.1165	0.1165	0.1165	0.1165	0.1165	0.1165	0.1165	0.1165	0.1165	0.1165	0.1165	0.1165	0.1165	0.1165	0.1165	0.1165	0.1165	0.1165
0.117	0.117	0.117	0.117	0.117	0.117	0.117	0.117	0.117	0.117	0.117	0.117	0.117	0.117	0.117	0.117	0.117	0.117	0.117	0.117	0.117	0.117	0.117	0.117	0.117	0.117	0.117	0.117	0.117	0.117	0.117	0.117	0.117	0.117	0.117	0.117	0.117	0.117	0.117	0.117	0.117	0.117	0.117	0.117	0.117	0.117	0.117	0.117	0.117	0.117
0.1175	0.1175	0.1175	0.1175	0.1175	0.1175	0.1175	0.1175	0.1175	0.1175	0.1175	0.1175	0.1175	0.1175	0.1175	0.1175	0.1175	0.1175	0.1175	0.1175	0.1175	0.1175	0.1175	0.1175	0.1175	0.1175	0.1175	0.1175	0.1175	0.1175	0.1175	0.1175	0.1175	0.1175	0.1175	0.1175	0.1175	0.1175	0.1175	0.1175	0.1175	0.1175	0.1175	0.1175	0.1175	0.1175	0.1175	0.1175	0.1175	0.1175
0.118	0.118	0.118	0.118	0.118	0.118	0.118	0.118	0.118	0.118	0.118	0.118	0.118	0.118	0.118	0.118	0.118	0.118	0.118	0.118	0.118	0.118	0.118	0.118	0.118	0.118	0.118	0.118	0.118	0.118	0.118	0.118	0.118	0.118	0.118	0.118	0.118	0.118	0.118	0.118	0.118	0.118	0.118	0.118	0.118	0.118	0.118	0.118	0.118	0.118
0.1185	0.1185	0.1185	0.1185	0.1185	0.1185	0.1185	0.1185	0.1185	0.1185	0.1185	0.1185	0.1185	0.1185	0.1185	0.1185	0.1185	0.1185	0.1185	0.1185	0.1185	0.1185	0.1185	0.1185	0.1185	0.1185	0.1185	0.1185	0.1185	0.1185	0.1185	0.1185	0.1185	0.1185	0.1185	0.1185	0.1185	0.1185	0.1185	0.1185	0.1185	0.1185	0.1185	0.1185	0.1185	0.1185	0.1185	0.1185	0.1185	0.1185
0.119	0.119	0.119	0.119	0.119	0.119	0.119	0.119	0.119	0.119	0.119	0.119	0.119	0.119	0.119	0.119	0.119	0.119	0.119	0.119	0.119	0.119	0.119	0.119	0.119	0.119	0.119	0.119	0.119	0.119	0.119	0.119	0.119	0.119	0.119	0.119	0.119	0.119	0.119	0.119	0.119	0.119	0.119	0.119	0.119	0.119	0.119	0.119	0.119	0.119
0.1195	0.1195	0.1195	0.1195	0.1195	0.1195	0.1195	0.1195	0.1195	0.1195	0.1195	0.1195	0.1195	0.1195	0.1195	0.1195	0.1195	0.1195	0.1195	0.1195	0.1195	0.1195	0.1195	0.1195	0.1195	0.1195	0.1195	0.1195	0.1195	0.1195	0.1195	0.1195	0.1195	0.1195	0.1195	0.1195	0.1195	0.1195	0.1195	0.1195	0.1195	0.1195	0.1195	0.1195	0.1195	0.1195	0.1195	0.1195	0.1195	0.1195
0.12	0.12	0.12	0.12	0.12	0.12	0.12	0.12	0.12	0.12	0.12	0.12	0.12	0.12	0.12	0.12	0.12	0.12	0.12	0.12	0.12	0.12	0.12	0.12	0.12	0.12	0.12	0.12	0.12	0.12	0.12	0.12	0.12	0.12	0.12	0.12	0.12	0.12	0.12	0.12	0.12	0.12	0.12	0.12	0.12	0.12	0.12	0.12	0.12	0.12
0.1205	0.1205	0.1205	0.1205	0.1205	0.1205	0.1205	0.1205	0.1205	0.1205	0.1205	0.1205	0.1205	0.1205	0.1205	0.1205	0.1205	0.1205	0.1205	0.1205	0.1205	0.1205	0.1205	0.1205	0.1205	0.1205	0.1205	0.1205	0.1205	0.1205	0.1205	0.1205	0.1205	0.1205	0.1205	0.1205	0.1205	0.1205	0.1205	0.1205	0.1205	0.1205	0.1205	0.1205	0.1205	0.1205	0.1205	0.1205	0.1205	0.1205
0.121	0.121	0.121	0.121	0.121	0.121	0.121	0.121	0.121	0.121	0.121	0.121	0.121	0.121	0.121	0.121	0.121	0.121	0.121	0.121	0.121	0.121	0.121	0.121	0.121	0.121	0.121	0.121	0.121	0.121	0.121	0.121	0.121	0.121	0.121	0.121	0.121	0.121	0.121	0.121	0.121	0.121	0.121	0.121	0.121	0.121	0.121	0.121	0.121	0.121
0.1215	0.1215	0.1215	0.1215	0.1215	0.1215	0.1215	0.1215	0.1215	0.1215	0.1215	0.1215	0.1215	0.1215	0.1215	0.1215	0.1215	0.1215	0.1215	0.1215	0.1215	0.1215	0.1215	0.1215	0.1215	0.1215	0.1215	0.1215	0.1215	0.1215	0.1215	0.1215	0.1215	0.1215	0.1215	0.1215	0.1215	0.1215	0.1215	0.1215	0.1215	0.1215	0.1215	0.1215	0.1215	0.1215	0.1215	0.1215	0.1215	0.1215
0.122	0.122	0.122	0.122	0.122	0.122	0.122	0.122	0.122	0.122	0.122	0.122	0.122	0.122	0.122	0.122	0.122	0.122	0.122	0.122	0.122	0.122	0.122	0.122	0.122	0.122	0.122	0.122	0.122	0.122	0.122	0.122	0.122	0.122	0.122	0.122	0.122	0.122	0.122	0.122	0.122	0.122	0.122	0.122	0.122	0.122	0.122	0.122	0.122	0.122
0.1225	0.1225	0.1225	0.1225	0.1225	0.1225	0.1225	0.1225	0.1225	0.1225	0.1225	0.1225	0.1225	0.1225	0.1225	0.1225	0.1225	0.1225	0.1225	0.1225	0.1225	0.1225	0.1225	0.1225	0.1225	0.1225	0.1225	0.1225	0.1225	0.1225	0.1225	0.1225	0.1225	0.1225	0.1225	0.1225	0.1225	0.1225	0.1225	0.1225	0.1225	0.1225	0.1225	0.1225	0.1225	0.1225	0.1225	0.1225	0.1225	0.1225
0.123	0.123	0.123	0.123	0.123	0.123	0.123	0.123	0.123	0.123	0.123	0.123	0.123	0.123	0.123	0.123	0.123	0.123	0.123	0.123	0.123	0.123	0.123	0.123	0.123	0.123	0.123	0.123	0.123	0.123	0.123	0.123	0.123	0.123	0.123	0.123	0.123	0.123	0.123	0.123	0.123	0.123	0.123	0.123	0.123	0.123	0.123	0.123	0.123	0.123
0.1235	0.1235	0.1235	0.1235	0.1235	0.1235	0.1235	0.1235	0.1235	0.1235	0.1235	0.1235	0.1235	0.1235	0.1235	0.1235	0.1235	0.1235	0.1235	0.1235	0.1235	0.1235	0.1235	0.1235	0.1235	0.1235	0.1235	0.1235	0.1235	0.1235	0.1235	0.1235	0.1235	0.1235	0.1235	0.1235	0.1235	0.1235	0.1235	0.1235	0.1235	0.1235	0.1235	0.1235	0.1235	0.1235	0.1235	0.1235	0.1235	0.1235
0.124	0.124	0.124	0.124	0.124	0.124	0.124	0.124	0.124	0.124	0.124	0.124	0.124	0.124	0.124	0.124	0.124	0.124	0.124	0.124	0.124	0.124	0.124	0.124	0.124	0.124	0.124	0.124	0.124	0.124	0.124	0.124	0.124	0.124	0.124	0.124	0.124	0.124	0.124	0.124	0.124	0.124	0.124	0.124	0.124	0.124	0.124	0.124	0.124	0.124
0.1245	0.1245	0.1245	0.1245	0.1245	0.1245	0.1245	0.1245	0.1245	0.1245	0.1245	0.1245	0.1245	0.1245	0.1245	0.1245	0.1245	0.1245	0.1245	0.1245	0.1245	0.1245	0.1245	0.1245	0.1245	0.1245	0.1245	0.1245	0.1245	0.1245	0.1245	0.1245	0.1245	0.1245	0.1245	0.1245	0.1245	0.1245	0.1245	0.1245	0.1245	0.1245	0.1245	0.1245	0.1245	0.1245	0.1245	0.1245	0.1245	0.1245
0.125	0.125	0.125	0.125	0.125	0.125	0.125	0.125	0.125	0.125	0.125	0.125	0.125	0.125	0.125	0.125	0.125	0.125	0.125	0.125	0.125	0.125	0.125	0.125	0.125	0.125	0.125	0.125	0.125	0.125	0.125	0.125	0.125	0.125	0.125	0.125	0.125	0.125	0.125	0.125	0.125	0.125	0.125	0.125	0.125	0.125	0.125	0.125	0.125	0.125
0.1255	0.1255	0.1255	0.1255	0.1255	0.1255	0.1255	0.1255	0.1255	0.1255	0.1255	0.1255	0.1255	0.1255	0.1255	0.1255	0.1255	0.1255	0.1255	0.1255	0.1255	0.1255	0.1255	0.1255	0.1255	0.1255	0.1255	0.1255	0.1255	0.1255	0.1255	0.1255	0.1255	0.1255	0.1255	0.1255	0.1255	0.1255	0.1255	0.1255	0.1255	0.1255	0.1255	0.1255	0.1255	0.1255	0.1255	0.1255	0.1255	0.1255
0.126	0.126	0.126	0.126	0.126	0.126	0.126	0.126	0.126	0.126	0.126	0.126	0.126	0.126	0.126	0.126	0.126	0.126	0.126	0.126	0.126	0.126	0.126	0.126	0.126	0.126	0.126	0.126	0.126	0.126	0.126	0.126	0.126	0.126	0.126	0.126	0.126	0.126	0.126	0.126	0.126	0.126	0.126	0.126	0.126	0.126	0.126	0.126	0.126	0.126
0.1265	0.1265	0.1265	0.1265	0.1265	0.1265	0.1265	0.1265	0.1265	0.1265	0.1265	0.1265	0.1265	0.1265	0.1265	0.1265	0.1265	0.1265	0.1265	0.1265	0.1265	0.1265	0.1265	0.1265	0.1265	0.1265	0.1265	0.1265	0.1265	0.1265	0.1265	0.1265	0.1265	0.1265	0.1265	0.1265	0.1265	0.1265	0.1265	0.1265	0.1265	0.1265	0.1265	0.1265	0.1265	0.1265	0.1265	0.1265	0.1265	0.1265
0.127	0.127	0.127	0.127	0.127	0.127	0.127	0.127	0.127	0.127	0.127	0.127	0.127	0.127	0.127	0.127	0.127	0.127	0.127	0.127	0.127	0.127	0.127	0.127	0.127	0.127	0.127	0.127	0.127	0.127	0.127	0.127	0.127	0.127	0.127	0.127	0.127	0.127	0.127	0.127	0.127	0.127	0.127	0.127	0.127	0.127	0.127	0.127	0.127	0.127
0.1275	0.1275	0.1275	0.1275	0.1275	0.1275	0.1275	0.1275	0.1275	0.1275	0.1275	0.1275	0.1275	0.1275	0.1275	0.1275	0.1275	0.1275	0.1275	0.1275	0.1275	0.1275	0.1275	0.1275	0.1275	0.1275	0.1275	0.1275	0.1275	0.1275	0.1275	0.1275	0.1275	0.1275	0.1275	0.1275	0.1275	0.1275	0.1275	0.1275	0.1275	0.1275	0.1275	0.1275	0.1275	0.1275	0.1275	0.1275	0.1275	0.1275
0.128	0.128	0.128	0.128	0.128	0.128	0.128	0.128	0.128	0.128	0.128	0.128	0.128	0.128	0.128	0.128	0.128	0.128	0.128	0.128	0.128	0.128	0.128	0.128	0.128	0.128	0.128	0.128	0.128	0.128	0.128	0.128	0.128	0.128	0.128	0.128	0.128	0.128	0.128	0.128	0.128	0.128	0.128	0.128	0.128	0.128	0.128	0.128	0.128	0.128
0.1285	0.1285	0.1285	0.1285	0.1285	0.1285	0.1285	0.1285	0.1285	0.1285	0.1285	0.1285	0.1285	0.1285	0.1285	0.1285	0.1285	0.1285	0.1285	0.1285	0.1285	0.1285	0.1285	0.1285	0.1285	0.1285	0.1285	0.1285	0.1285	0.1285	0.1285	0.1285	0.1285	0.1285	0.1285	0.1285	0.1285	0.1285	0.1285	0.1285	0.1285	0.1285	0.1285	0.1285	0.1285	0.1285	0.1285	0.1285	0.1285	0.1285
0.129	0.129	0.129	0.129	0.129	0.129	0.129	0.129	0.129	0.129	0.129	0.129	0.129	0.129	0.129	0.129	0.129	0.129	0.129	0.129	0.129	0.129	0.129	0.129	0.129	0.129	0.129	0.129	0.129	0.129	0.129	0.129	0.129	0.129	0.129	0.129	0.129	0.129	0.129	0.129	0.129	0.129	0.129	0.129	0.129	0.129	0.129	0.129	0.129	0.129
0.1295	0.1295	0.1295	0.1295	0.1295	0.1295	0.1295	0.1295	0.1295	0.1295	0.1295	0.1295	0.1295	0.1295	0.1295	0.1295	0.1295	0.1295	0.1295	0.1295	0.1295	0.1295	0.1295	0.1295	0.1295	0.1295	0.1295	0.1295	0.1295	0.1295	0.1295	0.1295	0.1295	0.1295	0.1295	0.1295	0.1295	0.1295	0.1295	0.1295	0.1295	0.1295	0.1295	0.1295	0.1295	0.1295	0.1295	0.1295	0.1295	0.1295
0.13	0.13	0.13	0.13	0.13	0.13	0.13	0.13	0.13	0.13	0.13	0.13	0.13	0.13	0.13	0.13	0.13	0.13	0.13	0.13	0.13	0.13	0.13	0.13	0.13	0.13	0.13	0.13	0.13	0.13	0.13	0.13	0.13	0.13	0.13	0.13	0.13	0.13	0.13	0.13	0.13	0.13	0.13	0.13	0.13	0.13	0.13	0.13	0.13	0.13
0.1305	0.1305	0.1305	0.1305	0.1305	0.1305	0.1305	0.1305	0.1305	0.1305	0.1305	0.1305	0.1305	0.1305	0.1305	0.1305	0.1305	0.1305	0.1305	0.1305	0.1305	0.1305	0.1305	0.1305	0.1305	0.1305	0.1305	0.1305	0.1305	0.1305	0.1305	0.1305	0.1305	0.1305	0.1305	0.1305	0.1305	0.1305	0.1305	0.1305	0.1305	0.1305	0.1305	0.1305	0.1305	0.1305	0.1305	0.1305	0.1305	0.1305
0.131	0.131	0.131	0.131	0.131	0.131	0.131	0.131	0.131	0.131	0.131	0.131	0.131	0.131	0.131	0.131	0.131	0.131	0.131	0.131	0.131	0.131	0.131	0.131	0.131	0.131	0.131	0.131	0.131	0.131	0.131	0.131	0.131	0.131	0.131	0.131	0.131	0.131	0.131	0.131	0.131	0.131	0.131	0.131	0.131	0.131	0.131	0.131	0.131	0.131
0.1315	0.1315	0.1315	0.1315	0.1315	0.1315	0.1315	0.1315	0.1315	0.1315	0.1315	0.1315	0.1315	0.1315	0.1315	0.1315	0.1315	0.1315	0.1315	0.1315	0.1315	0.1315	0.1315	0.1315	0.1315	0.1315	0.1315	0.1315	0.1315	0.1315	0.1315	0.1315	0.1315	0.1315	0.1315	0.1315	0.1315	0.1315	0.1315	0.1315	0.1315	0.1315	0.1315	0.1315	0.1315	0.1315	0.1315	0.1315	0.1315	0.1315
0.132	0.132	0.132	0.132	0.132	0.132	0.132	0.132	0.132	0.132	0.132	0.132	0.132	0.132	0.132	0.132	0.132	0.132	0.132	0.132	0.132	0.132	0.132	0.132	0.132	0.132	0.132	0.132	0.132	0.132	0.132	0.132	0.132	0.132	0.132	0.132	0.132	0.132	0.132	0.132	0.132	0.132	0.132	0.132	0.132	0.132	0.132	0.132	0.132	0.132
0.1325	0.1325	0.1325	0.1325	0.1325	0.1325	0.1325	0.1325	0.1325	0.1325	0.1325	0.1325	0.1325	0.1325	0.1325	0.1325	0.1325	0.1325	0.1325	0.1325	0.1325	0.1325	0.1325	0.1325	0.1325	0.1325	0.1325	0.1325	0.1325	0.1325	0.1325	0.1325	0.1325	0.1325	0.1325	0.1325	0.1325	0.1325	0.1325	0.1325	0.1325	0.1325	0.1325	0.1325	0.1325	0.1325	0.1325	0.1325	0.1325	0.1325
0.133	0.133	0.133	0.133	0.133	0.133	0.133	0.133	0.133	0.133	0.133	0.133	0.133	0.133	0.133	0.133	0.133	0.133	0.133	0.133	0.133	0.133	0.133	0.133	0.133	0.133	0.133	0.133	0.133	0.133	0.133	0.133	0.133	0.133	0.133	0.133	0.133	0.133	0.133	0.133	0.133	0.133	0.133	0.133	0.133	0.133	0.133	0.133	0.133	0.133
0.1335	0.1335	0.1335	0.1335	0.1335	0.1335	0.1335	0.1335	0.1335	0.1335	0.1335	0.1335	0.1335	0.1335	0.1335	0.1335	0.1335	0.1335	0.1335	0.1335	0.1335	0.1335	0.1335	0.1335	0.1335	0.1335	0.1335	0.1335	0.1335	0.1335	0.1335	0.1335	0.1335	0.1335	0.1335	0.1335	0.1335	0.1335	0.1335	0.1335	0.1335	0.1335	0.1335	0.1335	0.1335	0.1335	0.1335	0.1335	0.1335	0.1335
0.134	0.134	0.134	0.134	0.134	0.134	0.134	0.134	0.134	0.134	0.134	0.134	0.134	0.134	0.134	0.134	0.134	0.134	0.134	0.134	0.134	0.134	0.134	0.134	0.134	0.134	0.134	0.134	0.134	0.134	0.134	0.134	0.134	0.134	0.134	0.134	0.134	0.134	0.134	0.134	0.134	0.134	0.134	0.134	0.134	0.134	0.134	0.134	0.134	0.134
0.1345	0.1345	0.1345	0.1345	0.1345	0.1345	0.1345	0.1345	0.1345	0.1345	0.1345	0.1345	0.1345	0.1345	0.1345	0.1345	0.1345	0.1345	0.1345	0.1345	0.1345	0.1345	0.1345	0.1345	0.1345	0.1345	0.1345	0.1345	0.1345	0.1345	0.1345	0.1345	0.1345	0.1345	0.1345	0.1345	0.1345	0.1345	0.1345	0.1345	0.1345	0.1345	0.1345	0.1345	0.1345	0.1345	0.1345	0.1345	0.1345	0.1345
0.135	0.135	0.135	0.135	0.135	0.135	0.135	0.135	0.135	0.135	0.135	0.135	0.135	0.135	0.135	0.135	0.135	0.135	0.135	0.135	0.135	0.135	0.135	0.135	0.135	0.135	0.135	0.135	0.135	0.135	0.135	0.135	0.135	0.135	0.135	0.135	0.135	0.135	0.135	0.135	0.135	0.135	0.135	0.135	0.135	0.135	0.135	0.135	0.135	0.135
0.1355	0.1355	0.1355	0.1355	0.1355	0.1355	0.1355	0.1355	0.1355	0.1355	0.1355	0.1355	0.1355	0.1355	0.1355	0.1355	0.1355	0.1355	0.1355	0.1355	0.1355	0.1355	0.1355	0.1355	0.1355	0.1355	0.1355	0.1355	0.1355	0.1355	0.1355	0.1355	0.1355	0.1355	0.1355	0.1355	0.1355	0.1355	0.1355	0.1355	0.1355	0.1355	0.1355	0.1355	0.1355	0.1355	0.1355	0.1355	0.1355	0.1355
0.136	0.136	0.136	0.136	0.136	0.136	0.136	0.136	0.136	0.136	0.136	0.136	0.136	0.136	0.136	0.136	0.136	0.136	0.136	0.136	0.136	0.136	0.136	0.136	0.136	0.136	0.136	0.136	0.136	0.136	0.136	0.136	0.136	0.136	0.136	0.136	0.136	0.136	0.136	0.136	0.136	0.136	0.136	0.136	0.136	0.136	0.136	0.136	0.136	0.136
0.1365	0.1365	0.1365	0.1365	0.1365	0.1365	0.1365	0.1365	0.1365	0.1365	0.1365	0.1365	0.1365	0.1365	0.1365	0.1365	0.1365	0.1365	0.1365	0.1365	0.1365	0.1365	0.1365	0.1365	0.1365	0.1365	0.1365	0.1365	0.1365	0.1365	0.1365	0.1365	0.1365	0.1365	0.1365	0.1365	0.1365	0.1365	0.1365	0.1365	0.1365	0.1365	0.1365	0.1365	0.1365	0.1365	0.1365	0.1365	0.1365	0.1365
0.137	0.137	0.137	0.137	0.137	0.137	0.137	0.137	0.137	0.137	0.137	0.137	0.137	0.137	0.137	0.137	0.137	0.137	0.137	0.137	0.137	0.137	0.137	0.137	0.137	0.137	0.137	0.137	0.137	0.137	0.137	0.137	0.137	0.137	0.137	0.137	0.137	0.137	0.137	0.137	0.137	0.137	0.137	0.137	0.137	0.137	0.137	0.137	0.137	0.137
0.1375	0.1375	0.1375	0.1375	0.1375	0.1375	0.1375	0.1375	0.1375	0.1375	0.1375	0.1375	0.1375	0.1375	0.1375	0.1375	0.1375	0.1375	0.1375	0.1375	0.1375	0.1375	0.1375	0.1375	0.1375	0.1375	0.1375	0.1375	0.1375	0.1375	0.1375	0.1375	0.1375	0.1375	0.1375	0.1375	0.1375	0.1375	0.1375	0.1375	0.1375	0.1375	0.1375	0.1375	0.1375	0.1375	0.1375	0.1375	0.1375	0.1375
0.138	0.138	0.138	0.138	0.138	0.138	0.138	0.138	0.138	0.138	0.138	0.138	0.138	0.138	0.138	0.138	0.138	0.138	0.138	0.138	0.138	0.138	0.138	0.138	0.138	0.138	0.138	0.138	0.138	0.138	0.138	0.138	0.138	0.138	0.138	0.138	0.138	0.138	0.138	0.138	0.138	0.138	0.138	0.138	0.138	0.138	0.138	0.138	0.138	0.138
0.1385	0.1385	0.1385	0.1385	0.1385	0.1385	0.1385	0.1385	0.1385	0.1385	0.1385	0.1385	0.1385	0.1385	0.1385	0.1385	0.1385	0.1385	0.1385	0.1385	0.1385	0.1385	0.1385	0.1385	0.1385	0.1385	0.1385	0.1385	0.1385	0.1385	0.1385	0.1385	0.1385	0.1385	0.1385	0.1385	0.1385	0.1385	0.1385	0.1385	0.1385	0.1385	0.1385	0.1385	0.1385	0.1385	0.1385	0.1385	0.1385	0.1385
0.139	0.139	0.139	0.139	0.139	0.139	0.139	0.139	0.139	0.139	0.139	0.139	0.139	0.139	0.139	0.139	0.139	0.139	0.139	0.139	0.139	0.139	0.139	0.139	0.139	0.139	0.139	0.139	0.139	0.139	0.139	0.139	0.139	0.139	0.139	0.139	0.139	0.139	0.139	0.139	0.139	0.139	0.139	0.139	0.139	0.139	0.139	0.139	0.139	0.139
0.1395	0.1395	0.1395	0.1395	0.1395	0.1395	0.1395	0.1395	0.1395	0.1395	0.1395	0.1395	0.1395	0.1395	0.1395	0.1395	0.1395	0.1395	0.1395	0.1395	0.1395	0.1395	0.1395	0.1395	0.1395	0.1395	0.1395	0.1395	0.1395	0.1395	0.1395	0.1395	0.1395	0.1395	0.1395	0.1395	0.1395	0.1395	0.1395	0.1395	0.1395	0.1395	0.1395	0.1395	0.1395	0.1395	0.1395	0.1395	0.1395	0.1395
0.14	0.14	0.14	0.14	0.14	0.14	0.14	0.14	0.14	0.14	0.14	0.14	0.14	0.14	0.14	0.14	0.14	0.14	0.14	0.14	0.14	0.14	0.14	0.14	0.14	0.14	0.14	0.14	0.14	0.14	0.14	0.14	0.14	0.14	0.14	0.14	0.14	0.14	0.14	0.14	0.14	0.14	0.14	0.14	0.14	0.14	0.14	0.14	0.14	0.14
0.1405	0.1405	0.1405	0.1405	0.1405	0.1405	0.1405	0.1405	0.1405	0.1405	0.1405	0.1405	0.1405	0.1405	0.1405	0.1405	0.1405	0.1405	0.1405	0.1405	0.1405	0.1405	0.1405	0.1405	0.1405	0.1405	0.1405	0.1405	0.1405	0.1405	0.1405	0.1405	0.1405	0.1405	0.1405	0.1405	0.1405	0.1405	0.1405	0.1405	0.1405	0.1405	0.1405	0.1405	0.1405	0.1405	0.1405	0.1405	0.1405	0.1405
0.141	0.141	0.141	0.141	0.141	0.141	0.141	0.141	0.141	0.141	0.141	0.141	0.141	0.141	0.141	0.141	0.141	0.141	0.141	0.141	0.141	0.141	0.141	0.141	0.141	0.141	0.141	0.141	0.141	0.141	0.141	0.141	0.141	0.141	0.141	0.141	0.141	0.141	0.141	0.141	0.141	0.141	0.141	0.141	0.141	0.141	0.141	0.141	0.141	0.141
0.1415	0.1415	0.1415	0.1415	0.1415	0.1415	0.1415	0.1415	0.1415	0.1415	0.1415	0.1415	0.1415	0.1415	0.1415	0.1415	0.1415	0.1415	0.1415	0.1415	0.1415	0.1415	0.1415	0.1415	0.1415	0.1415	0.1415	0.1415	0.1415	0.1415	0.1415	0.1415	0.1415	0.1415	0.1415	0.1415	0.1415	0.1415	0.1415	0.1415	0.1415	0.1415	0.1415	0.1415	0.1415	0.1415	0.1415	0.1415	0.1415	0.1415
0.142	0.142	0.142	0.142	0.142	0.142	0.142	0.142	0.142	0.142	0.142	0.142	0.142	0.142	0.142	0.142	0.142	0.142	0.142	0.142	0.142	0.142	0.142	0.142	0.142	0.142	0.142	0.142	0.142	0.142	0.142	0.142	0.142	0.142	0.142	0.142	0.142	0.142	0.142	0.142	0.142	0.142	0.142	0.142	0.142	0.142	0.142	0.142	0.142	0.142
0.1425	0.1425	0.1425	0.1425	0.1425	0.1425	0.1425	0.1425	0.1425	0.1425	0.1425	0.1425	0.1425	0.1425	0.1425	0.1425	0.1425	0.1425	0.1425	0.1425	0.1425	0.1425	0.1425	0.1425	0.1425	0.1425	0.1425	0.1425	0.1425	0.1425	0.1425	0.1425	0.1425	0.1425	0.1425	0.1425	0.1425	0.1425	0.1425	0.1425	0.1425	0.1425	0.1425	0.1425	0.1425	0.1425	0.1425	0.1425	0.1425	0.1425
0.143	0.143	0.143	0.143	0.143	0.143	0.143	0.143	0.143	0.143	0.143	0.143	0.143	0.143	0.143	0.143	0.143	0.143	0.143	0.143	0.143	0.143	0.143	0.143	0.143	0.143	0.143	0.143	0.143	0.143	0.143	0.143	0.143	0.143	0.143	0.143	0.143	0.143	0.143	0.143	0.143	0.143	0.143	0.143	0.143	0.143	0.143	0.143	0.143	0.143
0.1435	0.1435	0.1435	0.1435	0.1435	0.1435	0.1435	0.1435	0.1435	0.1435	0.1435	0.1435	0.1435	0.1435	0.1435	0.1435	0.1435	0.1435	0.1435	0.1435	0.1435	0.1435	0.1435	0.1435	0.1435	0.1435	0.1435	0.1435	0.1435	0.1435	0.1435	0.1435	0.1435	0.1435	0.1435	0.1435	0.1435	0.1435	0.1435	0.1435	0.1435	0.1435	0.1435	0.1435	0.1435	0.1435	0.1435	0.1435	0.1435	0.1435
0.144	0.144	0.144	0.144	0.144	0.144	0.144	0.144	0.144	0.144	0.144	0.144	0.144	0.144	0.144	0.144	0.144	0.144	0.144	0.144	0.144	0.144	0.144	0.144	0.144	0.144	0.144	0.144	0.144	0.144	0.144	0.144	0.144	0.144	0.144	0.144	0.144	0.144	0.144	0.144	0.144	0.144	0.144	0.144	0.144	0.144	0.144	0.144	0.144	0.144
0.1445	0.1445	0.1445	0.1445	0.1445	0.1445	0.1445	0.1445	0.1445	0.1445	0.1445	0.1445	0.1445	0.1445	0.1445	0.1445	0.1445	0.1445	0.1445	0.1445	0.1445	0.1445	0.1445	0.1445	0.1445	0.1445	0.1445	0.1445	0.1445	0.1445	0.1445	0.1445	0.1445	0.1445	0.1445	0.1445	0.1445	0.1445	0.1445	0.1445	0.1445	0.1445	0.1445	0.1445	0.1445	0.1445	0.1445	0.1445	0.1445	0.1445
0.145	0.145	0.145	0.145	0.145	0.145	0.145	0.145	0.145	0.145	0.145	0.145	0.145	0.145	0.145	0.145	0.145	0.145	0.145	0.145	0.145	0.145	0.145	0.145	0.145	0.145	0.145	0.145	0.145	0.145	0.145	0.145	0.145	0.145	0.145	0.145	0.145	0.145	0.145	0.145	0.145	0.145	0.145	0.145	0.145	0.145	0.145	0.145	0.145	0.145
0.1455	0.1455	0.1455	0.1455	0.1455	0.1455	0.1455	0.1455	0.1455	0.1455	0.1455	0.1455	0.1455	0.1455	0.1455	0.1455	0.1455	0.1455	0.1455	0.1455	0.1455	0.1455	0.1455	0.1455	0.1455	0.1455	0.1455	0.1455	0.1455	0.1455	0.1455	0.1455	0.1455	0.1455	0.1455	0.1455	0.1455	0.1455	0.1455	0.1455	0.1455	0.1455	0.1455	0.1455	0.1455	0.1455	0.1455	0.1455	0.1455	0.1455
0.146	0.146	0.146	0.146	0.146	0.146	0.146	0.146	0.146	0.146	0.146	0.146	0.146	0.146	0.146	0.146	0.146	0.146	0.146	0.146	0.146	0.146	0.146	0.146	0.146	0.146	0.146	0.146	0.146	0.146	0.146	0.146	0.146	0.146	0.146	0.146	0.146	0.146	0.146	0.146	0.146	0.146	0.146	0.146	0.146	0.146	0.146	0.146	0.146	0.146
0.1465	0.1465	0.1465	0.1465	0.1465	0.1465	0.1465	0.1465	0.1465	0.1465	0.1465	0.1465	0.1465	0.1465	0.1465	0.1465	0.1465	0.1465	0.1465	0.1465	0.1465	0.1465	0.1465	0.1465	0.1465	0.1465	0.1465	0.1465	0.1465	0.1465	0.1465	0.1465	0.1465	0.1465	0.1465	0.1465	0.1465	0.1465	0.1465	0.1465	0.1465	0.1465	0.1465	0.1465	0.1465	0.1465	0.1465	0.1465	0.1465	0.1465
0.147	0.147	0.147	0.147	0.147	0.147	0.147	0.147	0.147	0.147	0.147	0.147	0.147	0.147	0.147	0.147	0.147	0.147	0.147	0.147	0.147	0.147	0.147	0.147	0.147	0.147	0.147	0.147	0.147	0.147	0.147	0.147	0.147	0.147	0.147	0.147	0.147	0.147	0.147	0.147	0.147	0.147	0.147	0.147	0.147	0.147	0.147	0.147	0.147	0.147
0.1475	0.1475	0.1475	0.1475	0.1475	0.1475	0.1475	0.1475	0.1475	0.1475	0.1475	0.1475	0.1475	0.1475	0.1475	0.1475	0.1475	0.1475	0.1475	0.1475	0.1475	0.1475	0.1475	0.1475	0.1475	0.1475	0.1475	0.1475	0.1475	0.1475	0.1475	0.1475	0.1475	0.1475	0.1475	0.1475	0.1475	0.1475	0.1475	0.1475	0.1475	0.1475	0.1475	0.1475	0.1475	0.1475	0.1475	0.1475	0.1475	0.1475
0.148	0.148	0.148	0.148	0.148	0.148	0.148	0.148	0.148	0.148	0.148	0.148	0.148	0.148	0.148	0.148	0.148	0.148	0.148	0.148	0.148	0.148	0.148	0.148	0.148	0.148	0.148	0.148	0.148	0.148	0.148	0.148	0.148	0.148	0.148	0.148	0.148	0.148	0.148	0.148	0.148	0.148	0.148	0.148	0.148	0.148	0.148	0.148	0.148	0.148
0.1485	0.1485	0.1485	0.1485	0.1485	0.1485	0.1485	0.1485	0.1485	0.1485	0.1485	0.1485	0.1485	0.1485	0.1485	0.1485	0.1485	0.1485	0.1485	0.1485	0.1485	0.1485	0.1485	0.1485	0.1485	0.1485	0.1485	0.1485	0.1485	0.1485	0.1485	0.1485	0.1485	0.1485	0.1485	0.1485	0.1485	0.1485	0.1485	0.1485	0.1485	0.1485	0.1485	0.1485	0.1485	0.1485	0.1485	0.1485	0.1485	0.1485
0.149	0.149	0.149	0.149	0.149	0.149	0.149	0.149	0.149	0.149	0.149	0.149	0.149	0.149	0.149	0.149	0.149	0.149	0.149	0.149	0.149	0.149	0.149	0.149	0.149	0.149	0.149	0.149	0.149	0.149	0.149	0.149	0.149	0.149	0.149	0.149	0.149	0.149	0.149	0.149	0.149	0.149	0.149	0.149	0.149	0.149	0.149	0.149	0.149	0.149
0.1495	0.1495	0.1495	0.1495	0.1495	0.1495	0.1495	0.1495	0.1495	0.1495	0.1495	0.1495	0.1495	0.1495	0.1495	0.1495	0.1495	0.1495	0.1495	0.1495	0.1495	0.1495	0.1495	0.1495	0.1495	0.1495	0.1495	0.1495	0.1495	0.1495	0.1495	0.1495	0.1495	0.1495	0.1495	0.1495	0.1495	0.1495	0.1495	0.1495	0.1495	0.1495	0.1495	0.1495	0.1495	0.1495	0.1495	0.1495	0.1495	0.1495
0.15	0.15	0.15	0.15	0.15	0.15	0.15	0.15	0.15	0.15	0.15	0.15	0.15	0.15	0.15	0.15	0.15	0.15	0.15	0.15	0.15	0.15	0.15	0.15	0.15	0.15	0.15	0.15	0.15	0.15	0.15	0.15	0.15	0.15	0.15	0.15	0.15	0.15	0.15	0.15	0.15	0.15	0.15	0.15	0.15	0.15	0.15	0.15	0.15	0.15
0.1505	0.1505	0.1505	0.1505	0.1505	0.1505	0.1505	0.1505	0.1505	0.1505	0.1505	0.1505	0.1505	0.1505	0.1505	0.1505	0.1505	0.1505	0.1505	0.1505	0.1505	0.1505	0.1505	0.1505	0.1505	0.1505	0.1505	0.1505	0.1505	0.1505	0.1505	0.1505	0.1505	0.1505	0.1505	0.1505	0.1505	0.1505	0.1505	0.1505	0.1505	0.1505	0.1505	0.1505	0.1505	0.1505	0.1505	0.1505	0.1505	0.1505
0.151	0.151	0.151	0.151	0.151	0.151	0.151	0.151	0.151	0.151	0.151	0.151	0.151	0.151	0.151	0.151	0.151	0.151	0.151	0.151	0.151	0.151	0.151	0.151	0.151	0.151	0.151	0.151	0.151	0.151	0.151	0.151	0.151	0.151	0.151	0.151	0.151	0.151	0.151	0.151	0.151	0.151	0.151	0.151	0.151	0.151	0.151	0.151	0.151	0.151
0.1515	0.1515	0.1515	0.1515	0.1515	0.1515	0.1515	0.1515	0.1515	0.1515	0.1515	0.1515	0.1515	0.1515	0.1515	0.1515	0.1515	0.1515	0.1515	0.1515	0.1515	0.1515	0.1515	0.1515	0.1515	0.1515	0.1515	0.1515	0.1515	0.1515	0.1515	0.1515	0.1515	0.1515	0.1515	0.1515	0.1515	0.1515	0.1515	0.1515	0.1515	0.1515	0.1515	0.1515	0.1515	0.1515	0.1515	0.1515	0.1515	0.1515
0.152	0.152	0.152	0.152	0.152	0.152	0.152	0.152	0.152	0.152	0.152	0.152	0.152	0.152	0.152	0.152	0.152	0.152	0.152	0.152	0.152	0.152	0.152	0.152	0.152	0.152	0.152	0.152	0.152	0.152	0.152	0.152	0.152	0.152	0.152	0.152	0.152	0.152	0.152	0.152	0.152	0.152	0.152	0.152	0.152	0.152	0.152	0.152	0.152	0.152
0.1525	0.1525	0.1525	0.1525	0.1525	0.1525	0.1525	0.1525	0.1525	0.1525	0.1525	0.1525	0.1525	0.1525	0.1525	0.1525	0.1525	0.1525	0.1525	0.1525	0.1525	0.1525	0.1525	0.1525	0.1525	0.1525	0.1525	0.1525	0.1525	0.1525	0.1525	0.1525	0.1525	0.1525	0.1525	0.1525	0.1525	0.1525	0.1525	0.1525	0.1525	0.1525	0.1525	0.1525	0.1525	0.1525	0.1525	0.1525	0.1525	0.1525
0.153	0.153	0.153	0.153	0.153	0.153	0.153	0.153	0.153	0.153	0.153	0.153	0.153	0.153	0.153	0.153	0.153	0.153	0.153	0.153	0.153	0.153	0.153	0.153	0.153	0.153	0.153	0.153	0.153	0.153	0.153	0.153	0.153	0.153	0.153	0.153	0.153	0.153	0.153	0.153	0.153	0.153	0.153	0.153	0.153	0.153	0.153	0.153	0.153	0.153
0.1535	0.1535	0.1535	0.1535	0.1535	0.1535	0.1535	0.1535	0.1535	0.1535	0.1535	0.1535	0.1535	0.1535	0.1535	0.1535	0.1535	0.1535	0.1535	0.1535	0.1535	0.1535	0.1535	0.1535	0.1535	0.1535	0.1535	0.1535	0.1535	0.1535	0.1535	0.1535	0.1535	0.1535	0.1535	0.1535	0.1535	0.1535	0.1535	0.1535	0.1535	0.1535	0.1535	0.1535	0.1535	0.1535	0.1535	0.1535	0.1535	0.1535
0.154	0.154	0.154	0.154	0.154	0.154	0.154	0.154	0.154	0.154	0.154	0.154	0.154	0.154	0.154	0.154	0.154	0.154	0.154	0.154	0.154	0.154	0.154	0.154	0.154	0.154	0.154	0.154	0.154	0.154	0.154	0.154	0.154	0.154	0.154	0.154	0.154	0.154	0.154	0.154	0.154	0.154	0.154	0.154	0.154	0.154	0.154	0.154	0.154	0.154
0.1545	0.1545	0.1545	0.1545	0.1545	0.1545	0.1545	0.1545	0.1545	0.1545	0.1545	0.1545	0.1545	0.1545	0.1545	0.1545	0.1545	0.1545	0.1545	0.1545	0.1545	0.1545	0.1545	0.1545	0.1545	0.1545	0.1545	0.1545	0.1545	0.1545	0.1545	0.1545	0.1545	0.1545	0.1545	0.1545	0.1545	0.1545	0.1545	0.1545	0.1545	0.1545	0.1545	0.1545	0.1545	0.1545	0.1545	0.1545	0.1545	0.1545
0.155	0.155	0.155	0.155	0.155	0.155	0.155	0.155	0.155	0.155	0.155	0.155	0.155	0.155	0.155	0.155	0.155	0.155	0.155	0.155	0.155	0.155	0.155	0.155	0.155	0.155	0.155	0.155	0.155	0.155	0.155	0.155	0.155	0.155	0.155	0.155	0.155	0.155	0.155	0.155	0.155	0.155	0.155	0.155	0.155	0.155	0.155	0.155	0.155	0.155
0.1555	0.1555	0.1555	0.1555	0.1555	0.1555	0.1555	0.1555	0.1555	0.1555	0.1555	0.1555	0.1555	0.1555	0.1555	0.1555	0.1555	0.1555	0.1555	0.1555	0.1555	0.1555	0.1555	0.1555	0.1555	0.1555	0.1555	0.1555	0.1555	0.1555	0.1555	0.1555	0.1555	0.1555	0.1555	0.1555	0.1555	0.1555	0.1555	0.1555	0.1555	0.1555	0.1555	0.1555	0.1555	0.1555	0.1555	0.1555	0.1555	0.1555
0.156	0.156	0.156	0.156	0.156	0.156	0.156	0.156	0.156	0.156	0.156	0.156	0.156	0.156	0.156	0.156	0.156	0.156	0.156	0.156	0.156	0.156	0.156	0.156	0.156	0.156	0.156	0.156	0.156	0.156	0.156	0.156	0.156	0.156	0.156	0.156	0.156	0.156	0.156	0.156	0.156	0.156	0.156	0.156	0.156	0.156	0.156	0.156	0.156	0.156
0.1565	0.1565	0.1565	0.1565	0.1565	0.1565	0.1565	0.1565	0.1565	0.1565	0.1565	0.1565	0.1565	0.1565	0.1565	0.1565	0.1565	0.1565	0.1565	0.1565	0.1565	0.1565	0.1565	0.1565	0.1565	0.1565	0.1565	0.1565	0.1565	0.1565	0.1565	0.1565	0.1565	0.1565	0.1565	0.1565	0.1565	0.1565	0.1565	0.1565	0.1565	0.1565	0.1565	0.1565	0.1565	0.1565	0.1565	0.1565	0.1565	0.1565
0.157	0.157	0.157	0.157	0.157	0.157	0.157	0.157	0.157	0.157	0.157	0.157	0.157	0.157	0.157	0.157	0.157	0.157	0.157	0.157	0.157	0.157	0.157	0.157	0.157	0.157	0.157	0.157	0.157	0.157	0.157	0.157	0.157	0.157	0.157	0.157	0.157	0.157	0.157	0.157	0.157	0.157	0.157	0.157	0.157	0.157	0.157	0.157	0.157	0.157
0.1575	0.1575	0.1575	0.1575	0.1575	0.1575	0.1575	0.1575	0.1575	0.1575	0.1575	0.1575	0.1575	0.1575	0.1575	0.1575	0.1575	0.1575	0.1575	0.1575	0.1575	0.1575	0.1575	0.1575	0.1575	0.1575	0.1575	0.1575	0.1575	0.1575	0.1575	0.1575	0.1575	0.1575	0.1575	0.1575	0.1575	0.1575	0.1575	0.1575	0.1575	0.1575	0.1575	0.1575	0.1575	0.1575	0.1575	0.1575	0.1575	0.1575
0.158	0.158	0.158	0.158	0.158	0.158	0.158	0.158	0.158	0.158	0.158	0.158	0.158	0.158	0.158	0.158	0.158	0.158	0.158	0.158	0.158	0.158	0.158	0.158	0.158	0.158	0.158	0.158	0.158	0.158	0.158	0.158	0.158	0.158	0.158	0.158	0.158	0.158	0.158	0.158	0.158	0.158	0.158	0.158	0.158	0.158	0.158	0.158	0.158	0.158
0.1585	0.1585	0.1585	0.1585	0.1585	0.1585	0.1585	0.1585	0.1585	0.1585	0.1585	0.1585	0.1585	0.1585	0.1585	0.1585	0.1585	0.1585	0.1585	0.1585	0.1585	0.1585	0.1585	0.1585	0.1585	0.1585	0.1585	0.1585	0.1585	0.1585	0.1585	0.1585	0.1585	0.1585	0.1585	0.1585	0.1585	0.1585	0.1585	0.1585	0.1585	0.1585	0.1585	0.1585	0.1585	0.1585	0.1585	0.1585	0.1585	0.1585
0.159	0.159	0.159	0.159	0.159	0.159	0.159	0.159	0.159	0.159	0.159	0.159	0.159	0.159	0.159	0.159	0.159	0.159	0.159	0.159	0.159	0.159	0.159	0.159	0.159	0.159	0.159	0.159	0.159	0.159	0.159	0.159	0.159	0.159	0.159	0.159	0.159	0.159	0.159	0.159	0.159	0.159	0.159	0.159	0.159	0.159	0.159	0.159	0.159	0.159
0.1595	0.1595	0.1595	0.1595	0.1595	0.1595	0.1595	0.1595	0.1595	0.1595	0.1595	0.1595	0.1595	0.1595	0.1595	0.1595	0.1595	0.1595	0.1595	0.1595	0.1595	0.1595	0.1595	0.1595	0.1595	0.1595	0.1595	0.1595	0.1595	0.1595	0.1595	0.1595	0.1595	0.1595	0.1595	0.1595	0.1595	0.1595	0.1595	0.1595	0.1595	0.1595	0.1595	0.1595	0.1595	0.1595	0.1595	0.1595	0.1595	0.1595
0.16	0.16	0.16	0.16	0.16	0.16	0.16	0.16	0.16	0.16	0.16	0.16	0.16	0.16	0.16	0.16	0.16	0.16	0.16	0.16	0.16	0.16	0.16	0.16	0.16	0.16	0.16	0.16	0.16	0.16	0.16	0.16	0.16	0.16	0.16	0.16	0.16	0.16	0.16	0.16	0.16	0.16	0.16	0.16	0.16	0.16	0.16	0.16	0.16	0.16
0.1605	0.1605	0.1605	0.1605	0.1605	0.1605	0.1605	0.1605	0.1605	0.1605	0.1605	0.1605	0.1605	0.1605	0.1605	0.1605	0.1605	0.1605	0.1605	0.1605	0.1605	0.1605	0.1605	0.1605	0.1605	0.1605	0.1605	0.1605	0.1605	0.1605	0.1605	0.1605	0.1605	0.1605	0.1605	0.1605	0.1605	0.1605	0.1605	0.1605	0.1605	0.1605	0.1605	0.1605	0.1605	0.1605	0.1605	0.1605	0.1605	0.1605
0.161	0.161	0.161	0.161	0.161	0.161	0.161	0.161	0.161	0.161	0.161	0.161	0.161	0.161	0.161	0.161	0.161	0.161	0.161	0.161	0.161	0.161	0.161	0.161	0.161	0.161	0.161	0.161	0.161	0.161	0.161	0.161	0.161	0.161	0.161	0.161	0.161	0.161	0.161	0.161	0.161	0.161	0.161	0.161	0.161	0.161	0.161	0.161	0.161	0.161
0.1615	0.1615	0.1615	0.1615	0.1615	0.1615	0.1615	0.1615	0.1615	0.1615	0.1615	0.1615	0.1615	0.1615	0.1615	0.1615	0.1615	0.1615	0.1615	0.1615	0.1615	0.1615	0.1615	0.1615	0.1615	0.1615	0.1615	0.1615	0.1615	0.1615	0.1615	0.1615	0.1615	0.1615	0.1615	0.1615	0.1615	0.1615	0.1615	0.1615	0.1615	0.1615	0.1615	0.1615	0.1615	0.1615	0.1615	0.1615	0.1615	0.1615
0.162	0.162	0.162	0.162	0.162	0.162	0.162	0.162	0.162	0.162	0.162	0.162	0.162	0.162	0.162	0.162	0.162	0.162	0.162	0.162	0.162	0.162	0.162	0.162	0.162	0.162	0.162	0.162	0.162	0.162	0.162	0.162	0.162	0.162	0.162	0.162	0.162	0.162	0.162	0.162	0.162	0.162	0.162	0.162	0.162	0.162	0.162	0.162	0.162	0.162
0.1625	0.1625	0.1625	0.1625	0.1625	0.1625	0.1625	0.1625	0.1625	0.1625	0.1625	0.1625	0.1625	0.1625	0.1625	0.1625	0.1625	0.1625	0.1625	0.1625	0.1625	0.1625	0.1625	0.1625	0.1625	0.1625	0.1625	0.1625	0.1625	0.1625	0.1625	0.1625	0.1625	0.1625	0.1625	0.1625	0.1625	0.1625	0.1625	0.1625	0.1625	0.1625	0.1625	0.1625	0.1625	0.1625	0.1625	0.1625	0.1625	0.1625
0.163	0.163	0.163	0.163	0.163	0.163	0.163	0.163	0.163	0.163	0.163	0.163	0.163	0.163	0.163	0.163	0.163	0.163	0.163	0.163	0.163	0.163	0.163	0.163	0.163	0.163	0.163	0.163	0.163	0.163	0.163	0.163	0.163	0.163	0.163	0.163	0.163	0.163	0.163	0.163	0.163	0.163	0.163	0.163	0.163	0.163	0.163	0.163	0.163	0.163
0.1635	0.1635	0.1635	0.1635	0.1635	0.1635	0.1635	0.1635	0.1635	0.1635	0.1635	0.1635	0.1635	0.1635	0.1635	0.1635	0.1635	0.1635	0.1635	0.1635	0.1635	0.1635	0.1635	0.1635	0.1635	0.1635	0.1635	0.1635	0.1635	0.1635	0.1635	0.1635	0.1635	0.1635	0.1635	0.1635	0.1635	0.1635	0.1635	0.1635	0.1635	0.1635	0.1635	0.1635	0.1635	0.1635	0.1635	0.1635	0.1635	0.1635
0.164	0.164	0.164	0.164	0.164	0.164	0.164	0.164	0.164	0.164	0.164	0.164	0.164	0.164	0.164	0.164	0.164	0.164	0.164	0.164	0.164	0.164	0.164	0.164	0.164	0.164	0.164	0.164	0.164	0.164	0.164	0.164	0.164	0.164	0.164	0.164	0.164	0.164	0.164	0.164	0.164	0.164	0.164	0.164	0.164	0.164	0.164	0.164	0.164	0.164
0.1645	0.1645	0.1645	0.1645	0.1645	0.1645	0.1645	0.1645	0.1645	0.1645	0.1645	0.1645	0.1645	0.1645	0.1645	0.1645	0.1645	0.1645	0.1645	0.1645	0.1645	0.1645	0.1645	0.1645	0.1645	0.1645	0.1645	0.1645	0.1645	0.1645	0.1645	0.1645	0.1645	0.1645	0.1645	0.1645	0.1645	0.1645	0.1645	0.1645	0.1645	0.1645	0.1645	0.1645	0.1645	0.1645	0.1645	0.1645	0.1645	0.1645
0.165	0.165	0.165	0.165	0.165	0.165	0.165	0.165	0.165	0.165	0.165	0.165	0.165	0.165	0.165	0.165	0.165	0.165	0.165	0.165	0.165	0.165	0.165	0.165	0.165	0.165	0.165	0.165	0.165	0.165	0.165	0.165	0.165	0.165	0.165	0.165	0.165	0.165	0.165	0.165	0.165	0.165	0.165	0.165	0.165	0.165	0.165	0.165	0.165	0.165
0.1655	0.1655	0.1655	0.1655	0.1655	0.1655	0.1655	0.1655	0.1655	0.1655	0.1655	0.1655	0.1655	0.1655	0.1655	0.1655	0.1655	0.1655	0.1655	0.1655	0.1655	0.1655	0.1655	0.1655	0.1655	0.1655	0.1655	0.1655	0.1655	0.1655	0.1655	0.1655	0.1655	0.1655	0.1655	0.1655	0.1655	0.1655	0.1655	0.1655	0.1655	0.1655	0.1655	0.1655	0.1655	0.1655	0.1655	0.1655	0.1655	0.1655
0.166	0.166	0.166	0.166	0.166	0.166	0.166	0.166	0.166	0.166	0.166	0.166	0.166	0.166	0.166	0.166	0.166	0.166	0.166	0.166	0.166	0.166	0.166	0.166	0.166	0.166	0.166	0.166	0.166	0.166	0.166	0.166	0.166	0.166	0.166	0.166	0.166	0.166	0.166	0.166	0.166	0.166	0.166	0.166	0.166	0.166	0.166	0.166	0.166	0.166
0.1665	0.1665	0.1665	0.1665	0.1665	0.1665	0.1665	0.1665	0.1665	0.1665	0.1665	0.1665	0.1665	0.1665	0.1665	0.1665	0.1665	0.1665	0.1665	0.1665	0.1665	0.1665	0.1665	0.1665	0.1665	0.1665	0.1665	0.1665	0.1665	0.1665	0.1665	0.1665	0.1665	0.1665	0.1665	0.1665	0.1665	0.1665	0.1665	0.1665	0.1665	0.1665	0.1665	0.1665	0.1665	0.1665	0.1665	0.1665	0.1665	0.1665
0.167	0.167	0.167	0.167	0.167	0.167	0.167	0.167	0.167	0.167	0.167	0.167	0.167	0.167	0.167	0.167	0.167	0.167	0.167	0.167	0.167	0.167	0.167	0.167	0.167	0.167	0.167	0.167	0.167	0.167	0.167	0.167	0.167	0.167	0.167	0.167	0.167	0.167	0.167	0.167	0.167	0.167	0.167	0.167	0.167	0.167	0.167	0.167	0.167	0.167
0.1675	0.1675	0.1675	0.1675	0.1675	0.1675	0.1675	0.1675	0.1675	0.1675	0.1675	0.1675	0.1675	0.1675	0.1675	0.1675	0.1675	0.1675	0.1675	0.1675	0.1675	0.1675	0.1675	0.1675	0.1675	0.1675	0.1675	0.1675	0.1675	0.1675	0.1675	0.1675	0.1675	0.1675	0.1675	0.1675	0.1675	0.1675	0.1675	0.1675	0.1675	0.1675	0.1675	0.1675	0.1675	0.1675	0.1675	0.1675	0.1675	0.1675
0.168	0.168	0.168	0.168	0.168	0.168	0.168	0.168	0.168	0.168	0.168	0.168	0.168	0.168	0.168	0.168	0.168	0.168	0.168	0.168	0.168	0.168	0.168	0.168	0.168	0.168	0.168	0.168	0.168	0.168	0.168	0.168	0.168	0.168	0.168	0.168	0.168	0.168	0.168	0.168	0.168	0.168	0.168	0.168	0.168	0.168	0.168	0.168	0.168	0.168
0.1685	0.1685	0.1685	0.1685	0.1685	0.1685	0.1685	0.1685	0.1685	0.1685	0.1685	0.1685	0.1685	0.1685	0.1685	0.1685	0.1685	0.1685	0.1685	0.1685	0.1685	0.1685	0.1685	0.1685	0.1685	0.1685	0.1685	0.1685	0.1685	0.1685	0.1685	0.1685	0.1685	0.1685	0.1685	0.1685	0.1685	0.1685	0.1685	0.1685	0.1685	0.1685	0.1685	0.1685	0.1685	0.1685	0.1685	0.1685	0.1685	0.1685
0.169	0.169	0.169	0.169	0.169	0.169	0.169	0.169	0.169	0.169	0.169	0.169	0.169	0.169	0.169	0.169	0.169	0.169	0.169	0.169	0.169	0.169	0.169	0.169	0.169	0.169	0.169	0.169	0.169	0.169	0.169	0.169	0.169	0.169	0.169	0.169	0.169	0.169	0.169	0.169	0.169	0.169	0.169	0.169	0.169	0.169	0.169	0.169	0.169	0.169
0.1695	0.1695	0.1695	0.1695	0.1695	0.1695	0.1695	0.1695	0.1695	0.1695	0.1695	0.1695	0.1695	0.1695	0.1695	0.1695	0.1695	0.1695	0.1695	0.1695	0.1695	0.1695	0.1695	0.1695	0.1695	0.1695	0.1695	0.1695	0.1695	0.1695	0.1695	0.1695	0.1695	0.1695	0.1695	0.1695	0.1695	0.1695	0.1695	0.1695	0.1695	0.1695	0.1695	0.1695	0.1695	0.1695	0.1695	0.1695	0.1695	0.1695
0.17	0.17	0.17	0.17	0.17	0.17	0.17	0.17	0.17	0.17	0.17	0.17	0.17	0.17	0.17	0.17	0.17	0.17	0.17	0.17	0.17	0.17	0.17	0.17	0.17	0.17	0.17	0.17	0.17	0.17	0.17	0.17	0.17	0.17	0.17	0.17	0.17	0.17	0.17	0.17	0.17	0.17	0.17	0.17	0.17	0.17	0.17	0.17	0.17	0.17
0.1705	0.1705	0.1705	0.1705	0.1705	0.1705	0.1705	0.1705	0.1705	0.1705	0.1705	0.1705	0.1705	0.1705	0.1705	0.1705	0.1705	0.1705	0.1705	0.1705	0.1705	0.1705	0.1705	0.1705	0.1705	0.1705	0.1705	0.1705	0.1705	0.1705	0.1705	0.1705	0.1705	0.1705	0.1705	0.1705	0.1705	0.1705	0.1705	0.1705	0.1705	0.1705	0.1705	0.1705	0.1705	0.1705	0.1705	0.1705	0.1705	0.1705
0.171	0.171	0.171	0.171	0.171	0.171	0.171	0.171	0.171	0.171	0.171	0.171	0.171	0.171	0.171	0.171	0.171	0.171	0.171	0.171	0.171	0.171	0.171	0.171	0.171	0.171	0.171	0.171	0.171	0.171	0.171	0.171	0.171	0.171	0.171	0.171	0.171	0.171	0.171	0.171	0.171	0.171	0.171	0.171	0.171	0.171	0.171	0.171	0.171	0.171
0.1715	0.1715	0.1715	0.1715	0.1715	0.1715	0.1715	0.1715	0.1715	0.1715	0.1715	0.1715	0.1715	0.1715	0.1715	0.1715	0.1715	0.1715	0.1715	0.1715	0.1715	0.1715	0.1715	0.1715	0.1715	0.1715	0.1715	0.1715	0.1715	0.1715	0.1715	0.1715	0.1715	0.1715	0.1715	0.1715	0.1715	0.1715	0.1715	0.1715	0.1715	0.1715	0.1715	0.1715	0.1715	0.1715	0.1715	0.1715	0.1715	0.1715
0.172	0.172	0.172	0.172	0.172	0.172	0.172	0.172	0.172	0.172	0.172	0.172	0.172	0.172	0.172	0.172	0.172	0.172	0.172	0.172	0.172	0.172	0.172	0.172	0.172	0.172	0.172	0.172	0.172	0.172	0.172	0.172	0.172	0.172	0.172	0.172	0.172	0.172	0.172	0.172	0.172	0.172	0.172	0.172	0.172	0.172	0.172	0.172	0.172	0.172
0.1725	0.1725	0.1725	0.1725	0.1725	0.1725	0.1725	0.1725	0.1725	0.1725	0.1725	0.1725	0.1725	0.1725	0.1725	0.1725	0.1725	0.1725	0.1725	0.1725	0.1725	0.1725	0.1725	0.1725	0.1725	0.1725	0.1725	0.1725	0.1725	0.1725	0.1725	0.1725	0.1725	0.1725	0.1725	0.1725	0.1725	0.1725	0.1725	0.1725	0.1725	0.1725	0.1725	0.1725	0.1725	0.1725	0.1725	0.1725	0.1725	0.1725
0.173	0.173	0.173	0.173	0.173	0.173	0.173	0.173	0.173	0.173	0.173	0.173	0.173	0.173	0.173	0.173	0.173	0.173	0.173	0.173	0.173	0.173	0.173	0.173	0.173	0.173	0.173	0.173	0.173	0.173	0.173	0.173	0.173	0.173	0.173	0.173	0.173	0.173	0.173	0.173	0.173	0.173	0.173	0.173	0.173	0.173	0.173	0.173	0.173	0.173
0.1735	0.1735	0.1735	0.1735	0.1735	0.1735	0.1735	0.1735	0.1735	0.1735	0.1735	0.1735	0.1735	0.1735	0.1735	0.1735	0.1735	0.1735	0.1735	0.1735	0.1735	0.1735	0.1735	0.1735	0.1735	0.1735	0.1735	0.1735	0.1735	0.1735	0.1735	0.1735	0.1735	0.1735	0.1735	0.1735	0.1735	0.1735	0.1735	0.1735	0.1735	0.1735	0.1735	0.1735	0.1735	0.1735	0.1735	0.1735	0.1735	0.1735
0.174	0.174	0.174	0.174	0.174	0.174	0.174	0.174	0.174	0.174	0.174	0.174	0.174	0.174	0.174	0.174	0.174	0.174	0.174	0.174	0.174	0.174	0.174	0.174	0.174	0.174	0.174	0.174	0.174	0.174	0.174	0.174	0.174	0.174	0.174	0.174	0.174	0.174	0.174	0.174	0.174	0.174	0.174	0.174	0.174	0.174	0.174	0.174	0.174	0.174
0.1745	0.1745	0.1745	0.1745	0.1745	0.1745	0.1745	0.1745	0.1745	0.1745	0.1745	0.1745	0.1745	0.1745	0.1745	0.1745	0.1745	0.1745	0.1745	0.1745	0.1745	0.1745	0.1745	0.1745	0.1745	0.1745	0.1745	0.1745	0.1745	0.1745	0.1745	0.1745	0.1745	0.1745	0.1745	0.1745	0.1745	0.1745	0.1745	0.1745	0.1745	0.1745	0.1745	0.1745	0.1745	0.1745	0.1745	0.1745	0.1745	0.1745
0.175	0.175	0.175	0.175	0.175	0.175	0.175	0.175	0.175	0.175	0.175	0.175	0.175	0.175	0.175	0.175	0.175	0.175	0.175	0.175	0.175	0.175	0.175	0.175	0.175	0.175	0.175	0.175	0.175	0.175	0.175	0.175	0.175	0.175	0.175	0.175	0.175	0.175	0.175	0.175	0.175	0.175	0.175	0.175	0.175	0.175	0.175	0.175	0.175	0.175
0.1755	0.1755	0.1755	0.1755	0.1755	0.1755	0.1755	0.1755	0.1755	0.1755	0.1755	0.1755	0.1755	0.1755	0.1755	0.1755	0.1755	0.1755	0.1755	0.1755	0.1755	0.1755	0.1755	0.1755	0.1755	0.1755	0.1755	0.1755	0.1755	0.1755	0.1755	0.1755	0.1755	0.1755	0.1755	0.1755	0.1755	0.1755	0.1755	0.1755	0.1755	0.1755	0.1755	0.1755	0.1755	0.1755	0.1755	0.1755	0.1755	0.1755
0.176	0.176	0.176	0.176	0.176	0.176	0.176	0.176	0.176	0.176	0.176	0.176	0.176	0.176	0.176	0.176	0.176	0.176	0.176	0.176	0.176	0.176	0.176	0.176	0.176	0.176	0.176	0.176	0.176	0.176	0.176	0.176	0.176	0.176	0.176	0.176	0.176	0.176	0.176	0.176	0.176	0.176	0.176	0.176	0.176	0.176	0.176	0.176	0.176	0.176
0.1765	0.1765	0.1765	0.1765	0.1765	0.1765	0.1765	0.1765	0.1765	0.1765	0.1765	0.1765	0.1765	0.1765	0.1765	0.1765	0.1765	0.1765	0.1765	0.1765	0.1765	0.1765	0.1765	0.1765	0.1765	0.1765	0.1765	0.1765	0.1765	0.1765	0.1765	0.1765	0.1765	0.1765	0.1765	0.1765	0.1765	0.1765	0.1765	0.1765	0.1765	0.1765	0.1765	0.1765	0.1765	0.1765	0.1765	0.1765	0.1765	0.1765
0.177	0.177	0.177	0.177	0.177	0.177	0.177	0.177	0.177	0.177	0.177	0.177	0.177	0.177	0.177	0.177	0.177	0.177	0.177	0.177	0.177	0.177	0.177	0.177	0.177	0.177	0.177	0.177	0.177	0.177	0.177	0.177	0.177	0.177	0.177	0.177	0.177	0.177	0.177	0.177	0.177	0.177	0.177	0.177	0.177	0.177	0.177	0.177	0.177	0.177
0.1775	0.1775	0.1775	0.1775	0.1775	0.1775	0.1775	0.1775	0.1775	0.1775	0.1775	0.1775	0.1775	0.1775	0.1775	0.1775	0.1775	0.1775	0.1775	0.1775	0.1775	0.1775	0.1775	0.1775	0.1775	0.1775	0.1775	0.1775	0.1775	0.1775	0.1775	0.1775	0.1775	0.1775	0.1775	0.1775	0.1775	0.1775	0.1775	0.1775	0.1775	0.1775	0.1775	0.1775	0.1775	0.1775	0.1775	0.1775	0.1775	0.1775
0.178	0.178	0.178	0.178	0.178	0.178	0.178	0.178	0.178	0.178	0.178	0.178	0.178	0.178	0.178	0.178	0.178	0.178	0.178	0.178	0.178	0.178	0.178	0.178	0.178	0.178	0.178	0.178	0.178	0.178	0.178	0.178	0.178	0.178	0.178	0.178	0.178	0.178	0.178	0.178	0.178	0.178	0.178	0.178	0.178	0.178	0.178	0.178	0.178	0.178
0.1785	0.1785	0.1785	0.1785	0.1785	0.1785	0.1785	0.1785	0.1785	0.1785	0.1785	0.1785	0.1785	0.1785	0.1785	0.1785	0.1785	0.1785	0.1785	0.1785	0.1785	0.1785	0.1785	0.1785	0.1785	0.1785	0.1785	0.1785	0.1785	0.1785	0.1785	0.1785	0.1785	0.1785	0.1785	0.1785	0.1785	0.1785	0.1785	0.1785	0.1785	0.1785	0.1785	0.1785	0.1785	0.1785	0.1785	0.1785	0.1785	0.1785
0.179	0.179	0.179	0.179	0.179	0.179	0.179	0.179	0.179	0.179	0.179	0.179	0.179	0.179	0.179	0.179	0.179	0.179	0.179	0.179	0.179	0.179	0.179	0.179	0.179	0.179	0.179	0.179	0.179	0.179	0.179	0.179	0.179	0.179	0.179	0.179	0.179	0.179	0.179	0.179	0.179	0.179	0.179	0.179	0.179	0.179	0.179	0.179	0.179	0.179
0.1795	0.1795	0.1795	0.1795	0.1795	0.1795	0.1795	0.1795	0.1795	0.1795	0.1795	0.1795	0.1795	0.1795	0.1795	0.1795	0.1795	0.1795	0.1795	0.1795	0.1795	0.1795	0.1795	0.1795	0.1795	0.1795	0.1795	0.1795	0.1795	0.1795	0.1795	0.1795	0.1795	0.1795	0.1795	0.1795	0.1795	0.1795	0.1795	0.1795	0.1795	0.1795	0.1795	0.1795	0.1795	0.1795	0.1795	0.1795	0.1795	0.1795
0.18	0.18	0.18	0.18	0.18	0.18	0.18	0.18	0.18	0.18	0.18	0.18	0.18	0.18	0.18	0.18	0.18	0.18	0.18	0.18	0.18	0.18	0.18	0.18	0.18	0.18	0.18	0.18	0.18	0.18	0.18	0.18	0.18	0.18	0.18	0.18	0.18	0.18	0.18	0.18	0.18	0.18	0.18	0.18	0.18	0.18	0.18	0.18	0.18	0.18
0.1805	0.1805	0.1805	0.1805	0.1805	0.1805	0.1805	0.1805	0.1805	0.1805	0.1805	0.1805	0.1805	0.1805	0.1805	0.1805	0.1805	0.1805	0.1805	0.1805	0.1805	0.1805	0.1805	0.1805	0.1805	0.1805	0.1805	0.1805	0.1805	0.1805	0.1805	0.1805	0.1805	0.1805	0.1805	0.1805	0.1805	0.1805	0.1805	0.1805	0.1805	0.1805	0.1805	0.1805	0.1805	0.1805	0.1805	0.1805	0.1805	0.1805
0.181	0.181	0.181	0.181	0.181	0.181	0.181	0.181	0.181	0.181	0.181	0.181	0.181	0.181	0.181	0.181	0.181	0.181	0.181	0.181	0.181	0.181	0.181	0.181	0.181	0.181	0.181	0.181	0.181	0.181	0.181	0.181	0.181	0.181	0.181	0.181	0.181	0.181	0.181	0.181	0.181	0.181	0.181	0.181	0.181	0.181	0.181	0.181	0.181	0.181
0.1815	0.1815	0.1815	0.1815	0.1815	0.1815	0.1815	0.1815	0.1815	0.1815	0.1815	0.1815	0.1815	0.1815	0.1815	0.1815	0.1815	0.1815	0.1815	0.1815	0.1815	0.1815	0.1815	0.1815	0.1815	0.1815	0.1815	0.1815	0.1815	0.1815	0.1815	0.1815	0.1815	0.1815	0.1815	0.1815	0.1815	0.1815	0.1815	0.1815	0.1815	0.1815	0.1815	0.1815	0.1815	0.1815	0.1815	0.1815	0.1815	0.1815
0.182	0.182	0.182	0.182	0.182	0.182	0.182	0.182	0.182	0.182	0.182	0.182	0.182	0.182	0.182	0.182	0.182	0.182	0.182	0.182	0.182	0.182	0.182	0.182	0.182	0.182	0.182	0.182	0.182	0.182	0.182	0.182	0.182	0.182	0.182	0.182	0.182	0.182	0.182	0.182	0.182	0.182	0.182	0.182	0.182	0.182	0.182	0.182	0.182	0.182
0.1825	0.1825	0.1825	0.1825	0.1825	0.1825	0.1825	0.1825	0.1825	0.1825	0.1825	0.1825	0.1825	0.1825	0.1825	0.1825	0.1825	0.1825	0.1825	0.1825	0.1825	0.1825	0.1825	0.1825	0.1825	0.1825	0.1825	0.1825	0.1825	0.1825	0.1825	0.1825	0.1825	0.1825	0.1825	0.1825	0.1825	0.1825	0.1825	0.1825	0.1825	0.1825	0.1825	0.1825	0.1825	0.1825	0.1825	0.1825	0.1825	0.1825
0.183	0.183	0.183	0.183	0.183	0.183	0.183	0.183	0.183	0.183	0.183	0.183	0.183	0.183	0.183	0.183	0.183	0.183	0.183	0.183	0.183	0.183	0.183	0.183	0.183	0.183	0.183	0.183	0.183	0.183	0.183	0.183	0.183	0.183	0.183	0.183	0.183	0.183	0.183	0.183	0.183	0.183	0.183	0.183	0.183	0.183	0.183	0.183	0.183	0.183
0.1835	0.1835	0.1835	0.1835	0.1835	0.1835	0.1835	0.1835	0.1835	0.1835	0.1835	0.1835	0.1835	0.1835	0.1835	0.1835	0.1835	0.1835	0.1835	0.1835	0.1835	0.1835	0.1835	0.1835	0.1835	0.1835	0.1835	0.1835	0.1835	0.1835	0.1835	0.1835	0.1835	0.1835	0.1835	0.1835	0.1835	0.1835	0.1835	0.1835	0.1835	0.1835	0.1835	0.1835	0.1835	0.1835	0.1835	0.1835	0.1835	0.1835
0.184	0.184	0.184	0.184	0.184	0.184	0.184	0.184	0.184	0.184	0.184	0.184	0.184	0.184	0.184	0.184	0.184	0.184	0.184	0.184	0.184	0.184	0.184	0.184	0.184	0.184	0.184	0.184	0.184	0.184	0.184	0.184	0.184	0.184	0.184	0.184	0.184	0.184	0.184	0.184	0.184	0.184	0.184	0.184	0.184	0.184	0.184	0.184	0.184	0.184
0.1845	0.1845	0.1845	0.1845	0.1845	0.1845	0.1845	0.1845	0.1845	0.1845	0.1845	0.1845	0.1845	0.1845	0.1845	0.1845	0.1845	0.1845	0.1845	0.1845	0.1845	0.1845	0.1845	0.1845	0.1845	0.1845	0.1845	0.1845	0.1845	0.1845	0.1845	0.1845	0.1845	0.1845	0.1845	0.1845	0.1845	0.1845	0.1845	0.1845	0.1845	0.1845	0.1845	0.1845	0.1845	0.1845	0.1845	0.1845	0.1845	0.1845
0.185	0.185	0.185	0.185	0.185	0.185	0.185	0.185	0.185	0.185	0.185	0.185	0.185	0.185	0.185	0.185	0.185	0.185	0.185	0.185	0.185	0.185	0.185	0.185	0.185	0.185	0.185	0.185	0.185	0.185	0.185	0.185	0.185	0.185	0.185	0.185	0.185	0.185	0.185	0.185	0.185	0.185	0.185	0.185	0.185	0.185	0.185	0.185	0.185	0.185
0.1855	0.1855	0.1855	0.1855	0.1855	0.1855	0.1855	0.1855	0.1855	0.1855	0.1855	0.1855	0.1855	0.1855	0.1855	0.1855	0.1855	0.1855	0.1855	0.1855	0.1855	0.1855	0.1855	0.1855	0.1855	0.1855	0.1855	0.1855	0.1855	0.1855	0.1855	0.1855	0.1855	0.1855	0.1855	0.1855	0.1855	0.1855	0.1855	0.1855	0.1855	0.1855	0.1855	0.1855	0.1855	0.1855	0.1855	0.1855	0.1855	0.1855
0.186	0.186	0.186	0.186	0.186	0.186	0.186	0.186	0.186	0.186	0.186	0.186	0.186	0.186	0.186	0.186	0.186	0.186	0.186	0.186	0.186	0.186	0.186	0.186	0.186	0.186	0.186	0.186	0.186	0.186	0.186	0.186	0.186	0.186	0.186	0.186	0.186	0.186	0.186	0.186	0.186	0.186	0.186	0.186	0.186	0.186	0.186	0.186	0.186	0.186
0.1865	0.1865	0.1865	0.1865	0.1865	0.1865	0.1865	0.1865	0.1865	0.1865	0.1865	0.1865	0.1865	0.1865	0.1865	0.1865	0.1865	0.1865	0.1865	0.1865	0.1865	0.1865	0.1865	0.1865	0.1865	0.1865	0.1865	0.1865	0.1865	0.1865	0.1865	0.1865	0.1865	0.1865	0.1865	0.1865	0.1865	0.1865	0.1865	0.1865	0.1865	0.1865	0.1865	0.1865	0.1865	0.1865	0.1865	0.1865	0.1865	0.1865
0.187	0.187	0.187	0.187	0.187	0.187	0.187	0.187	0.187	0.187	0.187	0.187	0.187	0.187	0.187	0.187	0.187	0.187	0.187	0.187	0.187	0.187	0.187	0.187	0.187	0.187	0.187	0.187	0.187	0.187	0.187	0.187	0.187	0.187	0.187	0.187	0.187	0.187	0.187	0.187	0.187	0.187	0.187	0.187	0.187	0.187	0.187	0.187	0.187	0.187
0.1875	0.1875	0.1875	0.1875	0.1875	0.1875	0.1875	0.1875	0.1875	0.1875	0.1875	0.1875	0.1875	0.1875	0.1875	0.1875	0.1875	0.1875	0.1875	0.1875	0.1875	0.1875	0.1875	0.1875	0.1875	0.1875	0.1875	0.1875	0.1875	0.1875	0.1875	0.1875	0.1875	0.1875	0.1875	0.1875	0.1875	0.1875	0.1875	0.1875	0.1875	0.1875	0.1875	0.1875	0.1875	0.1875	0.1875	0.1875	0.1875	0.1875
0.188	0.188	0.188	0.188	0.188	0.188	0.188	0.188	0.188	0.188	0.188	0.188	0.188	0.188	0.188	0.188	0.188	0.188	0.188	0.188	0.188	0.188	0.188	0.188	0.188	0.188	0.188	0.188	0.188	0.188	0.188	0.188	0.188	0.188	0.188	0.188	0.188	0.188	0.188	0.188	0.188	0.188	0.188	0.188	0.188	0.188	0.188	0.188	0.188	0.188
0.1885	0.1885	0.1885	0.1885	0.1885	0.1885	0.1885	0.1885	0.1885	0.1885	0.1885	0.1885	0.1885	0.1885	0.1885	0.1885	0.1885	0.1885	0.1885	0.1885	0.1885	0.1885	0.1885	0.1885	0.1885	0.1885	0.1885	0.1885	0.1885	0.1885	0.1885	0.1885	0.1885	0.1885	0.1885	0.1885	0.1885	0.1885	0.1885	0.1885	0.1885	0.1885	0.1885	0.1885	0.1885	0.1885	0.1885	0.1885	0.1885	0.1885
0.189	0.189	0.189	0.189	0.189	0.189	0.189	0.189	0.189	0.189	0.189	0.189	0.189	0.189	0.189	0.189	0.189	0.189	0.189	0.189	0.189	0.189	0.189	0.189	0.189	0.189	0.189	0.189	0.189	0.189	0.189	0.189	0.189	0.189	0.189	0.189	0.189	0.189	0.189	0.189	0.189	0.189	0.189	0.189	0.189	0.189	0.189	0.189	0.189	0.189
0.1895	0.1895	0.1895	0.1895	0.1895	0.1895	0.1895	0.1895	0.1895	0.1895	0.1895	0.1895	0.1895	0.1895	0.1895	0.1895	0.1895	0.1895	0.1895	0.1895	0.1895	0.1895	0.1895	0.1895	0.1895	0.1895	0.1895	0.1895	0.1895	0.1895	0.1895	0.1895	0.1895	0.1895	0.1895	0.1895	0.1895	0.1895	0.1895	0.1895	0.1895	0.1895	0.1895	0.1895	0.1895	0.1895	0.1895	0.1895	0.1895	0.1895
0.19	0.19	0.19	0.19	0.19	0.19	0.19	0.19	0.19	0.19	0.19	0.19	0.19	0.19	0.19	0.19	0.19	0.19	0.19	0.19	0.19	0.19	0.19	0.19	0.19	0.19	0.19	0.19	0.19	0.19	0.19	0.19	0.19	0.19	0.19	0.19	0.19	0.19	0.19	0.19	0.19	0.19	0.19	0.19	0.19	0.19	0.19	0.19	0.19	0.19
0.1905	0.1905	0.1905	0.1905	0.1905	0.1905	0.1905	0.1905	0.1905	0.1905	0.1905	0.1905	0.1905	0.1905	0.1905	0.1905	0.1905	0.1905	0.1905	0.1905	0.1905	0.1905	0.1905	0.1905	0.1905	0.1905	0.1905	0.1905	0.1905	0.1905	0.1905	0.1905	0.1905	0.1905	0.1905	0.1905	0.1905	0.1905	0.1905	0.1905	0.1905	0.1905	0.1905	0.1905	0.1905	0.1905	0.1905	0.1905	0.1905	0.1905
0.191	0.191	0.191	0.191	0.191	0.191	0.191	0.191	0.191	0.191	0.191	0.191	0.191	0.191	0.191	0.191	0.191	0.191	0.191	0.191	0.191	0.191	0.191	0.191	0.191	0.191	0.191	0.191	0.191	0.191	0.191	0.191	0.191	0.191	0.191	0.191	0.191	0.191	0.191	0.191	0.191	0.191	0.191	0.191	0.191	0.191	0.191	0.191	0.191	0.191
0.1915	0.1915	0.1915	0.1915	0.1915	0.1915	0.1915	0.1915	0.1915	0.1915	0.1915	0.1915	0.1915	0.1915	0.1915	0.1915	0.1915	0.1915	0.1915	0.1915	0.1915	0.1915	0.1915	0.1915	0.1915	0.1915	0.1915	0.1915	0.1915	0.1915	0.1915	0.1915	0.1915	0.1915	0.1915	0.1915	0.1915	0.1915	0.1915	0.1915	0.1915	0.1915	0.1915	0.1915	0.1915	0.1915	0.1915	0.1915	0.1915	0.1915
0.192	0.192	0.192	0.192	0.192	0.192	0.192	0.192	0.192	0.192	0.192	0.192	0.192	0.192	0.192	0.192	0.192	0.192	0.192	0.192	0.192	0.192	0.192	0.192	0.192	0.192	0.192	0.192	0.192	0.192	0.192	0.192	0.192	0.192	0.192	0.192	0.192	0.192	0.192	0.192	0.192	0.192	0.192	0.192	0.192	0.192	0.192	0.192	0.192	0.192
0.1925	0.1925	0.1925	0.1925	0.1925	0.1925	0.1925	0.1925	0.1925	0.1925	0.1925	0.1925	0.1925	0.1925	0.1925	0.1925	0.1925	0.1925	0.1925	0.1925	0.1925	0.1925	0.1925	0.1925	0.1925	0.1925	0.1925	0.1925	0.1925	0.1925	0.1925	0.1925	0.1925	0.1925	0.1925	0.1925	0.1925	0.1925	0.1925	0.1925	0.1925	0.1925	0.1925	0.1925	0.1925	0.1925	0.1925	0.1925	0.1925	0.1925
0.193	0.193	0.193	0.193	0.193	0.193	0.193	0.193	0.193	0.193	0.193	0.193	0.193	0.193	0.193	0.193	0.193	0.193	0.193	0.193	0.193	0.193	0.193	0.193	0.193	0.193	0.193	0.193	0.193	0.193	0.193	0.193	0.193	0.193	0.193	0.193	0.193	0.193	0.193	0.193	0.193	0.193	0.193	0.193	0.193	0.193	0.193	0.193	0.193	0.193
0.1935	0.1935	0.1935	0.1935	0.1935	0.1935	0.1935	0.1935	0.1935	0.1935	0.1935	0.1935	0.1935	0.1935	0.1935	0.1935	0.1935	0.1935	0.1935	0.1935	0.1935	0.1935	0.1935	0.1935	0.1935	0.1935	0.1935	0.1935	0.1935	0.1935	0.1935	0.1935	0.1935	0.1935	0.1935	0.1935	0.1935	0.1935	0.1935	0.1935	0.1935	0.1935	0.1935	0.1935	0.1935	0.1935	0.1935	0.1935	0.1935	0.1935
0.194	0.194	0.194	0.194	0.194	0.194	0.194	0.194	0.194	0.194	0.194	0.194	0.194	0.194	0.194	0.194	0.194	0.194	0.194	0.194	0.194	0.194	0.194	0.194	0.194	0.194	0.194	0.194	0.194	0.194	0.194	0.194	0.194	0.194	0.194	0.194	0.194	0.194	0.194	0.194	0.194	0.194	0.194	0.194	0.194	0.194	0.194	0.194	0.194	0.194
0.1945	0.1945	0.1945	0.1945	0.1945	0.1945	0.1945	0.1945	0.1945	0.1945	0.1945	0.1945	0.1945	0.1945	0.1945	0.1945	0.1945	0.1945	0.1945	0.1945	0.1945	0.1945	0.1945	0.1945	0.1945	0.1945	0.1945	0.1945	0.1945	0.1945	0.1945	0.1945	0.1945	0.1945	0.1945	0.1945	0.1945	0.1945	0.1945	0.1945	0.1945	0.1945	0.1945	0.1945	0.1945	0.1945	0.1945	0.1945	0.1945	0.1945
0.195	0.195	0.195	0.195	0.195	0.195	0.195	0.195	0.195	0.195	0.195	0.195	0.195	0.195	0.195	0.195	0.195	0.195	0.195	0.195	0.195	0.195	0.195	0.195	0.195	0.195	0.195	0.195	0.195	0.195	0.195	0.195	0.195	0.195	0.195	0.195	0.195	0.195	0.195	0.195	0.195	0.195	0.195	0.195	0.195	0.195	0.195	0.195	0.195	0.195
0.1955	0.1955	0.1955	0.1955	0.1955	0.1955	0.1955	0.1955	0.1955	0.1955	0.1955	0.1955	0.1955	0.1955	0.1955	0.1955	0.1955	0.1955	0.1955	0.1955	0.1955	0.1955	0.1955	0.1955	0.1955	0.1955	0.1955	0.1955	0.1955	0.1955	0.1955	0.1955	0.1955	0.1955	0.1955	0.1955	0.1955	0.1955	0.1955	0.1955	0.1955	0.1955	0.1955	0.1955	0.1955	0.1955	0.1955	0.1955	0.1955	0.1955
0.196	0.196	0.196	0.196	0.196	0.196	0.196	0.196	0.196	0.196	0.196	0.196	0.196	0.196	0.196	0.196	0.196	0.196	0.196	0.196	0.196	0.196	0.196	0.196	0.196	0.196	0.196	0.196	0.196	0.196	0.196	0.196	0.196	0.196	0.196	0.196	0.196	0.196	0.196	0.196	0.196	0.196	0.196	0.196	0.196	0.196	0.196	0.196	0.196	0.196
0.1965	0.1965	0.1965	0.1965	0.1965	0.1965	0.1965	0.1965	0.1965	0.1965	0.1965	0.1965	0.1965	0.1965	0.1965	0.1965	0.1965	0.1965	0.1965	0.1965	0.1965	0.1965	0.1965	0.1965	0.1965	0.1965	0.1965	0.1965	0.1965	0.1965	0.1965	0.1965	0.1965	0.1965	0.1965	0.1965	0.1965	0.1965	0.1965	0.1965	0.1965	0.1965	0.1965	0.1965	0.1965	0.1965	0.1965	0.1965	0.1965	0.1965
0.197	0.197	0.197	0.197	0.197	0.197	0.197	0.197	0.197	0.197	0.197	0.197	0.197	0.197	0.197	0.197	0.197	0.197	0.197	0.197	0.197	0.197	0.197	0.197	0.197	0.197	0.197	0.197	0.197	0.197	0.197	0.197	0.197	0.197	0.197	0.197	0.197	0.197	0.197	0.197	0.197	0.197	0.197	0.197	0.197	0.197	0.197	0.197	0.197	0.197
0.1975	0.1975	0.1975	0.1975	0.1975	0.1975	0.1975	0.1975	0.1975	0.1975	0.1975	0.1975	0.1975	0.1975	0.1975	0.1975	0.1975	0.1975	0.1975	0.1975	0.1975	0.1975	0.1975	0.1975	0.1975	0.1975	0.1975	0.1975	0.1975	0.1975	0.1975	0.1975	0.1975	0.1975	0.1975	0.1975	0.1975	0.1975	0.1975	0.1975	0.1975	0.1975	0.1975	0.1975	0.1975	0.1975	0.1975	0.1975	0.1975	0.1975
0.198	0.198	0.198	0.198	0.198	0.198	0.198	0.198	0.198	0.198	0.198	0.198	0.198	0.198	0.198	0.198	0.198	0.198	0.198	0.198	0.198	0.198	0.198	0.198	0.198	0.198	0.198	0.198	0.198	0.198	0.198	0.198	0.198	0.198	0.198	0.198	0.198	0.198	0.198	0.198	0.198	0.198	0.198	0.198	0.198	0.198	0.198	0.198	0.198	0.198
0.1985	0.1985	0.1985	0.1985	0.1985	0.1985	0.1985	0.1985	0.1985	0.1985	0.1985	0.1985	0.1985	0.1985	0.1985	0.1985	0.1985	0.1985	0.1985	0.1985	0.1985	0.1985	0.1985	0.1985	0.1985	0.1985	0.1985	0.1985	0.1985	0.1985	0.1985	0.1985	0.1985	0.1985	0.1985	0.1985	0.1985	0.1985	0.1985	0.1985	0.1985	0.1985	0.1985	0.1985	0.1985	0.1985	0.1985	0.1985	0.1985	0.1985
0.199	0.199	0.199	0.199	0.199	0.199	0.199	0.199	0.199	0.199	0.199	0.199	0.199	0.199	0.199	0.199	0.199	0.199	0.199	0.199	0.199	0.199	0.199	0.199	0.199	0.199	0.199	0.199	0.199	0.199	0.199	0.199	0.199	0.199	0.199	0.199	0.199	0.199	0.199	0.199	0.199	0.199	0.199	0.199	0.199	0.199	0.199	0.199	0.199	0.199
0.1995	0.1995	0.1995	0.1995	0.1995	0.1995	0.1995	0.1995	0.1995	0.1995	0.1995	0.1995	0.1995	0.1995	0.1995	0.1995	0.1995	0.1995	0.1995	0.1995	0.1995	0.1995	0.1995	0.1995	0.1995	0.1995	0.1995	0.1995	0.1995	0.1995	0.1995	0.1995	0.1995	0.1995	0.1995	0.1995	0.1995	0.1995	0.1995	0.1995	0.1995	0.1995	0.1995	0.1995	0.1995	0.1995	0.1995	0.1995	0.1995	0.1995
0.2	0.2	0.2	0.2	0.2	0.2	0.2	0.2	0.2	0.2	0.2	0.2	0.2	0.2	0.2	0.2	0.2	0.2	0.2	0.2	0.2	0.2	0.2	0.2	0.2	0.2	0.2	0.2	0.2	0.2	0.2	0.2	0.2	0.2	0.2	0.2	0.2	0.2	0.2	0.2	0.2	0.2	0.2	0.2	0.2	0.2	0.2	0.2	0.2	0.2
0.2005	0.2005	0.2005	0.2005	0.2005	0.2005	0.2005	0.2005	0.2005	0.2005	0.2005	0.2005	0.2005	0.2005	0.2005	0.2005	0.2005	0.2005	0.2005	0.2005	0.2005	0.2005	0.2005	0.2005	0.2005	0.2005	0.2005	0.2005	0.2005	0.2005	0.2005	0.2005	0.2005	0.2005	0.2005	0.2005	0.2005	0.2005	0.2005	0.2005	0.2005	0.2005	0.2005	0.2005	0.2005	0.2005	0.2005	0.2005	0.2005	0.2005
0.201	0.201	0.201	0.201	0.201	0.201	0.201	0.201	0.201	0.201	0.201	0.201	0.201	0.201	0.201	0.201	0.201	0.201	0.201	0.201	0.201	0.201	0.201	0.201	0.201	0.201	0.201	0.201	0.201	0.201	0.201	0.201	0.201	0.201	0.201	0.201	0.201	0.201	0.201	0.201	0.201	0.201	0.201	0.201	0.201	0.201	0.201	0.201	0.201	0.201
0.2015	0.2015	0.2015	0.2015	0.2015	0.2015	0.2015	0.2015	0.2015	0.2015	0.2015	0.2015	0.2015	0.2015	0.2015	0.2015	0.2015	0.2015	0.2015	0.2015	0.2015	0.2015	0.2015	0.2015	0.2015	0.2015	0.2015	0.2015	0.2015	0.2015	0.2015	0.2015	0.2015	0.2015	0.2015	0.2015	0.2015	0.2015	0.2015	0.2015	0.2015	0.2015	0.2015	0.2015	0.2015	0.2015	0.2015	0.2015	0.2015	0.2015
0.202	0.202	0.202	0.202	0.202	0.202	0.202	0.202	0.202	0.202	0.202	0.202	0.202	0.202	0.202	0.202	0.202	0.202	0.202	0.202	0.202	0.202	0.202	0.202	0.202	0.202	0.202	0.202	0.202	0.202	0.202	0.202	0.202	0.202	0.202	0.202	0.202	0.202	0.202	0.202	0.202	0.202	0.202	0.202	0.202	0.202	0.202	0.202	0.202	0.202
0.2025	0.2025	0.2025	0.2025	0.2025	0.2025	0.2025	0.2025	0.2025	0.2025	0.2025	0.2025	0.2025	0.2025	0.2025	0.2025	0.2025	0.2025	0.2025	0.2025	0.2025	0.2025	0.2025	0.2025	0.2025	0.2025	0.2025	0.2025	0.2025	0.2025	0.2025	0.2025	0.2025	0.2025	0.2025	0.2025	0.2025	0.2025	0.2025	0.2025	0.2025	0.2025	0.2025	0.2025	0.2025	0.2025	0.2025	0.2025	0.2025	0.2025
0.203	0.203	0.203	0.203	0.203	0.203	0.203	0.203	0.203	0.203	0.203	0.203	0.203	0.203	0.203	0.203	0.203	0.203	0.203	0.203	0.203	0.203	0.203	0.203	0.203	0.203	0.203	0.203	0.203	0.203	0.203	0.203	0.203	0.203	0.203	0.203	0.203	0.203	0.203	0.203	0.203	0.203	0.203	0.203	0.203	0.203	0.203	0.203	0.203	0.203
0.2035	0.2035	0.2035	0.2035	0.2035	0.2035	0.2035	0.2035	0.2035	0.2035	0.2035	0.2035	0.2035	0.2035	0.2035	0.2035	0.2035	0.2035	0.2035	0.2035	0.2035	0.2035	0.2035	0.2035	0.2035	0.2035	0.2035	0.2035	0.2035	0.2035	0.2035	0.2035	0.2035	0.2035	0.2035	0.2035	0.2035	0.2035	0.2035	0.2035	0.2035	0.2035	0.2035	0.2035	0.2035	0.2035	0.2035	0.2035	0.2035	0.2035
0.204	0.204	0.204	0.204	0.204	0.204	0.204	0.204	0.204	0.204	0.204	0.204	0.204	0.204	0.204	0.204	0.204	0.204	0.204	0.204	0.204	0.204	0.204	0.204	0.204	0.204	0.204	0.204	0.204	0.204	0.204	0.204	0.204	0.204	0.204	0.204	0.204	0.204	0.204	0.204	0.204	0.204	0.204	0.204	0.204	0.204	0.204	0.204	0.204	0.204
0.2045	0.2045	0.2045	0.2045	0.2045	0.2045	0.2045	0.2045	0.2045	0.2045	0.2045	0.2045	0.2045	0.2045	0.2045	0.2045	0.2045	0.2045	0.2045	0.2045	0.2045	0.2045	0.2045	0.2045	0.2045	0.2045	0.2045	0.2045	0.2045	0.2045	0.2045	0.2045	0.2045	0.2045	0.2045	0.2045	0.2045	0.2045	0.2045	0.2045	0.2045	0.2045	0.2045	0.2045	0.2045	0.2045	0.2045	0.2045	0.2045	0.2045
0.205	0.205	0.205	0.205	0.205	0.205	0.205	0.205	0.205	0.205	0.205	0.205	0.205	0.205	0.205	0.205	0.205	0.205	0.205	0.205	0.205	0.205	0.205	0.205	0.205	0.205	0.205	0.205	0.205	0.205	0.205	0.205	0.205	0.205	0.205	0.205	0.205	0.205	0.205	0.205	0.205	0.205	0.205	0.205	0.205	0.205	0.205	0.205	0.205	0.205
0.2055	0.2055	0.2055	0.2055	0.2055	0.2055	0.2055	0.2055	0.2055	0.2055	0.2055	0.2055	0.2055	0.2055	0.2055	0.2055	0.2055	0.2055	0.2055	0.2055	0.2055	0.2055	0.2055	0.2055	0.2055	0.2055	0.2055	0.2055	0.2055	0.2055	0.2055	0.2055	0.2055	0.2055	0.2055	0.2055	0.2055	0.2055	0.2055	0.2055	0.2055	0.2055	0.2055	0.2055	0.2055	0.2055	0.2055	0.2055	0.2055	0.2055
0.206	0.206	0.206	0.206	0.206	0.206	0.206	0.206	0.206	0.206	0.206	0.206	0.206	0.206	0.206	0.206	0.206	0.206	0.206	0.206	0.206	0.206	0.206	0.206	0.206	0.206	0.206	0.206	0.206	0.206	0.206	0.206	0.206	0.206	0.206	0.206	0.206	0.206	0.206	0.206	0.206	0.206	0.206	0.206	0.206	0.206	0.206	0.206	0.206	0.206
0.2065	0.2065	0.2065	0.2065	0.2065	0.2065	0.2065	0.2065	0.2065	0.2065	0.2065	0.2065	0.2065	0.2065	0.2065	0.2065	0.2065	0.2065	0.2065	0.2065	0.2065	0.2065	0.2065	0.2065	0.2065	0.2065	0.2065	0.2065	0.2065	0.2065	0.2065	0.2065	0.2065	0.2065	0.2065	0.2065	0.2065	0.2065	0.2065	0.2065	0.2065	0.2065	0.2065	0.2065	0.2065	0.2065	0.2065	0.2065	0.2065	0.2065
0.207	0.207	0.207	0.207	0.207	0.207	0.207	0.207	0.207	0.207	0.207	0.207	0.207	0.207	0.207	0.207	0.207	0.207	0.207	0.207	0.207	0.207	0.207	0.207	0.207	0.207	0.207	0.207	0.207	0.207	0.207	0.207	0.207	0.207	0.207	0.207	0.207	0.207	0.207	0.207	0.207	0.207	0.207	0.207	0.207	0.207	0.207	0.207	0.207	0.207
0.2075	0.2075	0.2075	0.2075	0.2075	0.2075	0.2075	0.2075	0.2075	0.2075	0.2075	0.2075	0.2075	0.2075	0.2075	0.2075	0.2075	0.2075	0.2075	0.2075	0.2075	0.2075	0.2075	0.2075	0.2075	0.2075	0.2075	0.2075	0.2075	0.2075	0.2075	0.2075	0.2075	0.2075	0.2075	0.2075	0.2075	0.2075	0.2075	0.2075	0.2075	0.2075	0.2075	0.2075	0.2075	0.2075	0.2075	0.2075	0.2075	0.2075
0.208	0.208	0.208	0.208	0.208	0.208	0.208	0.208	0.208	0.208	0.208	0.208	0.208	0.208	0.208	0.208	0.208	0.208	0.208	0.208	0.208	0.208	0.208	0.208	0.208	0.208	0.208	0.208	0.208	0.208	0.208	0.208	0.208	0.208	0.208	0.208	0.208	0.208	0.208	0.208	0.208	0.208	0.208	0.208	0.208	0.208	0.208	0.208	0.208	0.208
0.2085	0.2085	0.2085	0.2085	0.2085	0.2085	0.2085	0.2085	0.2085	0.2085	0.2085	0.2085	0.2085	0.2085	0.2085	0.2085	0.2085	0.2085	0.2085	0.2085	0.2085	0.2085	0.2085	0.2085	0.2085	0.2085	0.2085	0.2085	0.2085	0.2085	0.2085	0.2085	0.2085	0.2085	0.2085	0.2085	0.2085	0.2085	0.2085	0.2085	0.2085	0.2085	0.2085	0.2085	0.2085	0.2085	0.2085	0.2085	0.2085	0.2085
0.209	0.209	0.209	0.209	0.209	0.209	0.209	0.209	0.209	0.209	0.209	0.209	0.209	0.209	0.209	0.209	0.209	0.209	0.209	0.209	0.209	0.209	0.209	0.209	0.209	0.209	0.209	0.209	0.209	0.209	0.209	0.209	0.209	0.209	0.209	0.209	0.209	0.209	0.209	0.209	0.209	0.209	0.209	0.209	0.209	0.209	0.209	0.209	0.209	0.209
0.2095	0.2095	0.2095	0.2095	0.2095	0.2095	0.2095	0.2095	0.2095	0.2095	0.2095	0.2095	0.2095	0.2095	0.2095	0.2095	0.2095	0.2095	0.2095	0.2095	0.2095	0.2095	0.2095	0.2095	0.2095	0.2095	0.2095	0.2095	0.2095	0.2095	0.2095	0.2095	0.2095	0.2095	0.2095	0.2095	0.2095	0.2095	0.2095	0.2095	0.2095	0.2095	0.2095	0.2095	0.2095	0.2095	0.2095	0.2095	0.2095	0.2095
0.21	0.21	0.21	0.21	0.21	0.21	0.21	0.21	0.21	0.21	0.21	0.21	0.21	0.21	0.21	0.21	0.21	0.21	0.21	0.21	0.21	0.21	0.21	0.21	0.21	0.21	0.21	0.21	0.21	0.21	0.21	0.21	0.21	0.21	0.21	0.21	0.21	0.21	0.21	0.21	0.21	0.21	0.21	0.21	0.21	0.21	0.21	0.21	0.21	0.21
0.2105	0.2105	0.2105	0.2105	0.2105	0.2105	0.2105	0.2105	0.2105	0.2105	0.2105	0.2105	0.2105	0.2105	0.2105	0.2105	0.2105	0.2105	0.2105	0.2105	0.2105	0.2105	0.2105	0.2105	0.2105	0.2105	0.2105	0.2105	0.2105	0.2105	0.2105	0.2105	0.2105	0.2105	0.2105	0.2105	0.2105	0.2105	0.2105	0.2105	0.2105	0.2105	0.2105	0.2105	0.2105	0.2105	0.2105	0.2105	0.2105	0.2105
0.211	0.211	0.211	0.211	0.211	0.211	0.211	0.211	0.211	0.211	0.211	0.211	0.211	0.211	0.211	0.211	0.211	0.211	0.211	0.211	0.211	0.211	0.211	0.211	0.211	0.211	0.211	0.211	0.211	0.211	0.211	0.211	0.211	0.211	0.211	0.211	0.211	0.211	0.211	0.211	0.211	0.211	0.211	0.211	0.211	0.211	0.211	0.211	0.211	0.211
0.2115	0.2115	0.2115	0.2115	0.2115	0.2115	0.2115	0.2115	0.2115	0.2115	0.2115	0.2115	0.2115	0.2115	0.2115	0.2115	0.2115	0.2115	0.2115	0.2115	0.2115	0.2115	0.2115	0.2115	0.2115	0.2115	0.2115	0.2115	0.2115	0.2115	0.2115	0.2115	0.2115	0.2115	0.2115	0.2115	0.2115	0.2115	0.2115	0.2115	0.2115	0.2115	0.2115	0.2115	0.2115	0.2115	0.2115	0.2115	0.2115	0.2115
0.212	0.212	0.212	0.212	0.212	0.212	0.212	0.212	0.212	0.212	0.212	0.212	0.212	0.212	0.212	0.212	0.212	0.212	0.212	0.212	0.212	0.212	0.212	0.212	0.212	0.212	0.212	0.212	0.212	0.212	0.212	0.212	0.212	0.212	0.212	0.212	0.212	0.212	0.212	0.212	0.212	0.212	0.212	0.212	0.212	0.212	0.212	0.212	0.212	0.212
0.2125	0.2125	0.2125	0.2125	0.2125	0.2125	0.2125	0.2125	0.2125	0.2125	0.2125	0.2125	0.2125	0.2125	0.2125	0.2125	0.2125	0.2125	0.2125	0.2125	0.2125	0.2125	0.2125	0.2125	0.2125	0.2125	0.2125	0.2125	0.2125	0.2125	0.2125	0.2125	0.2125	0.2125	0.2125	0.2125	0.2125	0.2125	0.2125	0.2125	0.2125	0.2125	0.2125	0.2125	0.2125	0.2125	0.2125	0.2125	0.2125	0.2125
0.213	0.213	0.213	0.213	0.213	0.213	0.213	0.213	0.213	0.213	0.213	0.213	0.213	0.213	0.213	0.213	0.213	0.213	0.213	0.213	0.213	0.213	0.213	0.213	0.213	0.213	0.213	0.213	0.213	0.213	0.213	0.213	0.213	0.213	0.213	0.213	0.213	0.213	0.213	0.213	0.213	0.213	0.213	0.213	0.213	0.213	0.213	0.213	0.213	0.213
0.2135	0.2135	0.2135	0.2135	0.2135	0.2135	0.2135	0.2135	0.2135	0.2135	0.2135	0.2135	0.2135	0.2135	0.2135	0.2135	0.2135	0.2135	0.2135	0.2135	0.2135	0.2135	0.2135	0.2135	0.2135	0.2135	0.2135	0.2135	0.2135	0.2135	0.2135	0.2135	0.2135	0.2135	0.2135	0.2135	0.2135	0.2135	0.2135	0.2135	0.2135	0.2135	0.2135	0.2135	0.2135	0.2135	0.2135	0.2135	0.2135	0.2135
0.214	0.214	0.214	0.214	0.214	0.214	0.214	0.214	0.214	0.214	0.214	0.214	0.214	0.214	0.214	0.214	0.214	0.214	0.214	0.214	0.214	0.214	0.214	0.214	0.214	0.214	0.214	0.214	0.214	0.214	0.214	0.214	0.214	0.214	0.214	0.214	0.214	0.214	0.214	0.214	0.214	0.214	0.214	0.214	0.214	0.214	0.214	0.214	0.214	0.214
0.2145	0.2145	0.2145	0.2145	0.2145	0.2145	0.2145	0.2145	0.2145	0.2145	0.2145	0.2145	0.2145	0.2145	0.2145	0.2145	0.2145	0.2145	0.2145	0.2145	0.2145	0.2145	0.2145	0.2145	0.2145	0.2145	0.2145	0.2145	0.2145	0.2145	0.2145	0.2145	0.2145	0.2145	0.2145	0.2145	0.2145	0.2145	0.2145	0.2145	0.2145	0.2145	0.2145	0.2145	0.2145	0.2145	0.2145	0.2145	0.2145	0.2145
0.215	0.215	0.215	0.215	0.215	0.215	0.215	0.215	0.215	0.215	0.215	0.215	0.215	0.215	0.215	0.215	0.215	0.215	0.215	0.215	0.215	0.215	0.215	0.215	0.215	0.215	0.215	0.215	0.215	0.215	0.215	0.215	0.215	0.215	0.215	0.215	0.215	0.215	0.215	0.215	0.215	0.215	0.215	0.215	0.215	0.215	0.215	0.215	0.215	0.215
0.2155	0.2155	0.2155	0.2155	0.2155	0.2155	0.2155	0.2155	0.2155	0.2155	0.2155	0.2155	0.2155	0.2155	0.2155	0.2155	0.2155	0.2155	0.2155	0.2155	0.2155	0.2155	0.2155	0.2155	0.2155	0.2155	0.2155	0.2155	0.2155	0.2155	0.2155	0.2155	0.2155	0.2155	0.2155	0.2155	0.2155	0.2155	0.2155	0.2155	0.2155	0.2155	0.2155	0.2155	0.2155	0.2155	0.2155	0.2155	0.2155	0.2155
0.216	0.216	0.216	0.216	0.216	0.216	0.216	0.216	0.216	0.216	0.216	0.216	0.216	0.216	0.216	0.216	0.216	0.216	0.216	0.216	0.216	0.216	0.216	0.216	0.216	0.216	0.216	0.216	0.216	0.216	0.216	0.216	0.216	0.216	0.216	0.216	0.216	0.216	0.216	0.216	0.216	0.216	0.216	0.216	0.216	0.216	0.216	0.216	0.216	0.216
0.2165	0.2165	0.2165	0.2165	0.2165	0.2165	0.2165	0.2165	0.2165	0.2165	0.2165	0.2165	0.2165	0.2165	0.2165	0.2165	0.2165	0.2165	0.2165	0.2165	0.2165	0.2165	0.2165	0.2165	0.2165	0.2165	0.2165	0.2165	0.2165	0.2165	0.2165	0.2165	0.2165	0.2165	0.2165	0.2165	0.2165	0.2165	0.2165	0.2165	0.2165	0.2165	0.2165	0.2165	0.2165	0.2165	0.2165	0.2165	0.2165	0.2165
0.217	0.217	0.217	0.217	0.217	0.217	0.217	0.217	0.217	0.217	0.217	0.217	0.217	0.217	0.217	0.217	0.217	0.217	0.217	0.217	0.217	0.217	0.217	0.217	0.217	0.217	0.217	0.217	0.217	0.217	0.217	0.217	0.217	0.217	0.217	0.217	0.217	0.217	0.217	0.217	0.217	0.217	0.217	0.217	0.217	0.217	0.217	0.217	0.217	0.217
0.2175	0.2175	0.2175	0.2175	0.2175	0.2175	0.2175	0.2175	0.2175	0.2175	0.2175	0.2175	0.2175	0.2175	0.2175	0.2175	0.2175	0.2175	0.2175	0.2175	0.2175	0.2175	0.2175	0.2175	0.2175	0.2175	0.2175	0.2175	0.2175	0.2175	0.2175	0.2175	0.2175	0.2175	0.2175	0.2175	0.2175	0.2175	0.2175	0.2175	0.2175	0.2175	0.2175	0.2175	0.2175	0.2175	0.2175	0.2175	0.2175	0.2175
0.218	0.218	0.218	0.218	0.218	0.218	0.218	0.218	0.218	0.218	0.218	0.218	0.218	0.218	0.218	0.218	0.218	0.218	0.218	0.218	0.218	0.218	0.218	0.218	0.218	0.218	0.218	0.218	0.218	0.218	0.218	0.218	0.218	0.218	0.218	0.218	0.218	0.218	0.218	0.218	0.218	0.218	0.218	0.218	0.218	0.218	0.218	0.218	0.218	0.218
0.2185	0.2185	0.2185	0.2185	0.2185	0.2185	0.2185	0.2185	0.2185	0.2185	0.2185	0.2185	0.2185	0.2185	0.2185	0.2185	0.2185	0.2185	0.2185	0.2185	0.2185	0.2185	0.2185	0.2185	0.2185	0.2185	0.2185	0.2185	0.2185	0.2185	0.2185	0.2185	0.2185	0.2185	0.2185	0.2185	0.2185	0.2185	0.2185	0.2185	0.2185	0.2185	0.2185	0.2185	0.2185	0.2185	0.2185	0.2185	0.2185	0.2185
0.219	0.219	0.219	0.219	0.219	0.219	0.219	0.219	0.219	0.219	0.219	0.219	0.219	0.219	0.219	0.219	0.219	0.219	0.219	0.219	0.219	0.219	0.219	0.219	0.219	0.219	0.219	0.219	0.219	0.219	0.219	0.219	0.219	0.219	0.219	0.219	0.219	0.219	0.219	0.219	0.219	0.219	0.219	0.219	0.219	0.219	0.219	0.219	0.219	0.219
0.2195	0.2195	0.2195	0.2195	0.2195	0.2195	0.2195	0.2195	0.2195	0.2195	0.2195	0.2195	0.2195	0.2195	0.2195	0.2195	0.2195	0.2195	0.2195	0.2195	0.2195	0.2195	0.2195	0.2195	0.2195	0.2195	0.2195	0.2195	0.2195	0.2195	0.2195	0.2195	0.2195	0.2195	0.2195	0.2195	0.2195	0.2195	0.2195	0.2195	0.2195	0.2195	0.2195	0.2195	0.2195	0.2195	0.2195	0.2195	0.2195	0.2195
0.22	0.22	0.22	0.22	0.22	0.22	0.22	0.22	0.22	0.22	0.22	0.22	0.22	0.22	0.22	0.22	0.22	0.22	0.22	0.22	0.22	0.22	0.22	0.22	0.22	0.22	0.22	0.22	0.22	0.22	0.22	0.22	0.22	0.22	0.22	0.22	0.22	0.22	0.22	0.22	0.22	0.22	0.22	0.22	0.22	0.22	0.22	0.22	0.22	0.22
0.2205	0.2205	0.2205	0.2205	0.2205	0.2205	0.2205	0.2205	0.2205	0.2205	0.2205	0.2205	0.2205	0.2205	0.2205	0.2205	0.2205	0.2205	0.2205	0.2205	0.2205	0.2205	0.2205	0.2205	0.2205	0.2205	0.2205	0.2205	0.2205	0.2205	0.2205	0.2205	0.2205	0.2205	0.2205	0.2205	0.2205	0.2205	0.2205	0.2205	0.2205	0.2205	0.2205	0.2205	0.2205	0.2205	0.2205	0.2205	0.2205	0.2205
0.221	0.221	0.221	0.221	0.221	0.221	0.221	0.221	0.221	0.221	0.221	0.221	0.221	0.221	0.221	0.221	0.221	0.221	0.221	0.221	0.221	0.221	0.221	0.221	0.221	0.221	0.221	0.221	0.221	0.221	0.221	0.221	0.221	0.221	0.221	0.221	0.221	0.221	0.221	0.221	0.221	0.221	0.221	0.221	0.221	0.221	0.221	0.221	0.221	0.221
0.2215	0.2215	0.2215	0.2215	0.2215	0.2215	0.2215	0.2215	0.2215	0.2215	0.2215	0.2215	0.2215	0.2215	0.2215	0.2215	0.2215	0.2215	0.2215	0.2215	0.2215	0.2215	0.2215	0.2215	0.2215	0.2215	0.2215	0.2215	0.2215	0.2215	0.2215	0.2215	0.2215	0.2215	0.2215	0.2215	0.2215	0.2215	0.2215	0.2215	0.2215	0.2215	0.2215	0.2215	0.2215	0.2215	0.2215	0.2215	0.2215	0.2215
0.222	0.222	0.222	0.222	0.222	0.222	0.222	0.222	0.222	0.222	0.222	0.222	0.222	0.222	0.222	0.222	0.222	0.222	0.222	0.222	0.222	0.222	0.222	0.222	0.222	0.222	0.222	0.222	0.222	0.222	0.222	0.222	0.222	0.222	0.222	0.222	0.222	0.222	0.222	0.222	0.222	0.222	0.222	0.222	0.222	0.222	0.222	0.222	0.222	0.222
0.2225	0.2225	0.2225	0.2225	0.2225	0.2225	0.2225	0.2225	0.2225	0.2225	0.2225	0.2225	0.2225	0.2225	0.2225	0.2225	0.2225	0.2225	0.2225	0.2225	0.2225	0.2225	0.2225	0.2225	0.2225	0.2225	0.2225	0.2225	0.2225	0.2225	0.2225	0.2225	0.2225	0.2225	0.2225	0.2225	0.2225	0.2225	0.2225	0.2225	0.2225	0.2225	0.2225	0.2225	0.2225	0.2225	0.2225	0.2225	0.2225	0.2225
0.223	0.223	0.223	0.223	0.223	0.223	0.223	0.223	0.223	0.223	0.223	0.223	0.223	0.223	0.223	0.223	0.223	0.223	0.223	0.223	0.223	0.223	0.223	0.223	0.223	0.223	0.223	0.223	0.223	0.223	0.223	0.223	0.223	0.223	0.223	0.223	0.223	0.223	0.223	0.223	0.223	0.223	0.223	0.223	0.223	0.223	0.223	0.223	0.223	0.223
0.2235	0.2235	0.2235	0.2235	0.2235	0.2235	0.2235	0.2235	0.2235	0.2235	0.2235	0.2235	0.2235	0.2235	0.2235	0.2235	0.2235	0.2235	0.2235	0.2235	0.2235	0.2235	0.2235	0.2235	0.2235	0.2235	0.2235	0.2235	0.2235	0.2235	0.2235	0.2235	0.2235	0.2235	0.2235	0.2235	0.2235	0.2235	0.2235	0.2235	0.2235	0.2235	0.2235	0.2235	0.2235	0.2235	0.2235	0.2235	0.2235	0.2235
0.224	0.224	0.224	0.224	0.224	0.224	0.224	0.224	0.224	0.224	0.224	0.224	0.224	0.224	0.224	0.224	0.224	0.224	0.224	0.224	0.224	0.224	0.224	0.224	0.224	0.224	0.224	0.224	0.224	0.224	0.224	0.224	0.224	0.224	0.224	0.224	0.224	0.224	0.224	0.224	0.224	0.224	0.224	0.224	0.224	0.224	0.224	0.224	0.224	0.224
0.2245	0.2245	0.2245	0.2245	0.2245	0.2245	0.2245	0.2245	0.2245	0.2245	0.2245	0.2245	0.2245	0.2245	0.2245	0.2245	0.2245	0.2245	0.2245	0.2245	0.2245	0.2245	0.2245	0.2245	0.2245	0.2245	0.2245	0.2245	0.2245	0.2245	0.2245	0.2245	0.2245	0.2245	0.2245	0.2245	0.2245	0.2245	0.2245	0.2245	0.2245	0.2245	0.2245	0.2245	0.2245	0.2245	0.2245	0.2245	0.2245	0.2245
0.225	0.225	0.225	0.225	0.225	0.225	0.225	0.225	0.225	0.225	0.225	0.225	0.225	0.225	0.225	0.225	0.225	0.225	0.225	0.225	0.225	0.225	0.225	0.225	0.225	0.225	0.225	0.225	0.225	0.225	0.225	0.225	0.225	0.225	0.225	0.225	0.225	0.225	0.225	0.225	0.225	0.225	0.225	0.225	0.225	0.225	0.225	0.225	0.225	0.225
0.2255	0.2255	0.2255	0.2255	0.2255	0.2255	0.2255	0.2255	0.2255	0.2255	0.2255	0.2255	0.2255	0.2255	0.2255	0.2255	0.2255	0.2255	0.2255	0.2255	0.2255	0.2255	0.2255	0.2255	0.2255	0.2255	0.2255	0.2255	0.2255	0.2255	0.2255	0.2255	0.2255	0.2255	0.2255	0.2255	0.2255	0.2255	0.2255	0.2255	0.2255	0.2255	0.2255	0.2255	0.2255	0.2255	0.2255	0.2255	0.2255	0.2255
0.226	0.226	0.226	0.226	0.226	0.226	0.226	0.226	0.226	0.226	0.226	0.226	0.226	0.226	0.226	0.226	0.226	0.226	0.226	0.226	0.226	0.226	0.226	0.226	0.226	0.226	0.226	0.226	0.226	0.226	0.226	0.226	0.226	0.226	0.226	0.226	0.226	0.226	0.226	0.226	0.226	0.226	0.226	0.226	0.226	0.226	0.226	0.226	0.226	0.226
0.2265	0.2265	0.2265	0.2265	0.2265	0.2265	0.2265	0.2265	0.2265	0.2265	0.2265	0.2265	0.2265	0.2265	0.2265	0.2265	0.2265	0.2265	0.2265	0.2265	0.2265	0.2265	0.2265	0.2265	0.2265	0.2265	0.2265	0.2265	0.2265	0.2265	0.2265	0.2265	0.2265	0.2265	0.2265	0.2265	0.2265	0.2265	0.2265	0.2265	0.2265	0.2265	0.2265	0.2265	0.2265	0.2265	0.2265	0.2265	0.2265	0.2265
0.227	0.227	0.227	0.227	0.227	0.227	0.227	0.227	0.227	0.227	0.227	0.227	0.227	0.227	0.227	0.227	0.227	0.227	0.227	0.227	0.227	0.227	0.227	0.227	0.227	0.227	0.227	0.227	0.227	0.227	0.227	0.227	0.227	0.227	0.227	0.227	0.227	0.227	0.227	0.227	0.227	0.227	0.227	0.227	0.227	0.227	0.227	0.227	0.227	0.227
0.2275	0.2275	0.2275	0.2275	0.2275	0.2275	0.2275	0.2275	0.2275	0.2275	0.2275	0.2275	0.2275	0.2275	0.2275	0.2275	0.2275	0.2275	0.2275	0.2275	0.2275	0.2275	0.2275	0.2275	0.2275	0.2275	0.2275	0.2275	0.2275	0.2275	0.2275	0.2275	0.2275	0.2275	0.2275	0.2275	0.2275	0.2275	0.2275	0.2275	0.2275	0.2275	0.2275	0.2275	0.2275	0.2275	0.2275	0.2275	0.2275	0.2275
0.228	0.228	0.228	0.228	0.228	0.228	0.228	0.228	0.228	0.228	0.228	0.228	0.228	0.228	0.228	0.228	0.228	0.228	0.228	0.228	0.228	0.228	0.228	0.228	0.228	0.228	0.228	0.228	0.228	0.228	0.228	0.228	0.228	0.228	0.228	0.228	0.228	0.228	0.228	0.228	0.228	0.228	0.228	0.228	0.228	0.228	0.228	0.228	0.228	0.228
0.2285	0.2285	0.2285	0.2285	0.2285	0.2285	0.2285	0.2285	0.2285	0.2285	0.2285	0.2285	0.2285	0.2285	0.2285	0.2285	0.2285	0.2285	0.2285	0.2285	0.2285	0.2285	0.2285	0.2285	0.2285	0.2285	0.2285	0.2285	0.2285	0.2285	0.2285	0.2285	0.2285	0.2285	0.2285	0.2285	0.2285	0.2285	0.2285	0.2285	0.2285	0.2285	0.2285	0.2285	0.2285	0.2285	0.2285	0.2285	0.2285	0.2285
0.229	0.229	0.229	0.229	0.229	0.229	0.229	0.229	0.229	0.229	0.229	0.229	0.229	0.229	0.229	0.229	0.229	0.229	0.229	0.229	0.229	0.229	0.229	0.229	0.229	0.229	0.229	0.229	0.229	0.229	0.229	0.229	0.229	0.229	0.229	0.229	0.229	0.229	0.229	0.229	0.229	0.229	0.229	0.229	0.229	0.229	0.229	0.229	0.229	0.229
0.2295	0.2295	0.2295	0.2295	0.2295	0.2295	0.2295	0.2295	0.2295	0.2295	0.2295	0.2295	0.2295	0.2295	0.2295	0.2295	0.2295	0.2295	0.2295	0.2295	0.2295	0.2295	0.2295	0.2295	0.2295	0.2295	0.2295	0.2295	0.2295	0.2295	0.2295	0.2295	0.2295	0.2295	0.2295	0.2295	0.2295	0.2295	0.2295	0.2295	0.2295	0.2295	0.2295	0.2295	0.2295	0.2295	0.2295	0.2295	0.2295	0.2295
0.23	0.23	0.23	0.23	0.23	0.23	0.23	0.23	0.23	0.23	0.23	0.23	0.23	0.23	0.23	0.23	0.23	0.23	0.23	0.23	0.23	0.23	0.23	0.23	0.23	0.23	0.23	0.23	0.23	0.23	0.23	0.23	0.23	0.23	0.23	0.23	0.23	0.23	0.23	0.23	0.23	0.23	0.23	0.23	0.23	0.23	0.23	0.23	0.23	0.23
0.2305	0.2305	0.2305	0.2305	0.2305	0.2305	0.2305	0.2305	0.2305	0.2305	0.2305	0.2305	0.2305	0.2305	0.2305	0.2305	0.2305	0.2305	0.2305	0.2305	0.2305	0.2305	0.2305	0.2305	0.2305	0.2305	0.2305	0.2305	0.2305	0.2305	0.2305	0.2305	0.2305	0.2305	0.2305	0.2305	0.2305	0.2305	0.2305	0.2305	0.2305	0.2305	0.2305	0.2305	0.2305	0.2305	0.2305	0.2305	0.2305	0.2305
0.231	0.231	0.231	0.231	0.231	0.231	0.231	0.231	0.231	0.231	0.231	0.231	0.231	0.231	0.231	0.231	0.231	0.231	0.231	0.231	0.231	0.231	0.231	0.231	0.231	0.231	0.231	0.231	0.231	0.231	0.231	0.231	0.231	0.231	0.231	0.231	0.231	0.231	0.231	0.231	0.231	0.231	0.231	0.231	0.231	0.231	0.231	0.231	0.231	0.231
0.2315	0.2315	0.2315	0.2315	0.2315	0.2315	0.2315	0.2315	0.2315	0.2315	0.2315	0.2315	0.2315	0.2315	0.2315	0.2315	0.2315	0.2315	0.2315	0.2315	0.2315	0.2315	0.2315	0.2315	0.2315	0.2315	0.2315	0.2315	0.2315	0.2315	0.2315	0.2315	0.2315	0.2315	0.2315	0.2315	0.2315	0.2315	0.2315	0.2315	0.2315	0.2315	0.2315	0.2315	0.2315	0.2315	0.2315	0.2315	0.2315	0.2315
0.232	0.232	0.232	0.232	0.232	0.232	0.232	0.232	0.232	0.232	0.232	0.232	0.232	0.232	0.232	0.232	0.232	0.232	0.232	0.232	0.232	0.232	0.232	0.232	0.232	0.232	0.232	0.232	0.232	0.232	0.232	0.232	0.232	0.232	0.232	0.232	0.232	0.232	0.232	0.232	0.232	0.232	0.232	0.232	0.232	0.232	0.232	0.232	0.232	0.232
0.2325	0.2325	0.2325	0.2325	0.2325	0.2325	0.2325	0.2325	0.2325	0.2325	0.2325	0.2325	0.2325	0.2325	0.2325	0.2325	0.2325	0.2325	0.2325	0.2325	0.2325	0.2325	0.2325	0.2325	0.2325	0.2325	0.2325	0.2325	0.2325	0.2325	0.2325	0.2325	0.2325	0.2325	0.2325	0.2325	0.2325	0.2325	0.2325	0.2325	0.2325	0.2325	0.2325	0.2325	0.2325	0.2325	0.2325	0.2325	0.2325	0.2325
0.233	0.233	0.233	0.233	0.233	0.233	0.233	0.233	0.233	0.233	0.233	0.233	0.233	0.233	0.233	0.233	0.233	0.233	0.233	0.233	0.233	0.233	0.233	0.233	0.233	0.233	0.233	0.233	0.233	0.233	0.233	0.233	0.233	0.233	0.233	0.233	0.233	0.233	0.233	0.233	0.233	0.233	0.233	0.233	0.233	0.233	0.233	0.233	0.233	0.233
0.2335	0.2335	0.2335	0.2335	0.2335	0.2335	0.2335	0.2335	0.2335	0.2335	0.2335	0.2335	0.2335	0.2335	0.2335	0.2335	0.2335	0.2335	0.2335	0.2335	0.2335	0.2335	0.2335	0.2335	0.2335	0.2335	0.2335	0.2335	0.2335	0.2335	0.2335	0.2335	0.2335	0.2335	0.2335	0.2335	0.2335	0.2335	0.2335	0.2335	0.2335	0.2335	0.2335	0.2335	0.2335	0.2335	0.2335	0.2335	0.2335	0.2335
0.234	0.234	0.234	0.234	0.234	0.234	0.234	0.234	0.234	0.234	0.234	0.234	0.234	0.234	0.234	0.234	0.234	0.234	0.234	0.234	0.234	0.234	0.234	0.234	0.234	0.234	0.234	0.234	0.234	0.234	0.234	0.234	0.234	0.234	0.234	0.234	0.234	0.234	0.234	0.234	0.234	0.234	0.234	0.234	0.234	0.234	0.234	0.234	0.234	0.234
0.2345	0.2345	0.2345	0.2345	0.2345	0.2345	0.2345	0.2345	0.2345	0.2345	0.2345	0.2345	0.2345	0.2345	0.2345	0.2345	0.2345	0.2345	0.2345	0.2345	0.2345	0.2345	0.2345	0.2345	0.2345	0.2345	0.2345	0.2345	0.2345	0.2345	0.2345	0.2345	0.2345	0.2345	0.2345	0.2345	0.2345	0.2345	0.2345	0.2345	0.2345	0.2345	0.2345	0.2345	0.2345	0.2345	0.2345	0.2345	0.2345	0.2345
0.235	0.235	0.235	0.235	0.235	0.235	0.235	0.235	0.235	0.235	0.235	0.235	0.235	0.235	0.235	0.235	0.235	0.235	0.235	0.235	0.235	0.235	0.235	0.235	0.235	0.235	0.235	0.235	0.235	0.235	0.235	0.235	0.235	0.235	0.235	0.235	0.235	0.235	0.235	0.235	0.235	0.235	0.235	0.235	0.235	0.235	0.235	0.235	0.235	0.235
0.2355	0.2355	0.2355	0.2355	0.2355	0.2355	0.2355	0.2355	0.2355	0.2355	0.2355	0.2355	0.2355	0.2355	0.2355	0.2355	0.2355	0.2355	0.2355	0.2355	0.2355	0.2355	0.2355	0.2355	0.2355	0.2355	0.2355	0.2355	0.2355	0.2355	0.2355	0.2355	0.2355	0.2355	0.2355	0.2355	0.2355	0.2355	0.2355	0.2355	0.2355	0.2355	0.2355	0.2355	0.2355	0.2355	0.2355	0.2355	0.2355	0.2355
0.236	0.236	0.236	0.236	0.236	0.236	0.236	0.236	0.236	0.236	0.236	0.236	0.236	0.236	0.236	0.236	0.236	0.236	0.236	0.236	0.236	0.236	0.236	0.236	0.236	0.236	0.236	0.236	0.236	0.236	0.236	0.236	0.236	0.236	0.236	0.236	0.236	0.236	0.236	0.236	0.236	0.236	0.236	0.236	0.236	0.236	0.236	0.236	0.236	0.236
0.2365	0.2365	0.2365	0.2365	0.2365	0.2365	0.2365	0.2365	0.2365	0.2365	0.2365	0.2365	0.2365	0.2365	0.2365	0.2365	0.2365	0.2365	0.2365	0.2365	0.2365	0.2365	0.2365	0.2365	0.2365	0.2365	0.2365	0.2365	0.2365	0.2365	0.2365	0.2365	0.2365	0.2365	0.2365	0.2365	0.2365	0.2365	0.2365	0.2365	0.2365	0.2365	0.2365	0.2365	0.2365	0.2365	0.2365	0.2365	0.2365	0.2365
0.237	0.237	0.237	0.237	0.237	0.237	0.237	0.237	0.237	0.237	0.237	0.237	0.237	0.237	0.237	0.237	0.237	0.237	0.237	0.237	0.237	0.237	0.237	0.237	0.237	0.237	0.237	0.237	0.237	0.237	0.237	0.237	0.237	0.237	0.237	0.237	0.237	0.237	0.237	0.237	0.237	0.237	0.237	0.237	0.237	0.237	0.237	0.237	0.237	0.237
0.2375	0.2375	0.2375	0.2375	0.2375	0.2375	0.2375	0.2375	0.2375	0.2375	0.2375	0.2375	0.2375	0.2375	0.2375	0.2375	0.2375	0.2375	0.2375	0.2375	0.2375	0.2375	0.2375	0.2375	0.2375	0.2375	0.2375	0.2375	0.2375	0.2375	0.2375	0.2375	0.2375	0.2375	0.2375	0.2375	0.2375	0.2375	0.2375	0.2375	0.2375	0.2375	0.2375	0.2375	0.2375	0.2375	0.2375	0.2375	0.2375	0.2375
0.238	0.238	0.238	0.238	0.238	0.238	0.238	0.238	0.238	0.238	0.238	0.238	0.238	0.238	0.238	0.238	0.238	0.238	0.238	0.238	0.238	0.238	0.238	0.238	0.238	0.238	0.238	0.238	0.238	0.238	0.238	0.238	0.238	0.238	0.238	0.238	0.238	0.238	0.238	0.238	0.238	0.238	0.238	0.238	0.238	0.238	0.238	0.238	0.238	0.238
0.2385	0.2385	0.2385	0.2385	0.2385	0.2385	0.2385	0.2385	0.2385	0.2385	0.2385	0.2385	0.2385	0.2385	0.2385	0.2385	0.2385	0.2385	0.2385	0.2385	0.2385	0.2385	0.2385	0.2385	0.2385	0.2385	0.2385	0.2385	0.2385	0.2385	0.2385	0.2385	0.2385	0.2385	0.2385	0.2385	0.2385	0.2385	0.2385	0.2385	0.2385	0.2385	0.2385	0.2385	0.2385	0.2385	0.2385	0.2385	0.2385	0.2385
0.239	0.239	0.239	0.239	0.239	0.239	0.239	0.239	0.239	0.239	0.239	0.239	0.239	0.239	0.239	0.239	0.239	0.239	0.239	0.239	0.239	0.239	0.239	0.239	0.239	0.239	0.239	0.239	0.239	0.239	0.239	0.239	0.239	0.239	0.239	0.239	0.239	0.239	0.239	0.239	0.239	0.239	0.239	0.239	0.239	0.239	0.239	0.239	0.239	0.239
0.2395	0.2395	0.2395	0.2395	0.2395	0.2395	0.2395	0.2395	0.2395	0.2395	0.2395	0.2395	0.2395	0.2395	0.2395	0.2395	0.2395	0.2395	0.2395	0.2395	0.2395	0.2395	0.2395	0.2395	0.2395	0.2395	0.2395	0.2395	0.2395	0.2395	0.2395	0.2395	0.2395	0.2395	0.2395	0.2395	0.2395	0.2395	0.2395	0.2395	0.2395	0.2395	0.2395	0.2395	0.2395	0.2395	0.2395	0.2395	0.2395	0.2395
0.24	0.24	0.24	0.24	0.24	0.24	0.24	0.24	0.24	0.24	0.24	0.24	0.24	0.24	0.24	0.24	0.24	0.24	0.24	0.24	0.24	0.24	0.24	0.24	0.24	0.24	0.24	0.24	0.24	0.24	0.24	0.24	0.24	0.24	0.24	0.24	0.24	0.24	0.24	0.24	0.24	0.24	0.24	0.24	0.24	0.24	0.24	0.24	0.24	0.24
0.2405	0.2405	0.2405	0.2405	0.2405	0.2405	0.2405	0.2405	0.2405	0.2405	0.2405	0.2405	0.2405	0.2405	0.2405	0.2405	0.2405	0.2405	0.2405	0.2405	0.2405	0.2405	0.2405	0.2405	0.2405	0.2405	0.2405	0.2405	0.2405	0.2405	0.2405	0.2405	0.2405	0.2405	0.2405	0.2405	0.2405	0.2405	0.2405	0.2405	0.2405	0.2405	0.2405	0.2405	0.2405	0.2405	0.2405	0.2405	0.2405	0.2405
0.241	0.241	0.241	0.241	0.241	0.241	0.241	0.241	0.241	0.241	0.241	0.241	0.241	0.241	0.241	0.241	0.241	0.241	0.241	0.241	0.241	0.241	0.241	0.241	0.241	0.241	0.241	0.241	0.241	0.241	0.241	0.241	0.241	0.241	0.241	0.241	0.241	0.241	0.241	0.241	0.241	0.241	0.241	0.241	0.241	0.241	0.241	0.241	0.241	0.241
0.2415	0.2415	0.2415	0.2415	0.2415	0.2415	0.2415	0.2415	0.2415	0.2415	0.2415	0.2415	0.2415	0.2415	0.2415	0.2415	0.2415	0.2415	0.2415	0.2415	0.2415	0.2415	0.2415	0.2415	0.2415	0.2415	0.2415	0.2415	0.2415	0.2415	0.2415	0.2415	0.2415	0.2415	0.2415	0.2415	0.2415	0.2415	0.2415	0.2415	0.2415	0.2415	0.2415	0.2415	0.2415	0.2415	0.2415	0.2415	0.2415	0.2415
0.242	0.242	0.242	0.242	0.242	0.242	0.242	0.242	0.242	0.242	0.242	0.242	0.242	0.242	0.242	0.242	0.242	0.242	0.242	0.242	0.242	0.242	0.242	0.242	0.242	0.242	0.242	0.242	0.242	0.242	0.242	0.242	0.242	0.242	0.242	0.242	0.242	0.242	0.242	0.242	0.242	0.242	0.242	0.242	0.242	0.242	0.242	0.242	0.242	0.242
0.2425	0.2425	0.2425	0.2425	0.2425	0.2425	0.2425	0.2425	0.2425	0.2425	0.2425	0.2425	0.2425	0.2425	0.2425	0.2425	0.2425	0.2425	0.2425	0.2425	0.2425	0.2425	0.2425	0.2425	0.2425	0.2425	0.2425	0.2425	0.2425	0.2425	0.2425	0.2425	0.2425	0.2425	0.2425	0.2425	0.2425	0.2425	0.2425	0.2425	0.2425	0.2425	0.2425	0.2425	0.2425	0.2425	0.2425	0.2425	0.2425	0.2425
0.243	0.243	0.243	0.243	0.243	0.243	0.243	0.243	0.243	0.243	0.243	0.243	0.243	0.243	0.243	0.243	0.243	0.243	0.243	0.243	0.243	0.243	0.243	0.243	0.243	0.243	0.243	0.243	0.243	0.243	0.243	0.243	0.243	0.243	0.243	0.243	0.243	0.243	0.243	0.243	0.243	0.243	0.243	0.243	0.243	0.243	0.243	0.243	0.243	0.243
0.2435	0.2435	0.2435	0.2435	0.2435	0.2435	0.2435	0.2435	0.2435	0.2435	0.2435	0.2435	0.2435	0.2435	0.2435	0.2435	0.2435	0.2435	0.2435	0.2435	0.2435	0.2435	0.2435	0.2435	0.2435	0.2435	0.2435	0.2435	0.2435	0.2435	0.2435	0.2435	0.2435	0.2435	0.2435	0.2435	0.2435	0.2435	0.2435	0.2435	0.2435	0.2435	0.2435	0.2435	0.2435	0.2435	0.2435	0.2435	0.2435	0.2435
0.244	0.244	0.244	0.244	0.244	0.244	0.244	0.244	0.244	0.244	0.244	0.244	0.244	0.244	0.244	0.244	0.244	0.244	0.244	0.244	0.244	0.244	0.244	0.244	0.244	0.244	0.244	0.244	0.244	0.244	0.244	0.244	0.244	0.244	0.244	0.244	0.244	0.244	0.244	0.244	0.244	0.244	0.244	0.244	0.244	0.244	0.244	0.244	0.244	0.244
0.2445	0.2445	0.2445	0.2445	0.2445	0.2445	0.2445	0.2445	0.2445	0.2445	0.2445	0.2445	0.2445	0.2445	0.2445	0.2445	0.2445	0.2445	0.2445	0.2445	0.2445	0.2445	0.2445	0.2445	0.2445	0.2445	0.2445	0.2445	0.2445	0.2445	0.2445	0.2445	0.2445	0.2445	0.2445	0.2445	0.2445	0.2445	0.2445	0.2445	0.2445	0.2445	0.2445	0.2445	0.2445	0.2445	0.2445	0.2445	0.2445	0.2445
0.245	0.245	0.245	0.245	0.245	0.245	0.245	0.245	0.245	0.245	0.245	0.245	0.245	0.245	0.245	0.245	0.245	0.245	0.245	0.245	0.245	0.245	0.245	0.245	0.245	0.245	0.245	0.245	0.245	0.245	0.245	0.245	0.245	0.245	0.245	0.245	0.245	0.245	0.245	0.245	0.245	0.245	0.245	0.245	0.245	0.245	0.245	0.245	0.245	0.245
0.2455	0.2455	0.2455	0.2455	0.2455	0.2455	0.2455	0.2455	0.2455	0.2455	0.2455	0.2455	0.2455	0.2455	0.2455	0.2455	0.2455	0.2455	0.2455	0.2455	0.2455	0.2455	0.2455	0.2455	0.2455	0.2455	0.2455	0.2455	0.2455	0.2455	0.2455	0.2455	0.2455	0.2455	0.2455	0.2455	0.2455	0.2455	0.2455	0.2455	0.2455	0.2455	0.2455	0.2455	0.2455	0.2455	0.2455	0.2455	0.2455	0.2455
0.246	0.246	0.246	0.246	0.246	0.246	0.246	0.246	0.246	0.246	0.246	0.246	0.246	0.246	0.246	0.246	0.246	0.246	0.246	0.246	0.246	0.246	0.246	0.246	0.246	0.246	0.246	0.246	0.246	0.246	0.246	0.246	0.246	0.246	0.246	0.246	0.246	0.246	0.246	0.246	0.246	0.246	0.246	0.246	0.246	0.246	0.246	0.246	0.246	0.246
0.2465	0.2465	0.2465	0.2465	0.2465	0.2465	0.2465	0.2465	0.2465	0.2465	0.2465	0.2465	0.2465	0.2465	0.2465	0.2465	0.2465	0.2465	0.2465	0.2465	0.2465	0.2465	0.2465	0.2465	0.2465	0.2465	0.2465	0.2465	0.2465	0.2465	0.2465	0.2465	0.2465	0.2465	0.2465	0.2465	0.2465	0.2465	0.2465	0.2465	0.2465	0.2465	0.2465	0.2465	0.2465	0.2465	0.2465	0.2465	0.2465	0.2465
0.247	0.247	0.247	0.247	0.247	0.247	0.247	0.247	0.247	0.247	0.247	0.247	0.247	0.247	0.247	0.247	0.247	0.247	0.247	0.247	0.247	0.247	0.247	0.247	0.247	0.247	0.247	0.247	0.247	0.247	0.247	0.247	0.247	0.247	0.247	0.247	0.247	0.247	0.247	0.247	0.247	0.247	0.247	0.247	0.247	0.247	0.247	0.247	0.247	0.247
0.2475	0.2475	0.2475	0.2475	0.2475	0.2475	0.2475	0.2475	0.2475	0.2475	0.2475	0.2475	0.2475	0.2475	0.2475	0.2475	0.2475	0.2475	0.2475	0.2475	0.2475	0.2475	0.2475	0.2475	0.2475	0.2475	0.2475	0.2475	0.2475	0.2475	0.2475	0.2475	0.2475	0.2475	0.2475	0.2475	0.2475	0.2475	0.2475	0.2475	0.2475	0.2475	0.2475	0.2475	0.2475	0.2475	0.2475	0.2475	0.2475	0.2475
0.248	0.248	0.248	0.248	0.248	0.248	0.248	0.248	0.248	0.248	0.248	0.248	0.248	0.248	0.248	0.248	0.248	0.248	0.248	0.248	0.248	0.248	0.248	0.248	0.248	0.248	0.248	0.248	0.248	0.248	0.248	0.248	0.248	0.248	0.248	0.248	0.248	0.248	0.248	0.248	0.248	0.248	0.248	0.248	0.248	0.248	0.248	0.248	0.248	0.248
0.2485	0.2485	0.2485	0.2485	0.2485	0.2485	0.2485	0.2485	0.2485	0.2485	0.2485	0.2485	0.2485	0.2485	0.2485	0.2485	0.2485	0.2485	0.2485	0.2485	0.2485	0.2485	0.2485	0.2485	0.2485	0.2485	0.2485	0.2485	0.2485	0.2485	0.2485	0.2485	0.2485	0.2485	0.2485	0.2485	0.2485	0.2485	0.2485	0.2485	0.2485	0.2485	0.2485	0.2485	0.2485	0.2485	0.2485	0.2485	0.2485	0.2485
0.249	0.249	0.249	0.249	0.249	0.249	0.249	0.249	0.249	0.249	0.249	0.249	0.249	0.249	0.249	0.249	0.249	0.249	0.249	0.249	0.249	0.249	0.249	0.249	0.249	0.249	0.249	0.249	0.249	0.249	0.249	0.249	0.249	0.249	0.249	0.249	0.249	0.249	0.249	0.249	0.249	0.249	0.249	0.249	0.249	0.249	0.249	0.249	0.249	0.249
0.2495	0.2495	0.2495	0.2495	0.2495	0.2495	0.2495	0.2495	0.2495	0.2495	0.2495	0.2495	0.2495	0.2495	0.2495	0.2495	0.2495	0.2495	0.2495	0.2495	0.2495	0.2495	0.2495	0.2495	0.2495	0.2495	0.2495	0.2495	0.2495	0.2495	0.2495	0.2495	0.2495	0.2495	0.2495	0.2495	0.2495	0.2495	0.2495	0.2495	0.2495	0.2495	0.2495	0.2495	0.2495	0.2495	0.2495	0.2495	0.2495	0.2495
0.25	0.25	0.25	0.25	0.25	0.25	0.25	0.25	0.25	0.25	0.25	0.25	0.25	0.25	0.25	0.25	0.25	0.25	0.25	0.25	0.25	0.25	0.25	0.25	0.25	0.25	0.25	0.25	0.25	0.25	0.25	0.25	0.25	0.25	0.25	0.25	0.25	0.25	0.25	0.25	0.25	0.25	0.25	0.25	0.25	0.25	0.25	0.25	0.25	0.25
0.2505	0.2505	0.2505	0.2505	0.2505	0.2505	0.2505	0.2505	0.2505	0.2505	0.2505	0.2505	0.2505	0.2505	0.2505	0.2505	0.2505	0.2505	0.2505	0.2505	0.2505	0.2505	0.2505	0.2505	0.2505	0.2505	0.2505	0.2505	0.2505	0.2505	0.2505	0.2505	0.2505	0.2505	0.2505	0.2505	0.2505	0.2505	0.2505	0.2505	0.2505	0.2505	0.2505	0.2505	0.2505	0.2505	0.2505	0.2505	0.2505	0.2505
0.251	0.251	0.251	0.251	0.251	0.251	0.251	0.251	0.251	0.251	0.251	0.251	0.251	0.251	0.251	0.251	0.251	0.251	0.251	0.251	0.251	0.251	0.251	0.251	0.251	0.251	0.251	0.251	0.251	0.251	0.251	0.251	0.251	0.251	0.251	0.251	0.251	0.251	0.251	0.251	0.251	0.251	0.251	0.251	0.251	0.251	0.251	0.251	0.251	0.251
0.2515	0.2515	0.2515	0.2515	0.2515	0.2515	0.2515	0.2515	0.2515	0.2515	0.2515	0.2515	0.2515	0.2515	0.2515	0.2515	0.2515	0.2515	0.2515	0.2515	0.2515	0.2515	0.2515	0.2515	0.2515	0.2515	0.2515	0.2515	0.2515	0.2515	0.2515	0.2515	0.2515	0.2515	0.2515	0.2515	0.2515	0.2515	0.2515	0.2515	0.2515	0.2515	0.2515	0.2515	0.2515	0.2515	0.2515	0.2515	0.2515	0.2515
0.252	0.252	0.252	0.252	0.252	0.252	0.252	0.252	0.252	0.252	0.252	0.252	0.252	0.252	0.252	0.252	0.252	0.252	0.252	0.252	0.252	0.252	0.252	0.252	0.252	0.252	0.252	0.252	0.252	0.252	0.252	0.252	0.252	0.252	0.252	0.252	0.252	0.252	0.252	0.252	0.252	0.252	0.252	0.252	0.252	0.252	0.252	0.252	0.252	0.252
0.2525	0.2525	0.2525	0.2525	0.2525	0.2525	0.2525	0.2525	0.2525	0.2525	0.2525	0.2525	0.2525	0.2525	0.2525	0.2525	0.2525	0.2525	0.2525	0.2525	0.2525	0.2525	0.2525	0.2525	0.2525	0.2525	0.2525	0.2525	0.2525	0.2525	0.2525	0.2525	0.2525	0.2525	0.2525	0.2525	0.2525	0.2525	0.2525	0.2525	0.2525	0.2525	0.2525	0.2525	0.2525	0.2525	0.2525	0.2525	0.2525	0.2525
0.253	0.253	0.253	0.253	0.253	0.253	0.253	0.253	0.253	0.253	0.253	0.253	0.253	0.253	0.253	0.253	0.253	0.253	0.253	0.253	0.253	0.253	0.253	0.253	0.253	0.253	0.253	0.253	0.253	0.253	0.253	0.253	0.253	0.253	0.253	0.253	0.253	0.253	0.253	0.253	0.253	0.253	0.253	0.253	0.253	0.253	0.253	0.253	0.253	0.253
0.2535	0.2535	0.2535	0.2535	0.2535	0.2535	0.2535	0.2535	0.2535	0.2535	0.2535	0.2535	0.2535	0.2535	0.2535	0.2535	0.2535	0.2535	0.2535	0.2535	0.2535	0.2535	0.2535	0.2535	0.2535	0.2535	0.2535	0.2535	0.2535	0.2535	0.2535	0.2535	0.2535	0.2535	0.2535	0.2535	0.2535	0.2535	0.2535	0.2535	0.2535	0.2535	0.2535	0.2535	0.2535	0.2535	0.2535	0.2535	0.2535	0.2535
0.254	0.254	0.254	0.254	0.254	0.254	0.254	0.254	0.254	0.254	0.254	0.254	0.254	0.254	0.254	0.254	0.254	0.254	0.254	0.254	0.254	0.254	0.254	0.254	0.254	0.254	0.254	0.254	0.254	0.254	0.254	0.254	0.254	0.254	0.254	0.254	0.254	0.254	0.254	0.254	0.254	0.254	0.254	0.254	0.254	0.254	0.254	0.254	0.254	0.254
0.2545	0.2545	0.2545	0.2545	0.2545	0.2545	0.2545	0.2545	0.2545	0.2545	0.2545	0.2545	0.2545	0.2545	0.2545	0.2545	0.2545	0.2545	0.2545	0.2545	0.2545	0.2545	0.2545	0.2545	0.2545	0.2545	0.2545	0.2545	0.2545	0.2545	0.2545	0.2545	0.2545	0.2545	0.2545	0.2545	0.2545	0.2545	0.2545	0.2545	0.2545	0.2545	0.2545	0.2545	0.2545	0.2545	0.2545	0.2545	0.2545	0.2545
0.255	0.255	0.255	0.255	0.255	0.255	0.255	0.255	0.255	0.255	0.255	0.255	0.255	0.255	0.255	0.255	0.255	0.255	0.255	0.255	0.255	0.255	0.255	0.255	0.255	0.255	0.255	0.255	0.255	0.255	0.255	0.255	0.255	0.255	0.255	0.255	0.255	0.255	0.255	0.255	0.255	0.255	0.255	0.255	0.255	0.255	0.255	0.255	0.255	0.255
0.2555	0.2555	0.2555	0.2555	0.2555	0.2555	0.2555	0.2555	0.2555	0.2555	0.2555	0.2555	0.2555	0.2555	0.2555	0.2555	0.2555	0.2555	0.2555	0.2555	0.2555	0.2555	0.2555	0.2555	0.2555	0.2555	0.2555	0.2555	0.2555	0.2555	0.2555	0.2555	0.2555	0.2555	0.2555	0.2555	0.2555	0.2555	0.2555	0.2555	0.2555	0.2555	0.2555	0.2555	0.2555	0.2555	0.2555	0.2555	0.2555	0.2555
0.256	0.256	0.256	0.256	0.256	0.256	0.256	0.256	0.256	0.256	0.256	0.256	0.256	0.256	0.256	0.256	0.256	0.256	0.256	0.256	0.256	0.256	0.256	0.256	0.256	0.256	0.256	0.256	0.256	0.256	0.256	0.256	0.256	0.256	0.256	0.256	0.256	0.256	0.256	0.256	0.256	0.256	0.256	0.256	0.256	0.256	0.256	0.256	0.256	0.256
0.2565	0.2565	0.2565	0.2565	0.2565	0.2565	0.2565	0.2565	0.2565	0.2565	0.2565	0.2565	0.2565	0.2565	0.2565	0.2565	0.2565	0.2565	0.2565	0.2565	0.2565	0.2565	0.2565	0.2565	0.2565	0.2565	0.2565	0.2565	0.2565	0.2565	0.2565	0.2565	0.2565	0.2565	0.2565	0.2565	0.2565	0.2565	0.2565	0.2565	0.2565	0.2565	0.2565	0.2565	0.2565	0.2565	0.2565	0.2565	0.2565	0.2565
0.257	0.257	0.257	0.257	0.257	0.257	0.257	0.257	0.257	0.257	0.257	0.257	0.257	0.257	0.257	0.257	0.257	0.257	0.257	0.257	0.257	0.257	0.257	0.257	0.257	0.257	0.257	0.257	0.257	0.257	0.257	0.257	0.257	0.257	0.257	0.257	0.257	0.257	0.257	0.257	0.257	0.257	0.257	0.257	0.257	0.257	0.257	0.257	0.257	0.257
0.2575	0.2575	0.2575	0.2575	0.2575	0.2575	0.2575	0.2575	0.2575	0.2575	0.2575	0.2575	0.2575	0.2575	0.2575	0.2575	0.2575	0.2575	0.2575	0.2575	0.2575	0.2575	0.2575	0.2575	0.2575	0.2575	0.2575	0.2575	0.2575	0.2575	0.2575	0.2575	0.2575	0.2575	0.2575	0.2575	0.2575	0.2575	0.2575	0.2575	0.2575	0.2575	0.2575	0.2575	0.2575	0.2575	0.2575	0.2575	0.2575	0.2575
0.258	0.258	0.258	0.258	0.258	0.258	0.258	0.258	0.258	0.258	0.258	0.258	0.258	0.258	0.258	0.258	0.258	0.258	0.258	0.258	0.258	0.258	0.258	0.258	0.258	0.258	0.258	0.258	0.258	0.258	0.258	0.258	0.258	0.258	0.258	0.258	0.258	0.258	0.258	0.258	0.258	0.258	0.258	0.258	0.258	0.258	0.258	0.258	0.258	0.258
0.2585	0.2585	0.2585	0.2585	0.2585	0.2585	0.2585	0.2585	0.2585	0.2585	0.2585	0.2585	0.2585	0.2585	0.2585	0.2585	0.2585	0.2585	0.2585	0.2585	0.2585	0.2585	0.2585	0.2585	0.2585	0.2585	0.2585	0.2585	0.2585	0.2585	0.2585	0.2585	0.2585	0.2585	0.2585	0.2585	0.2585	0.2585	0.2585	0.2585	0.2585	0.2585	0.2585	0.2585	0.2585	0.2585	0.2585	0.2585	0.2585	0.2585
0.259	0.259	0.259	0.259	0.259	0.259	0.259	0.259	0.259	0.259	0.259	0.259	0.259	0.259	0.259	0.259	0.259	0.259	0.259	0.259	0.259	0.259	0.259	0.259	0.259	0.259	0.259	0.259	0.259	0.259	0.259	0.259	0.259	0.259	0.259	0.259	0.259	0.259	0.259	0.259	0.259	0.259	0.259	0.259	0.259	0.259	0.259	0.259	0.259	0.259
0.2595	0.2595	0.2595	0.2595	0.2595	0.2595	0.2595	0.2595	0.2595	0.2595	0.2595	0.2595	0.2595	0.2595	0.2595	0.2595	0.2595	0.2595	0.2595	0.2595	0.2595	0.2595	0.2595	0.2595	0.2595	0.2595	0.2595	0.2595	0.2595	0.2595	0.2595	0.2595	0.2595	0.2595	0.2595	0.2595	0.2595	0.2595	0.2595	0.2595	0.2595	0.2595	0.2595	0.2595	0.2595	0.2595	0.2595	0.2595	0.2595	0.2595
0.26	0.26	0.26	0.26	0.26	0.26	0.26	0.26	0.26	0.26	0.26	0.26	0.26	0.26	0.26	0.26	0.26	0.26	0.26	0.26	0.26	0.26	0.26	0.26	0.26	0.26	0.26	0.26	0.26	0.26	0.26	0.26	0.26	0.26	0.26	0.26	0.26	0.26	0.26	0.26	0.26	0.26	0.26	0.26	0.26	0.26	0.26	0.26	0.26	0.26
0.2605	0.2605	0.2605	0.2605	0.2605	0.2605	0.2605	0.2605	0.2605	0.2605	0.2605	0.2605	0.2605	0.2605	0.2605	0.2605	0.2605	0.2605	0.2605	0.2605	0.2605	0.2605	0.2605	0.2605	0.2605	0.2605	0.2605	0.2605	0.2605	0.2605	0.2605	0.2605	0.2605	0.2605	0.2605	0.2605	0.2605	0.2605	0.2605	0.2605	0.2605	0.2605	0.2605	0.2605	0.2605	0.2605	0.2605	0.2605	0.2605	0.2605
0.261	0.261	0.261	0.261	0.261	0.261	0.261	0.261	0.261	0.261	0.261	0.261	0.261	0.261	0.261	0.261	0.261	0.261	0.261	0.261	0.261	0.261	0.261	0.261	0.261	0.261	0.261	0.261	0.261	0.261	0.261	0.261	0.261	0.261	0.261	0.261	0.261	0.261	0.261	0.261	0.261	0.261	0.261	0.261	0.261	0.261	0.261	0.261	0.261	0.261
0.2615	0.2615	0.2615	0.2615	0.2615	0.2615	0.2615	0.2615	0.2615	0.2615	0.2615	0.2615	0.2615	0.2615	0.2615	0.2615	0.2615	0.2615	0.2615	0.2615	0.2615	0.2615	0.2615	0.2615	0.2615	0.2615	0.2615	0.2615	0.2615	0.2615	0.2615	0.2615	0.2615	0.2615	0.2615	0.2615	0.2615	0.2615	0.2615	0.2615	0.2615	0.2615	0.2615	0.2615	0.2615	0.2615	0.2615	0.2615	0.2615	0.2615
0.262	0.262	0.262	0.262	0.262	0.262	0.262	0.262	0.262	0.262	0.262	0.262	0.262	0.262	0.262	0.262	0.262	0.262	0.262	0.262	0.262	0.262	0.262	0.262	0.262	0.262	0.262	0.262	0.262	0.262	0.262	0.262	0.262	0.262	0.262	0.262	0.262	0.262	0.262	0.262	0.262	0.262	0.262	0.262	0.262	0.262	0.262	0.262	0.262	0.262
0.2625	0.2625	0.2625	0.2625	0.2625	0.2625	0.2625	0.2625	0.2625	0.2625	0.2625	0.2625	0.2625	0.2625	0.2625	0.2625	0.2625	0.2625	0.2625	0.2625	0.2625	0.2625	0.2625	0.2625	0.2625	0.2625	0.2625	0.2625	0.2625	0.2625	0.2625	0.2625	0.2625	0.2625	0.2625	0.2625	0.2625	0.2625	0.2625	0.2625	0.2625	0.2625	0.2625	0.2625	0.2625	0.2625	0.2625	0.2625	0.2625	0.2625
0.263	0.263	0.263	0.263	0.263	0.263	0.263	0.263	0.263	0.263	0.263	0.263	0.263	0.263	0.263	0.263	0.263	0.263	0.263	0.263	0.263	0.263	0.263	0.263	0.263	0.263	0.263	0.263	0.263	0.263	0.263	0.263	0.263	0.263	0.263	0.263	0.263	0.263	0.263	0.263	0.263	0.263	0.263	0.263	0.263	0.263	0.263	0.263	0.263	0.263
0.2635	0.2635	0.2635	0.2635	0.2635	0.2635	0.2635	0.2635	0.2635	0.2635	0.2635	0.2635	0.2635	0.2635	0.2635	0.2635	0.2635	0.2635	0.2635	0.2635	0.2635	0.2635	0.2635	0.2635	0.2635	0.2635	0.2635	0.2635	0.2635	0.2635	0.2635	0.2635	0.2635	0.2635	0.2635	0.2635	0.2635	0.2635	0.2635	0.2635	0.2635	0.2635	0.2635	0.2635	0.2635	0.2635	0.2635	0.2635	0.2635	0.2635
0.264	0.264	0.264	0.264	0.264	0.264	0.264	0.264	0.264	0.264	0.264	0.264	0.264	0.264	0.264	0.264	0.264	0.264	0.264	0.264	0.264	0.264	0.264	0.264	0.264	0.264	0.264	0.264	0.264	0.264	0.264	0.264	0.264	0.264	0.264	0.264	0.264	0.264	0.264	0.264	0.264	0.264	0.264	0.264	0.264	0.264	0.264	0.264	0.264	0.264
0.2645	0.2645	0.2645	0.2645	0.2645	0.2645	0.2645	0.2645	0.2645	0.2645	0.2645	0.2645	0.2645	0.2645	0.2645	0.2645	0.2645	0.2645	0.2645	0.2645	0.2645	0.2645	0.2645	0.2645	0.2645	0.2645	0.2645	0.2645	0.2645	0.2645	0.2645	0.2645	0.2645	0.2645	0.2645	0.2645	0.2645	0.2645	0.2645	0.2645	0.2645	0.2645	0.2645	0.2645	0.2645	0.2645	0.2645	0.2645	0.2645	0.2645
0.265	0.265	0.265	0.265	0.265	0.265	0.265	0.265	0.265	0.265	0.265	0.265	0.265	0.265	0.265	0.265	0.265	0.265	0.265	0.265	0.265	0.265	0.265	0.265	0.265	0.265	0.265	0.265	0.265	0.265	0.265	0.265	0.265	0.265	0.265	0.265	0.265	0.265	0.265	0.265	0.265	0.265	0.265	0.265	0.265	0.265	0.265	0.265	0.265	0.265
0.2655	0.2655	0.2655	0.2655	0.2655	0.2655	0.2655	0.2655	0.2655	0.2655	0.2655	0.2655	0.2655	0.2655	0.2655	0.2655	0.2655	0.2655	0.2655	0.2655	0.2655	0.2655	0.2655	0.2655	0.2655	0.2655	0.2655	0.2655	0.2655	0.2655	0.2655	0.2655	0.2655	0.2655	0.2655	0.2655	0.2655	0.2655	0.2655	0.2655	0.2655	0.2655	0.2655	0.2655	0.2655	0.2655	0.2655	0.2655	0.2655	0.2655
0.266	0.266	0.266	0.266	0.266	0.266	0.266	0.266	0.266	0.266	0.266	0.266	0.266	0.266	0.266	0.266	0.266	0.266	0.266	0.266	0.266	0.266	0.266	0.266	0.266	0.266	0.266	0.266	0.266	0.266	0.266	0.266	0.266	0.266	0.266	0.266	0.266	0.266	0.266	0.266	0.266	0.266	0.266	0.266	0.266	0.266	0.266	0.266	0.266	0.266
0.2665	0.2665	0.2665	0.2665	0.2665	0.2665	0.2665	0.2665	0.2665	0.2665	0.2665	0.2665	0.2665	0.2665	0.2665	0.2665	0.2665	0.2665	0.2665	0.2665	0.2665	0.2665	0.2665	0.2665	0.2665	0.2665	0.2665	0.2665	0.2665	0.2665	0.2665	0.2665	0.2665	0.2665	0.2665	0.2665	0.2665	0.2665	0.2665	0.2665	0.2665	0.2665	0.2665	0.2665	0.2665	0.2665	0.2665	0.2665	0.2665	0.2665
0.267	0.267	0.267	0.267	0.267	0.267	0.267	0.267	0.267	0.267	0.267	0.267	0.267	0.267	0.267	0.267	0.267	0.267	0.267	0.267	0.267	0.267	0.267	0.267	0.267	0.267	0.267	0.267	0.267	0.267	0.267	0.267	0.267	0.267	0.267	0.267	0.267	0.267	0.267	0.267	0.267	0.267	0.267	0.267	0.267	0.267	0.267	0.267	0.267	0.267
0.2675	0.2675	0.2675	0.2675	0.2675	0.2675	0.2675	0.2675	0.2675	0.2675	0.2675	0.2675	0.2675	0.2675	0.2675	0.2675	0.2675	0.2675	0.2675	0.2675	0.2675	0.2675	0.2675	0.2675	0.2675	0.2675	0.2675	0.2675	0.2675	0.2675	0.2675	0.2675	0.2675	0.2675	0.2675	0.2675	0.2675	0.2675	0.2675	0.2675	0.2675	0.2675	0.2675	0.2675	0.2675	0.2675	0.2675	0.2675	0.2675	0.2675
0.268	0.268	0.268	0.268	0.268	0.268	0.268	0.268	0.268	0.268	0.268	0.268	0.268	0.268	0.268	0.268	0.268	0.268	0.268	0.268	0.268	0.268	0.268	0.268	0.268	0.268	0.268	0.268	0.268	0.268	0.268	0.268	0.268	0.268	0.268	0.268	0.268	0.268	0.268	0.268	0.268	0.268	0.268	0.268	0.268	0.268	0.268	0.268	0.268	0.268
0.2685	0.2685	0.2685	0.2685	0.2685	0.2685	0.2685	0.2685	0.2685	0.2685	0.2685	0.2685	0.2685	0.2685	0.2685	0.2685	0.2685	0.2685	0.2685	0.2685	0.2685	0.2685	0.2685	0.2685	0.2685	0.2685	0.2685	0.2685	0.2685	0.2685	0.2685	0.2685	0.2685	0.2685	0.2685	0.2685	0.2685	0.2685	0.2685	0.2685	0.2685	0.2685	0.2685	0.2685	0.2685	0.2685	0.2685	0.2685	0.2685	0.2685
0.269	0.269	0.269	0.269	0.269	0.269	0.269	0.269	0.269	0.269	0.269	0.269	0.269	0.269	0.269	0.269	0.269	0.269	0.269	0.269	0.269	0.269	0.269	0.269	0.269	0.269	0.269	0.269	0.269	0.269	0.269	0.269	0.269	0.269	0.269	0.269	0.269	0.269	0.269	0.269	0.269	0.269	0.269	0.269	0.269	0.269	0.269	0.269	0.269	0.269
0.2695	0.2695	0.2695	0.2695	0.2695	0.2695	0.2695	0.2695	0.2695	0.2695	0.2695	0.2695	0.2695	0.2695	0.2695	0.2695	0.2695	0.2695	0.2695	0.2695	0.2695	0.2695	0.2695	0.2695	0.2695	0.2695	0.2695	0.2695	0.2695	0.2695	0.2695	0.2695	0.2695	0.2695	0.2695	0.2695	0.2695	0.2695	0.2695	0.2695	0.2695	0.2695	0.2695	0.2695	0.2695	0.2695	0.2695	0.2695	0.2695	0.2695
0.27	0.27	0.27	0.27	0.27	0.27	0.27	0.27	0.27	0.27	0.27	0.27	0.27	0.27	0.27	0.27	0.27	0.27	0.27	0.27	0.27	0.27	0.27	0.27	0.27	0.27	0.27	0.27	0.27	0.27	0.27	0.27	0.27	0.27	0.27	0.27	0.27	0.27	0.27	0.27	0.27	0.27	0.27	0.27	0.27	0.27	0.27	0.27	0.27	0.27
0.2705	0.2705	0.2705	0.2705	0.2705	0.2705	0.2705	0.2705	0.2705	0.2705	0.2705	0.2705	0.2705	0.2705	0.2705	0.2705	0.2705	0.2705	0.2705	0.2705	0.2705	0.2705	0.2705	0.2705	0.2705	0.2705	0.2705	0.2705	0.2705	0.2705	0.2705	0.2705	0.2705	0.2705	0.2705	0.2705	0.2705	0.2705	0.2705	0.2705	0.2705	0.2705	0.2705	0.2705	0.2705	0.2705	0.2705	0.2705	0.2705	0.2705
0.271	0.271	0.271	0.271	0.271	0.271	0.271	0.271	0.271	0.271	0.271	0.271	0.271	0.271	0.271	0.271	0.271	0.271	0.271	0.271	0.271	0.271	0.271	0.271	0.271	0.271	0.271	0.271	0.271	0.271	0.271	0.271	0.271	0.271	0.271	0.271	0.271	0.271	0.271	0.271	0.271	0.271	0.271	0.271	0.271	0.271	0.271	0.271	0.271	0.271
0.2715	0.2715	0.2715	0.2715	0.2715	0.2715	0.2715	0.2715	0.2715	0.2715	0.2715	0.2715	0.2715	0.2715	0.2715	0.2715	0.2715	0.2715	0.2715	0.2715	0.2715	0.2715	0.2715	0.2715	0.2715	0.2715	0.2715	0.2715	0.2715	0.2715	0.2715	0.2715	0.2715	0.2715	0.2715	0.2715	0.2715	0.2715	0.2715	0.2715	0.2715	0.2715	0.2715	0.2715	0.2715	0.2715	0.2715	0.2715	0.2715	0.2715
0.272	0.272	0.272	0.272	0.272	0.272	0.272	0.272	0.272	0.272	0.272	0.272	0.272	0.272	0.272	0.272	0.272	0.272	0.272	0.272	0.272	0.272	0.272	0.272	0.272	0.272	0.272	0.272	0.272	0.272	0.272	0.272	0.272	0.272	0.272	0.272	0.272	0.272	0.272	0.272	0.272	0.272	0.272	0.272	0.272	0.272	0.272	0.272	0.272	0.272
0.2725	0.2725	0.2725	0.2725	0.2725	0.2725	0.2725	0.2725	0.2725	0.2725	0.2725	0.2725	0.2725	0.2725	0.2725	0.2725	0.2725	0.2725	0.2725	0.2725	0.2725	0.2725	0.2725	0.2725	0.2725	0.2725	0.2725	0.2725	0.2725	0.2725	0.2725	0.2725	0.2725	0.2725	0.2725	0.2725	0.2725	0.2725	0.2725	0.2725	0.2725	0.2725	0.2725	0.2725	0.2725	0.2725	0.2725	0.2725	0.2725	0.2725
0.273	0.273	0.273	0.273	0.273	0.273	0.273	0.273	0.273	0.273	0.273	0.273	0.273	0.273	0.273	0.273	0.273	0.273	0.273	0.273	0.273	0.273	0.273	0.273	0.273	0.273	0.273	0.273	0.273	0.273	0.273	0.273	0.273	0.273	0.273	0.273	0.273	0.273	0.273	0.273	0.273	0.273	0.273	0.273	0.273	0.273	0.273	0.273	0.273	0.273
0.2735	0.2735	0.2735	0.2735	0.2735	0.2735	0.2735	0.2735	0.2735	0.2735	0.2735	0.2735	0.2735	0.2735	0.2735	0.2735	0.2735	0.2735	0.2735	0.2735	0.2735	0.2735	0.2735	0.2735	0.2735	0.2735	0.2735	0.2735	0.2735	0.2735	0.2735	0.2735	0.2735	0.2735	0.2735	0.2735	0.2735	0.2735	0.2735	0.2735	0.2735	0.2735	0.2735	0.2735	0.2735	0.2735	0.2735	0.2735	0.2735	0.2735
0.274	0.274	0.274	0.274	0.274	0.274	0.274	0.274	0.274	0.274	0.274	0.274	0.274	0.274	0.274	0.274	0.274	0.274	0.274	0.274	0.274	0.274	0.274	0.274	0.274	0.274	0.274	0.274	0.274	0.274	0.274	0.274	0.274	0.274	0.274	0.274	0.274	0.274	0.274	0.274	0.274	0.274	0.274	0.274	0.274	0.274	0.274	0.274	0.274	0.274
0.2745	0.2745	0.2745	0.2745	0.2745	0.2745	0.2745	0.2745	0.2745	0.2745	0.2745	0.2745	0.2745	0.2745	0.2745	0.2745	0.2745	0.2745	0.2745	0.2745	0.2745	0.2745	0.2745	0.2745	0.2745	0.2745	0.2745	0.2745	0.2745	0.2745	0.2745	0.2745	0.2745	0.2745	0.2745	0.2745	0.2745	0.2745	0.2745	0.2745	0.2745	0.2745	0.2745	0.2745	0.2745	0.2745	0.2745	0.2745	0.2745	0.2745
0.275	0.275	0.275	0.275	0.275	0.275	0.275	0.275	0.275	0.275	0.275	0.275	0.275	0.275	0.275	0.275	0.275	0.275	0.275	0.275	0.275	0.275	0.275	0.275	0.275	0.275	0.275	0.275	0.275	0.275	0.275	0.275	0.275	0.275	0.275	0.275	0.275	0.275	0.275	0.275	0.275	0.275	0.275	0.275	0.275	0.275	0.275	0.275	0.275	0.275
0.2755	0.2755	0.2755	0.2755	0.2755	0.2755	0.2755	0.2755	0.2755	0.2755	0.2755	0.2755	0.2755	0.2755	0.2755	0.2755	0.2755	0.2755	0.2755	0.2755	0.2755	0.2755	0.2755	0.2755	0.2755	0.2755	0.2755	0.2755	0.2755	0.2755	0.2755	0.2755	0.2755	0.2755	0.2755	0.2755	0.2755	0.2755	0.2755	0.2755	0.2755	0.2755	0.2755	0.2755	0.2755	0.2755	0.2755	0.2755	0.2755	0.2755
0.276	0.276	0.276	0.276	0.276	0.276	0.276	0.276	0.276	0.276	0.276	0.276	0.276	0.276	0.276	0.276	0.276	0.276	0.276	0.276	0.276	0.276	0.276	0.276	0.276	0.276	0.276	0.276	0.276	0.276	0.276	0.276	0.276	0.276	0.276	0.276	0.276	0.276	0.276	0.276	0.276	0.276	0.276	0.276	0.276	0.276	0.276	0.276	0.276	0.276
0.2765	0.2765	0.2765	0.2765	0.2765	0.2765	0.2765	0.2765	0.2765	0.2765	0.2765	0.2765	0.2765	0.2765	0.2765	0.2765	0.2765	0.2765	0.2765	0.2765	0.2765	0.2765	0.2765	0.2765	0.2765	0.2765	0.2765	0.2765	0.2765	0.2765	0.2765	0.2765	0.2765	0.2765	0.2765	0.2765	0.2765	0.2765	0.2765	0.2765	0.2765	0.2765	0.2765	0.2765	0.2765	0.2765	0.2765	0.2765	0.2765	0.2765
0.277	0.277	0.277	0.277	0.277	0.277	0.277	0.277	0.277	0.277	0.277	0.277	0.277	0.277	0.277	0.277	0.277	0.277	0.277	0.277	0.277	0.277	0.277	0.277	0.277	0.277	0.277	0.277	0.277	0.277	0.277	0.277	0.277	0.277	0.277	0.277	0.277	0.277	0.277	0.277	0.277	0.277	0.277	0.277	0.277	0.277	0.277	0.277	0.277	0.277
0.2775	0.2775	0.2775	0.2775	0.2775	0.2775	0.2775	0.2775	0.2775	0.2775	0.2775	0.2775	0.2775	0.2775	0.2775	0.2775	0.2775	0.2775	0.2775	0.2775	0.2775	0.2775	0.2775	0.2775	0.2775	0.2775	0.2775	0.2775	0.2775	0.2775	0.2775	0.2775	0.2775	0.2775	0.2775	0.2775	0.2775	0.2775	0.2775	0.2775	0.2775	0.2775	0.2775	0.2775	0.2775	0.2775	0.2775	0.2775	0.2775	0.2775
0.278	0.278	0.278	0.278	0.278	0.278	0.278	0.278	0.278	0.278	0.278	0.278	0.278	0.278	0.278	0.278	0.278	0.278	0.278	0.278	0.278	0.278	0.278	0.278	0.278	0.278	0.278	0.278	0.278	0.278	0.278	0.278	0.278	0.278	0.278	0.278	0.278	0.278	0.278	0.278	0.278	0.278	0.278	0.278	0.278	0.278	0.278	0.278	0.278	0.278
0.2785	0.2785	0.2785	0.2785	0.2785	0.2785	0.2785	0.2785	0.2785	0.2785	0.2785	0.2785	0.2785	0.2785	0.2785	0.2785	0.2785	0.2785	0.2785	0.2785	0.2785	0.2785	0.2785	0.2785	0.2785	0.2785	0.2785	0.2785	0.2785	0.2785	0.2785	0.2785	0.2785	0.2785	0.2785	0.2785	0.2785	0.2785	0.2785	0.2785	0.2785	0.2785	0.2785	0.2785	0.2785	0.2785	0.2785	0.2785	0.2785	0.2785
0.279	0.279	0.279	0.279	0.279	0.279	0.279	0.279	0.279	0.279	0.279	0.279	0.279	0.279	0.279	0.279	0.279	0.279	0.279	0.279	0.279	0.279	0.279	0.279	0.279	0.279	0.279	0.279	0.279	0.279	0.279	0.279	0.279	0.279	0.279	0.279	0.279	0.279	0.279	0.279	0.279	0.279	0.279	0.279	0.279	0.279	0.279	0.279	0.279	0.279
0.2795	0.2795	0.2795	0.2795	0.2795	0.2795	0.2795	0.2795	0.2795	0.2795	0.2795	0.2795	0.2795	0.2795	0.2795	0.2795	0.2795	0.2795	0.2795	0.2795	0.2795	0.2795	0.2795	0.2795	0.2795	0.2795	0.2795	0.2795	0.2795	0.2795	0.2795	0.2795	0.2795	0.2795	0.2795	0.2795	0.2795	0.2795	0.2795	0.2795	0.2795	0.2795	0.2795	0.2795	0.2795	0.2795	0.2795	0.2795	0.2795	0.2795
0.28	0.28	0.28	0.28	0.28	0.28	0.28	0.28	0.28	0.28	0.28	0.28	0.28	0.28	0.28	0.28	0.28	0.28	0.28	0.28	0.28	0.28	0.28	0.28	0.28	0.28	0.28	0.28	0.28	0.28	0.28	0.28	0.28	0.28	0.28	0.28	0.28	0.28	0.28	0.28	0.28	0.28	0.28	0.28	0.28	0.28	0.28	0.28	0.28	0.28
0.2805	0.2805	0.2805	0.2805	0.2805	0.2805	0.2805	0.2805	0.2805	0.2805	0.2805	0.2805	0.2805	0.2805	0.2805	0.2805	0.2805	0.2805	0.2805	0.2805	0.2805	0.2805	0.2805	0.2805	0.2805	0.2805	0.2805	0.2805	0.2805	0.2805	0.2805	0.2805	0.2805	0.2805	0.2805	0.2805	0.2805	0.2805	0.2805	0.2805	0.2805	0.2805	0.2805	0.2805	0.2805	0.2805	0.2805	0.2805	0.2805	0.2805
0.281	0.281	0.281	0.281	0.281	0.281	0.281	0.281	0.281	0.281	0.281	0.281	0.281	0.281	0.281	0.281	0.281	0.281	0.281	0.281	0.281	0.281	0.281	0.281	0.281	0.281	0.281	0.281	0.281	0.281	0.281	0.281	0.281	0.281	0.281	0.281	0.281	0.281	0.281	0.281	0.281	0.281	0.281	0.281	0.281	0.281	0.281	0.281	0.281	0.281
0.2815	0.2815	0.2815	0.2815	0.2815	0.2815	0.2815	0.2815	0.2815	0.2815	0.2815	0.2815	0.2815	0.2815	0.2815	0.2815	0.2815	0.2815	0.2815	0.2815	0.2815	0.2815	0.2815	0.2815	0.2815	0.2815	0.2815	0.2815	0.2815	0.2815	0.2815	0.2815	0.2815	0.2815	0.2815	0.2815	0.2815	0.2815	0.2815	0.2815	0.2815	0.2815	0.2815	0.2815	0.2815	0.2815	0.2815	0.2815	0.2815	0.2815
0.282	0.282	0.282	0.282	0.282	0.282	0.282	0.282	0.282	0.282	0.282	0.282	0.282	0.282	0.282	0.282	0.282	0.282	0.282	0.282	0.282	0.282	0.282	0.282	0.282	0.282	0.282	0.282	0.282	0.282	0.282	0.282	0.282	0.282	0.282	0.282	0.282	0.282	0.282	0.282	0.282	0.282	0.282	0.282	0.282	0.282	0.282	0.282	0.282	0.282
0.2825	0.2825	0.2825	0.2825	0.2825	0.2825	0.2825	0.2825	0.2825	0.2825	0.2825	0.2825	0.2825	0.2825	0.2825	0.2825	0.2825	0.2825	0.2825	0.2825	0.2825	0.2825	0.2825	0.2825	0.2825	0.2825	0.2825	0.2825	0.2825	0.2825	0.2825	0.2825	0.2825	0.2825	0.2825	0.2825	0.2825	0.2825	0.2825	0.2825	0.2825	0.2825	0.2825	0.2825	0.2825	0.2825	0.2825	0.2825	0.2825	0.2825
0.283	0.283	0.283	0.283	0.283	0.283	0.283	0.283	0.283	0.283	0.283	0.283	0.283	0.283	0.283	0.283	0.283	0.283	0.283	0.283	0.283	0.283	0.283	0.283	0.283	0.283	0.283	0.283	0.283	0.283	0.283	0.283	0.283	0.283	0.283	0.283	0.283	0.283	0.283	0.283	0.283	0.283	0.283	0.283	0.283	0.283	0.283	0.283	0.283	0.283
0.2835	0.2835	0.2835	0.2835	0.2835	0.2835	0.2835	0.2835	0.2835	0.2835	0.2835	0.2835	0.2835	0.2835	0.2835	0.2835	0.2835	0.2835	0.2835	0.2835	0.2835	0.2835	0.2835	0.2835	0.2835	0.2835	0.2835	0.2835	0.2835	0.2835	0.2835	0.2835	0.2835	0.2835	0.2835	0.2835	0.2835	0.2835	0.2835	0.2835	0.2835	0.2835	0.2835	0.2835	0.2835	0.2835	0.2835	0.2835	0.2835	0.2835
0.284	0.284	0.284	0.284	0.284	0.284	0.284	0.284	0.284	0.284	0.284	0.284	0.284	0.284	0.284	0.284	0.284	0.284	0.284	0.284	0.284	0.284	0.284	0.284	0.284	0.284	0.284	0.284	0.284	0.284	0.284	0.284	0.284	0.284	0.284	0.284	0.284	0.284	0.284	0.284	0.284	0.284	0.284	0.284	0.284	0.284	0.284	0.284	0.284	0.284
0.2845	0.2845	0.2845	0.2845	0.2845	0.2845	0.2845	0.2845	0.2845	0.2845	0.2845	0.2845	0.2845	0.2845	0.2845	0.2845	0.2845	0.2845	0.2845	0.2845	0.2845	0.2845	0.2845	0.2845	0.2845	0.2845	0.2845	0.2845	0.2845	0.2845	0.2845	0.2845	0.2845	0.2845	0.2845	0.2845	0.2845	0.2845	0.2845	0.2845	0.2845	0.2845	0.2845	0.2845	0.2845	0.2845	0.2845	0.2845	0.2845	0.2845
0.285	0.285	0.285	0.285	0.285	0.285	0.285	0.285	0.285	0.285	0.285	0.285	0.285	0.285	0.285	0.285	0.285	0.285	0.285	0.285	0.285	0.285	0.285	0.285	0.285	0.285	0.285	0.285	0.285	0.285	0.285	0.285	0.285	0.285	0.285	0.285	0.285	0.285	0.285	0.285	0.285	0.285	0.285	0.285	0.285	0.285	0.285	0.285	0.285	0.285
0.2855	0.2855	0.2855	0.2855	0.2855	0.2855	0.2855	0.2855	0.2855	0.2855	0.2855	0.2855	0.2855	0.2855	0.2855	0.2855	0.2855	0.2855	0.2855	0.2855	0.2855	0.2855	0.2855	0.2855	0.2855	0.2855	0.2855	0.2855	0.2855	0.2855	0.2855	0.2855	0.2855	0.2855	0.2855	0.2855	0.2855	0.2855	0.2855	0.2855	0.2855	0.2855	0.2855	0.2855	0.2855	0.2855	0.2855	0.2855	0.2855	0.2855
0.286	0.286	0.286	0.286	0.286	0.286	0.286	0.286	0.286	0.286	0.286	0.286	0.286	0.286	0.286	0.286	0.286	0.286	0.286	0.286	0.286	0.286	0.286	0.286	0.286	0.286	0.286	0.286	0.286	0.286	0.286	0.286	0.286	0.286	0.286	0.286	0.286	0.286	0.286	0.286	0.286	0.286	0.286	0.286	0.286	0.286	0.286	0.286	0.286	0.286
0.2865	0.2865	0.2865	0.2865	0.2865	0.2865	0.2865	0.2865	0.2865	0.2865	0.2865	0.2865	0.2865	0.2865	0.2865	0.2865	0.2865	0.2865	0.2865	0.2865	0.2865	0.2865	0.2865	0.2865	0.2865	0.2865	0.2865	0.2865	0.2865	0.2865	0.2865	0.2865	0.2865	0.2865	0.2865	0.2865	0.2865	0.2865	0.2865	0.2865	0.2865	0.2865	0.2865	0.2865	0.2865	0.2865	0.2865	0.2865	0.2865	0.2865
0.287	0.287	0.287	0.287	0.287	0.287	0.287	0.287	0.287	0.287	0.287	0.287	0.287	0.287	0.287	0.287	0.287	0.287	0.287	0.287	0.287	0.287	0.287	0.287	0.287	0.287	0.287	0.287	0.287	0.287	0.287	0.287	0.287	0.287	0.287	0.287	0.287	0.287	0.287	0.287	0.287	0.287	0.287	0.287	0.287	0.287	0.287	0.287	0.287	0.287
0.2875	0.2875	0.2875	0.2875	0.2875	0.2875	0.2875	0.2875	0.2875	0.2875	0.2875	0.2875	0.2875	0.2875	0.2875	0.2875	0.2875	0.2875	0.2875	0.2875	0.2875	0.2875	0.2875	0.2875	0.2875	0.2875	0.2875	0.2875	0.2875	0.2875	0.2875	0.2875	0.2875	0.2875	0.2875	0.2875	0.2875	0.2875	0.2875	0.2875	0.2875	0.2875	0.2875	0.2875	0.2875	0.2875	0.2875	0.2875	0.2875	0.2875
0.288	0.288	0.288	0.288	0.288	0.288	0.288	0.288	0.288	0.288	0.288	0.288	0.288	0.288	0.288	0.288	0.288	0.288	0.288	0.288	0.288	0.288	0.288	0.288	0.288	0.288	0.288	0.288	0.288	0.288	0.288	0.288	0.288	0.288	0.288	0.288	0.288	0.288	0.288	0.288	0.288	0.288	0.288	0.288	0.288	0.288	0.288	0.288	0.288	0.288
0.2885	0.2885	0.2885	0.2885	0.2885	0.2885	0.2885	0.2885	0.2885	0.2885	0.2885	0.2885	0.2885	0.2885	0.2885	0.2885	0.2885	0.2885	0.2885	0.2885	0.2885	0.2885	0.2885	0.2885	0.2885	0.2885	0.2885	0.2885	0.2885	0.2885	0.2885	0.2885	0.2885	0.2885	0.2885	0.2885	0.2885	0.2885	0.2885	0.2885	0.2885	0.2885	0.2885	0.2885	0.2885	0.2885	0.2885	0.2885	0.2885	0.2885
0.289	0.289	0.289	0.289	0.289	0.289	0.289	0.289	0.289	0.289	0.289	0.289	0.289	0.289	0.289	0.289	0.289	0.289	0.289	0.289	0.289	0.289	0.289	0.289	0.289	0.289	0.289	0.289	0.289	0.289	0.289	0.289	0.289	0.289	0.289	0.289	0.289	0.289	0.289	0.289	0.289	0.289	0.289	0.289	0.289	0.289	0.289	0.289	0.289	0.289
0.2895	0.2895	0.2895	0.2895	0.2895	0.2895	0.2895	0.2895	0.2895	0.2895	0.2895	0.2895	0.2895	0.2895	0.2895	0.2895	0.2895	0.2895	0.2895	0.2895	0.2895	0.2895	0.2895	0.2895	0.2895	0.2895	0.2895	0.2895	0.2895	0.2895	0.2895	0.2895	0.2895	0.2895	0.2895	0.2895	0.2895	0.2895	0.2895	0.2895	0.2895	0.2895	0.2895	0.2895	0.2895	0.2895	0.2895	0.2895	0.2895	0.2895
0.29	0.29	0.29	0.29	0.29	0.29	0.29	0.29	0.29	0.29	0.29	0.29	0.29	0.29	0.29	0.29	0.29	0.29	0.29	0.29	0.29	0.29	0.29	0.29	0.29	0.29	0.29	0.29	0.29	0.29	0.29	0.29	0.29	0.29	0.29	0.29	0.29	0.29	0.29	0.29	0.29	0.29	0.29	0.29	0.29	0.29	0.29	0.29	0.29	0.29
0.2905	0.2905	0.2905	0.2905	0.2905	0.2905	0.2905	0.2905	0.2905	0.2905	0.2905	0.2905	0.2905	0.2905	0.2905	0.2905	0.2905	0.2905	0.2905	0.2905	0.2905	0.2905	0.2905	0.2905	0.2905	0.2905	0.2905	0.2905	0.2905	0.2905	0.2905	0.2905	0.2905	0.2905	0.2905	0.2905	0.2905	0.2905	0.2905	0.2905	0.2905	0.2905	0.2905	0.2905	0.2905	0.2905	0.2905	0.2905	0.2905	0.2905
0.291	0.291	0.291	0.291	0.291	0.291	0.291	0.291	0.291	0.291	0.291	0.291	0.291	0.291	0.291	0.291	0.291	0.291	0.291	0.291	0.291	0.291	0.291	0.291	0.291	0.291	0.291	0.291	0.291	0.291	0.291	0.291	0.291	0.291	0.291	0.291	0.291	0.291	0.291	0.291	0.291	0.291	0.291	0.291	0.291	0.291	0.291	0.291	0.291	0.291
0.2915	0.2915	0.2915	0.2915	0.2915	0.2915	0.2915	0.2915	0.2915	0.2915	0.2915	0.2915	0.2915	0.2915	0.2915	0.2915	0.2915	0.2915	0.2915	0.2915	0.2915	0.2915	0.2915	0.2915	0.2915	0.2915	0.2915	0.2915	0.2915	0.2915	0.2915	0.2915	0.2915	0.2915	0.2915	0.2915	0.2915	0.2915	0.2915	0.2915	0.2915	0.2915	0.2915	0.2915	0.2915	0.2915	0.2915	0.2915	0.2915	0.2915
0.292	0.292	0.292	0.292	0.292	0.292	0.292	0.292	0.292	0.292	0.292	0.292	0.292	0.292	0.292	0.292	0.292	0.292	0.292	0.292	0.292	0.292	0.292	0.292	0.292	0.292	0.292	0.292	0.292	0.292	0.292	0.292	0.292	0.292	0.292	0.292	0.292	0.292	0.292	0.292	0.292	0.292	0.292	0.292	0.292	0.292	0.292	0.292	0.292	0.292
0.2925	0.2925	0.2925	0.2925	0.2925	0.2925	0.2925	0.2925	0.2925	0.2925	0.2925	0.2925	0.2925	0.2925	0.2925	0.2925	0.2925	0.2925	0.2925	0.2925	0.2925	0.2925	0.2925	0.2925	0.2925	0.2925	0.2925	0.2925	0.2925	0.2925	0.2925	0.2925	0.2925	0.2925	0.2925	0.2925	0.2925	0.2925	0.2925	0.2925	0.2925	0.2925	0.2925	0.2925	0.2925	0.2925	0.2925	0.2925	0.2925	0.2925
0.293	0.293	0.293	0.293	0.293	0.293	0.293	0.293	0.293	0.293	0.293	0.293	0.293	0.293	0.293	0.293	0.293	0.293	0.293	0.293	0.293	0.293	0.293	0.293	0.293	0.293	0.293	0.293	0.293	0.293	0.293	0.293	0.293	0.293	0.293	0.293	0.293	0.293	0.293	0.293	0.293	0.293	0.293	0.293	0.293	0.293	0.293	0.293	0.293	0.293
0.2935	0.2935	0.2935	0.2935	0.2935	0.2935	0.2935	0.2935	0.2935	0.2935	0.2935	0.2935	0.2935	0.2935	0.2935	0.2935	0.2935	0.2935	0.2935	0.2935	0.2935	0.2935	0.2935	0.2935	0.2935	0.2935	0.2935	0.2935	0.2935	0.2935	0.2935	0.2935	0.2935	0.2935	0.2935	0.2935	0.2935	0.2935	0.2935	0.2935	0.2935	0.2935	0.2935	0.2935	0.2935	0.2935	0.2935	0.2935	0.2935	0.2935
0.294	0.294	0.294	0.294	0.294	0.294	0.294	0.294	0.294	0.294	0.294	0.294	0.294	0.294	0.294	0.294	0.294	0.294	0.294	0.294	0.294	0.294	0.294	0.294	0.294	0.294	0.294	0.294	0.294	0.294	0.294	0.294	0.294	0.294	0.294	0.294	0.294	0.294	0.294	0.294	0.294	0.294	0.294	0.294	0.294	0.294	0.294	0.294	0.294	0.294
0.2945	0.2945	0.2945	0.2945	0.2945	0.2945	0.2945	0.2945	0.2945	0.2945	0.2945	0.2945	0.2945	0.2945	0.2945	0.2945	0.2945	0.2945	0.2945	0.2945	0.2945	0.2945	0.2945	0.2945	0.2945	0.2945	0.2945	0.2945	0.2945	0.2945	0.2945	0.2945	0.2945	0.2945	0.2945	0.2945	0.2945	0.2945	0.2945	0.2945	0.2945	0.2945	0.2945	0.2945	0.2945	0.2945	0.2945	0.2945	0.2945	0.2945
0.295	0.295	0.295	0.295	0.295	0.295	0.295	0.295	0.295	0.295	0.295	0.295	0.295	0.295	0.295	0.295	0.295	0.295	0.295	0.295	0.295	0.295	0.295	0.295	0.295	0.295	0.295	0.295	0.295	0.295	0.295	0.295	0.295	0.295	0.295	0.295	0.295	0.295	0.295	0.295	0.295	0.295	0.295	0.295	0.295	0.295	0.295	0.295	0.295	0.295
0.2955	0.2955	0.2955	0.2955	0.2955	0.2955	0.2955	0.2955	0.2955	0.2955	0.2955	0.2955	0.2955	0.2955	0.2955	0.2955	0.2955	0.2955	0.2955	0.2955	0.2955	0.2955	0.2955	0.2955	0.2955	0.2955	0.2955	0.2955	0.2955	0.2955	0.2955	0.2955	0.2955	0.2955	0.2955	0.2955	0.2955	0.2955	0.2955	0.2955	0.2955	0.2955	0.2955	0.2955	0.2955	0.2955	0.2955	0.2955	0.2955	0.2955
0.296	0.296	0.296	0.296	0.296	0.296	0.296	0.296	0.296	0.296	0.296	0.296	0.296	0.296	0.296	0.296	0.296	0.296	0.296	0.296	0.296	0.296	0.296	0.296	0.296	0.296	0.296	0.296	0.296	0.296	0.296	0.296	0.296	0.296	0.296	0.296	0.296	0.296	0.296	0.296	0.296	0.296	0.296	0.296	0.296	0.296	0.296	0.296	0.296	0.296
0.2965	0.2965	0.2965	0.2965	0.2965	0.2965	0.2965	0.2965	0.2965	0.2965	0.2965	0.2965	0.2965	0.2965	0.2965	0.2965	0.2965	0.2965	0.2965	0.2965	0.2965	0.2965	0.2965	0.2965	0.2965	0.2965	0.2965	0.2965	0.2965	0.2965	0.2965	0.2965	0.2965	0.2965	0.2965	0.2965	0.2965	0.2965	0.2965	0.2965	0.2965	0.2965	0.2965	0.2965	0.2965	0.2965	0.2965	0.2965	0.2965	0.2965
0.297	0.297	0.297	0.297	0.297	0.297	0.297	0.297	0.297	0.297	0.297	0.297	0.297	0.297	0.297	0.297	0.297	0.297	0.297	0.297	0.297	0.297	0.297	0.297	0.297	0.297	0.297	0.297	0.297	0.297	0.297	0.297	0.297	0.297	0.297	0.297	0.297	0.297	0.297	0.297	0.297	0.297	0.297	0.297	0.297	0.297	0.297	0.297	0.297	0.297
0.2975	0.2975	0.2975	0.2975	0.2975	0.2975	0.2975	0.2975	0.2975	0.2975	0.2975	0.2975	0.2975	0.2975	0.2975	0.2975	0.2975	0.2975	0.2975	0.2975	0.2975	0.2975	0.2975	0.2975	0.2975	0.2975	0.2975	0.2975	0.2975	0.2975	0.2975	0.2975	0.2975	0.2975	0.2975	0.2975	0.2975	0.2975	0.2975	0.2975	0.2975	0.2975	0.2975	0.2975	0.2975	0.2975	0.2975	0.2975	0.2975	0.2975
0.298	0.298	0.298	0.298	0.298	0.298	0.298	0.298	0.298	0.298	0.298	0.298	0.298	0.298	0.298	0.298	0.298	0.298	0.298	0.298	0.298	0.298	0.298	0.298	0.298	0.298	0.298	0.298	0.298	0.298	0.298	0.298	0.298	0.298	0.298	0.298	0.298	0.298	0.298	0.298	0.298	0.298	0.298	0.298	0.298	0.298	0.298	0.298	0.298	0.298
0.2985	0.2985	0.2985	0.2985	0.2985	0.2985	0.2985	0.2985	0.2985	0.2985	0.2985	0.2985	0.2985	0.2985	0.2985	0.2985	0.2985	0.2985	0.2985	0.2985	0.2985	0.2985	0.2985	0.2985	0.2985	0.2985	0.2985	0.2985	0.2985	0.2985	0.2985	0.2985	0.2985	0.2985	0.2985	0.2985	0.2985	0.2985	0.2985	0.2985	0.2985	0.2985	0.2985	0.2985	0.2985	0.2985	0.2985	0.2985	0.2985	0.2985
0.299	0.299	0.299	0.299	0.299	0.299	0.299	0.299	0.299	0.299	0.299	0.299	0.299	0.299	0.299	0.299	0.299	0.299	0.299	0.299	0.299	0.299	0.299	0.299	0.299	0.299	0.299	0.299	0.299	0.299	0.299	0.299	0.299	0.299	0.299	0.299	0.299	0.299	0.299	0.299	0.299	0.299	0.299	0.299	0.299	0.299	0.299	0.299	0.299	0.299
0.2995	0.2995	0.2995	0.2995	0.2995	0.2995	0.2995	0.2995	0.2995	0.2995	0.2995	0.2995	0.2995	0.2995	0.2995	0.2995	0.2995	0.2995	0.2995	0.2995	0.2995	0.2995	0.2995	0.2995	0.2995	0.2995	0.2995	0.2995	0.2995	0.2995	0.2995	0.2995	0.2995	0.2995	0.2995	0.2995	0.2995	0.2995	0.2995	0.2995	0.2995	0.2995	0.2995	0.2995	0.2995	0.2995	0.2995	0.2995	0.2995	0.2995
0.3	0.3	0.3	0.3	0.3	0.3	0.3	0.3	0.3	0.3	0.3	0.3	0.3	0.3	0.3	0.3	0.3	0.3	0.3	0.3	0.3	0.3	0.3	0.3	0.3	0.3	0.3	0.3	0.3	0.3	0.3	0.3	0.3	0.3	0.3	0.3	0.3	0.3	0.3	0.3	0.3	0.3	0.3	0.3	0.3	0.3	0.3	0.3	0.3	0.3
0.3005	0.3005	0.3005	0.3005	0.3005	0.3005	0.3005	0.3005	0.3005	0.3005	0.3005	0.3005	0.3005	0.3005	0.3005	0.3005	0.3005	0.3005	0.3005	0.3005	0.3005	0.3005	0.3005	0.3005	0.3005	0.3005	0.3005	0.3005	0.3005	0.3005	0.3005	0.3005	0.3005	0.3005	0.3005	0.3005	0.3005	0.3005	0.3005	0.3005	0.3005	0.3005	0.3005	0.3005	0.3005	0.3005	0.3005	0.3005	0.3005	0.3005
0.301	0.301	0.301	0.301	0.301	0.301	0.301	0.301	0.301	0.301	0.301	0.301	0.301	0.301	0.301	0.301	0.301	0.301	0.301	0.301	0.301	0.301	0.301	0.301	0.301	0.301	0.301	0.301	0.301	0.301	0.301	0.301	0.301	0.301	0.301	0.301	0.301	0.301	0.301	0.301	0.301	0.301	0.301	0.301	0.301	0.301	0.301	0.301	0.301	0.301
0.3015	0.3015	0.3015	0.3015	0.3015	0.3015	0.3015	0.3015	0.3015	0.3015	0.3015	0.3015	0.3015	0.3015	0.3015	0.3015	0.3015	0.3015	0.3015	0.3015	0.3015	0.3015	0.3015	0.3015	0.3015	0.3015	0.3015	0.3015	0.3015	0.3015	0.3015	0.3015	0.3015	0.3015	0.3015	0.3015	0.3015	0.3015	0.3015	0.3015	0.3015	0.3015	0.3015	0.3015	0.3015	0.3015	0.3015	0.3015	0.3015	0.3015
0.302	0.302	0.302	0.302	0.302	0.302	0.302	0.302	0.302	0.302	0.302	0.302	0.302	0.302	0.302	0.302	0.302	0.302	0.302	0.302	0.302	0.302	0.302	0.302	0.302	0.302	0.302	0.302	0.302	0.302	0.302	0.302	0.302	0.302	0.302	0.302	0.302	0.302	0.302	0.302	0.302	0.302	0.302	0.302	0.302	0.302	0.302	0.302	0.302	0.302
0.3025	0.3025	0.3025	0.3025	0.3025	0.3025	0.3025	0.3025	0.3025	0.3025	0.3025	0.3025	0.3025	0.3025	0.3025	0.3025	0.3025	0.3025	0.3025	0.3025	0.3025	0.3025	0.3025	0.3025	0.3025	0.3025	0.3025	0.3025	0.3025	0.3025	0.3025	0.3025	0.3025	0.3025	0.3025	0.3025	0.3025	0.3025	0.3025	0.3025	0.3025	0.3025	0.3025	0.3025	0.3025	0.3025	0.3025	0.3025	0.3025	0.3025
0.303	0.303	0.303	0.303	0.303	0.303	0.303	0.303	0.303	0.303	0.303	0.303	0.303	0.303	0.303	0.303	0.303	0.303	0.303	0.303	0.303	0.303	0.303	0.303	0.303	0.303	0.303	0.303	0.303	0.303	0.303	0.303	0.303	0.303	0.303	0.303	0.303	0.303	0.303	0.303	0.303	0.303	0.303	0.303	0.303	0.303	0.303	0.303	0.303	0.303
0.3035	0.3035	0.3035	0.3035	0.3035	0.3035	0.3035	0.3035	0.3035	0.3035	0.3035	0.3035	0.3035	0.3035	0.3035	0.3035	0.3035	0.3035	0.3035	0.3035	0.3035	0.3035	0.3035	0.3035	0.3035	0.3035	0.3035	0.3035	0.3035	0.3035	0.3035	0.3035	0.3035	0.3035	0.3035	0.3035	0.3035	0.3035	0.3035	0.3035	0.3035	0.3035	0.3035	0.3035	0.3035	0.3035	0.3035	0.3035	0.3035	0.3035
0.304	0.304	0.304	0.304	0.304	0.304	0.304	0.304	0.304	0.304	0.304	0.304	0.304	0.304	0.304	0.304	0.304	0.304	0.304	0.304	0.304	0.304	0.304	0.304	0.304	0.304	0.304	0.304	0.304	0.304	0.304	0.304	0.304	0.304	0.304	0.304	0.304	0.304	0.304	0.304	0.304	0.304	0.304	0.304	0.304	0.304	0.304	0.304	0.304	0.304
0.3045	0.3045	0.3045	0.3045	0.3045	0.3045	0.3045	0.3045	0.3045	0.3045	0.3045	0.3045	0.3045	0.3045	0.3045	0.3045	0.3045	0.3045	0.3045	0.3045	0.3045	0.3045	0.3045	0.3045	0.3045	0.3045	0.3045	0.3045	0.3045	0.3045	0.3045	0.3045	0.3045	0.3045	0.3045	0.3045	0.3045	0.3045	0.3045	0.3045	0.3045	0.3045	0.3045	0.3045	0.3045	0.3045	0.3045	0.3045	0.3045	0.3045
0.305	0.305	0.305	0.305	0.305	0.305	0.305	0.305	0.305	0.305	0.305	0.305	0.305	0.305	0.305	0.305	0.305	0.305	0.305	0.305	0.305	0.305	0.305	0.305	0.305	0.305	0.305	0.305	0.305	0.305	0.305	0.305	0.305	0.305	0.305	0.305	0.305	0.305	0.305	0.305	0.305	0.305	0.305	0.305	0.305	0.305	0.305	0.305	0.305	0.305
0.3055	0.3055	0.3055	0.3055	0.3055	0.3055	0.3055	0.3055	0.3055	0.3055	0.3055	0.3055	0.3055	0.3055	0.3055	0.3055	0.3055	0.3055	0.3055	0.3055	0.3055	0.3055	0.3055	0.3055	0.3055	0.3055	0.3055	0.3055	0.3055	0.3055	0.3055	0.3055	0.3055	0.3055	0.3055	0.3055	0.3055	0.3055	0.3055	0.3055	0.3055	0.3055	0.3055	0.3055	0.3055	0.3055	0.3055	0.3055	0.3055	0.3055
0.306	0.306	0.306	0.306	0.306	0.306	0.306	0.306	0.306	0.306	0.306	0.306	0.306	0.306	0.306	0.306	0.306	0.306	0.306	0.306	0.306	0.306	0.306	0.306	0.306	0.306	0.306	0.306	0.306	0.306	0.306	0.306	0.306	0.306	0.306	0.306	0.306	0.306	0.306	0.306	0.306	0.306	0.306	0.306	0.306	0.306	0.306	0.306	0.306	0.306
0.3065	0.3065	0.3065	0.3065	0.3065	0.3065	0.3065	0.3065	0.3065	0.3065	0.3065	0.3065	0.3065	0.3065	0.3065	0.3065	0.3065	0.3065	0.3065	0.3065	0.3065	0.3065	0.3065	0.3065	0.3065	0.3065	0.3065	0.3065	0.3065	0.3065	0.3065	0.3065	0.3065	0.3065	0.3065	0.3065	0.3065	0.3065	0.3065	0.3065	0.3065	0.3065	0.3065	0.3065	0.3065	0.3065	0.3065	0.3065	0.3065	0.3065
0.307	0.307	0.307	0.307	0.307	0.307	0.307	0.307	0.307	0.307	0.307	0.307	0.307	0.307	0.307	0.307	0.307	0.307	0.307	0.307	0.307	0.307	0.307	0.307	0.307	0.307	0.307	0.307	0.307	0.307	0.307	0.307	0.307	0.307	0.307	0.307	0.307	0.307	0.307	0.307	0.307	0.307	0.307	0.307	0.307	0.307	0.307	0.307	0.307	0.307
0.3075	0.3075	0.3075	0.3075	0.3075	0.3075	0.3075	0.3075	0.3075	0.3075	0.3075	0.3075	0.3075	0.3075	0.3075	0.3075	0.3075	0.3075	0.3075	0.3075	0.3075	0.3075	0.3075	0.3075	0.3075	0.3075	0.3075	0.3075	0.3075	0.3075	0.3075	0.3075	0.3075	0.3075	0.3075	0.3075	0.3075	0.3075	0.3075	0.3075	0.3075	0.3075	0.3075	0.3075	0.3075	0.3075	0.3075	0.3075	0.3075	0.3075
0.308	0.308	0.308	0.308	0.308	0.308	0.308	0.308	0.308	0.308	0.308	0.308	0.308	0.308	0.308	0.308	0.308	0.308	0.308	0.308	0.308	0.308	0.308	0.308	0.308	0.308	0.308	0.308	0.308	0.308	0.308	0.308	0.308	0.308	0.308	0.308	0.308	0.308	0.308	0.308	0.308	0.308	0.308	0.308	0.308	0.308	0.308	0.308	0.308	0.308
0.3085	0.3085	0.3085	0.3085	0.3085	0.3085	0.3085	0.3085	0.3085	0.3085	0.3085	0.3085	0.3085	0.3085	0.3085	0.3085	0.3085	0.3085	0.3085	0.3085	0.3085	0.3085	0.3085	0.3085	0.3085	0.3085	0.3085	0.3085	0.3085	0.3085	0.3085	0.3085	0.3085	0.3085	0.3085	0.3085	0.3085	0.3085	0.3085	0.3085	0.3085	0.3085	0.3085	0.3085	0.3085	0.3085	0.3085	0.3085	0.3085	0.3085
0.309	0.309	0.309	0.309	0.309	0.309	0.309	0.309	0.309	0.309	0.309	0.309	0.309	0.309	0.309	0.309	0.309	0.309	0.309	0.309	0.309	0.309	0.309	0.309	0.309	0.309	0.309	0.309	0.309	0.309	0.309	0.309	0.309	0.309	0.309	0.309	0.309	0.309	0.309	0.309	0.309	0.309	0.309	0.309	0.309	0.309	0.309	0.309	0.309	0.309
0.3095	0.3095	0.3095	0.3095	0.3095	0.3095	0.3095	0.3095	0.3095	0.3095	0.3095	0.3095	0.3095	0.3095	0.3095	0.3095	0.3095	0.3095	0.3095	0.3095	0.3095	0.3095	0.3095	0.3095	0.3095	0.3095	0.3095	0.3095	0.3095	0.3095	0.3095	0.3095	0.3095	0.3095	0.3095	0.3095	0.3095	0.3095	0.3095	0.3095	0.3095	0.3095	0.3095	0.3095	0.3095	0.3095	0.3095	0.3095	0.3095	0.3095
0.31	0.31	0.31	0.31	0.31	0.31	0.31	0.31	0.31	0.31	0.31	0.31	0.31	0.31	0.31	0.31	0.31	0.31	0.31	0.31	0.31	0.31	0.31	0.31	0.31	0.31	0.31	0.31	0.31	0.31	0.31	0.31	0.31	0.31	0.31	0.31	0.31	0.31	0.31	0.31	0.31	0.31	0.31	0.31	0.31	0.31	0.31	0.31	0.31	0.31
0.3105	0.3105	0.3105	0.3105	0.3105	0.3105	0.3105	0.3105	0.3105	0.3105	0.3105	0.3105	0.3105	0.3105	0.3105	0.3105	0.3105	0.3105	0.3105	0.3105	0.3105	0.3105	0.3105	0.3105	0.3105	0.3105	0.3105	0.3105	0.3105	0.3105	0.3105	0.3105	0.3105	0.3105	0.3105	0.3105	0.3105	0.3105	0.3105	0.3105	0.3105	0.3105	0.3105	0.3105	0.3105	0.3105	0.3105	0.3105	0.3105	0.3105
0.311	0.311	0.311	0.311	0.311	0.311	0.311	0.311	0.311	0.311	0.311	0.311	0.311	0.311	0.311	0.311	0.311	0.311	0.311	0.311	0.311	0.311	0.311	0.311	0.311	0.311	0.311	0.311	0.311	0.311	0.311	0.311	0.311	0.311	0.311	0.311	0.311	0.311	0.311	0.311	0.311	0.311	0.311	0.311	0.311	0.311	0.311	0.311	0.311	0.311
0.3115	0.3115	0.3115	0.3115	0.3115	0.3115	0.3115	0.3115	0.3115	0.3115	0.3115	0.3115	0.3115	0.3115	0.3115	0.3115	0.3115	0.3115	0.3115	0.3115	0.3115	0.3115	0.3115	0.3115	0.3115	0.3115	0.3115	0.3115	0.3115	0.3115	0.3115	0.3115	0.3115	0.3115	0.3115	0.3115	0.3115	0.3115	0.3115	0.3115	0.3115	0.3115	0.3115	0.3115	0.3115	0.3115	0.3115	0.3115	0.3115	0.3115
0.312	0.312	0.312	0.312	0.312	0.312	0.312	0.312	0.312	0.312	0.312	0.312	0.312	0.312	0.312	0.312	0.312	0.312	0.312	0.312	0.312	0.312	0.312	0.312	0.312	0.312	0.312	0.312	0.312	0.312	0.312	0.312	0.312	0.312	0.312	0.312	0.312	0.312	0.312	0.312	0.312	0.312	0.312	0.312	0.312	0.312	0.312	0.312	0.312	0.312
0.3125	0.3125	0.3125	0.3125	0.3125	0.3125	0.3125	0.3125	0.3125	0.3125	0.3125	0.3125	0.3125	0.3125	0.3125	0.3125	0.3125	0.3125	0.3125	0.3125	0.3125	0.3125	0.3125	0.3125	0.3125	0.3125	0.3125	0.3125	0.3125	0.3125	0.3125	0.3125	0.3125	0.3125	0.3125	0.3125	0.3125	0.3125	0.3125	0.3125	0.3125	0.3125	0.3125	0.3125	0.3125	0.3125	0.3125	0.3125	0.3125	0.3125
0.313	0.313	0.313	0.313	0.313	0.313	0.313	0.313	0.313	0.313	0.313	0.313	0.313	0.313	0.313	0.313	0.313	0.313	0.313	0.313	0.313	0.313	0.313	0.313	0.313	0.313	0.313	0.313	0.313	0.313	0.313	0.313	0.313	0.313	0.313	0.313	0.313	0.313	0.313	0.313	0.313	0.313	0.313	0.313	0.313	0.313	0.313	0.313	0.313	0.313
0.3135	0.3135	0.3135	0.3135	0.3135	0.3135	0.3135	0.3135	0.3135	0.3135	0.3135	0.3135	0.3135	0.3135	0.3135	0.3135	0.3135	0.3135	0.3135	0.3135	0.3135	0.3135	0.3135	0.3135	0.3135	0.3135	0.3135	0.3135	0.3135	0.3135	0.3135	0.3135	0.3135	0.3135	0.3135	0.3135	0.3135	0.3135	0.3135	0.3135	0.3135	0.3135	0.3135	0.3135	0.3135	0.3135	0.3135	0.3135	0.3135	0.3135
0.314	0.314	0.314	0.314	0.314	0.314	0.314	0.314	0.314	0.314	0.314	0.314	0.314	0.314	0.314	0.314	0.314	0.314	0.314	0.314	0.314	0.314	0.314	0.314	0.314	0.314	0.314	0.314	0.314	0.314	0.314	0.314	0.314	0.314	0.314	0.314	0.314	0.314	0.314	0.314	0.314	0.314	0.314	0.314	0.314	0.314	0.314	0.314	0.314	0.314
0.3145	0.3145	0.3145	0.3145	0.3145	0.3145	0.3145	0.3145	0.3145	0.3145	0.3145	0.3145	0.3145	0.3145	0.3145	0.3145	0.3145	0.3145	0.3145	0.3145	0.3145	0.3145	0.3145	0.3145	0.3145	0.3145	0.3145	0.3145	0.3145	0.3145	0.3145	0.3145	0.3145	0.3145	0.3145	0.3145	0.3145	0.3145	0.3145	0.3145	0.3145	0.3145	0.3145	0.3145	0.3145	0.3145	0.3145	0.3145	0.3145	0.3145
0.315	0.315	0.315	0.315	0.315	0.315	0.315	0.315	0.315	0.315	0.315	0.315	0.315	0.315	0.315	0.315	0.315	0.315	0.315	0.315	0.315	0.315	0.315	0.315	0.315	0.315	0.315	0.315	0.315	0.315	0.315	0.315	0.315	0.315	0.315	0.315	0.315	0.315	0.315	0.315	0.315	0.315	0.315	0.315	0.315	0.315	0.315	0.315	0.315	0.315
0.3155	0.3155	0.3155	0.3155	0.3155	0.3155	0.3155	0.3155	0.3155	0.3155	0.3155	0.3155	0.3155	0.3155	0.3155	0.3155	0.3155	0.3155	0.3155	0.3155	0.3155	0.3155	0.3155	0.3155	0.3155	0.3155	0.3155	0.3155	0.3155	0.3155	0.3155	0.3155	0.3155	0.3155	0.3155	0.3155	0.3155	0.3155	0.3155	0.3155	0.3155	0.3155	0.3155	0.3155	0.3155	0.3155	0.3155	0.3155	0.3155	0.3155
0.316	0.316	0.316	0.316	0.316	0.316	0.316	0.316	0.316	0.316	0.316	0.316	0.316	0.316	0.316	0.316	0.316	0.316	0.316	0.316	0.316	0.316	0.316	0.316	0.316	0.316	0.316	0.316	0.316	0.316	0.316	0.316	0.316	0.316	0.316	0.316	0.316	0.316	0.316	0.316	0.316	0.316	0.316	0.316	0.316	0.316	0.316	0.316	0.316	0.316
0.3165	0.3165	0.3165	0.3165	0.3165	0.3165	0.3165	0.3165	0.3165	0.3165	0.3165	0.3165	0.3165	0.3165	0.3165	0.3165	0.3165	0.3165	0.3165	0.3165	0.3165	0.3165	0.3165	0.3165	0.3165	0.3165	0.3165	0.3165	0.3165	0.3165	0.3165	0.3165	0.3165	0.3165	0.3165	0.3165	0.3165	0.3165	0.3165	0.3165	0.3165	0.3165	0.3165	0.3165	0.3165	0.3165	0.3165	0.3165	0.3165	0.3165
0.317	0.317	0.317	0.317	0.317	0.317	0.317	0.317	0.317	0.317	0.317	0.317	0.317	0.317	0.317	0.317	0.317	0.317	0.317	0.317	0.317	0.317	0.317	0.317	0.317	0.317	0.317	0.317	0.317	0.317	0.317	0.317	0.317	0.317	0.317	0.317	0.317	0.317	0.317	0.317	0.317	0.317	0.317	0.317	0.317	0.317	0.317	0.317	0.317	0.317
0.3175	0.3175	0.3175	0.3175	0.3175	0.3175	0.3175	0.3175	0.3175	0.3175	0.3175	0.3175	0.3175	0.3175	0.3175	0.3175	0.3175	0.3175	0.3175	0.3175	0.3175	0.3175	0.3175	0.3175	0.3175	0.3175	0.3175	0.3175	0.3175	0.3175	0.3175	0.3175	0.3175	0.3175	0.3175	0.3175	0.3175	0.3175	0.3175	0.3175	0.3175	0.3175	0.3175	0.3175	0.3175	0.3175	0.3175	0.3175	0.3175	0.3175
0.318	0.318	0.318	0.318	0.318	0.318	0.318	0.318	0.318	0.318	0.318	0.318	0.318	0.318	0.318	0.318	0.318	0.318	0.318	0.318	0.318	0.318	0.318	0.318	0.318	0.318	0.318	0.318	0.318	0.318	0.318	0.318	0.318	0.318	0.318	0.318	0.318	0.318	0.318	0.318	0.318	0.318	0.318	0.318	0.318	0.318	0.318	0.318	0.318	0.318
0.3185	0.3185	0.3185	0.3185	0.3185	0.3185	0.3185	0.3185	0.3185	0.3185	0.3185	0.3185	0.3185	0.3185	0.3185	0.3185	0.3185	0.3185	0.3185	0.3185	0.3185	0.3185	0.3185	0.3185	0.3185	0.3185	0.3185	0.3185	0.3185	0.3185	0.3185	0.3185	0.3185	0.3185	0.3185	0.3185	0.3185	0.3185	0.3185	0.3185	0.3185	0.3185	0.3185	0.3185	0.3185	0.3185	0.3185	0.3185	0.3185	0.3185
0.319	0.319	0.319	0.319	0.319	0.319	0.319	0.319	0.319	0.319	0.319	0.319	0.319	0.319	0.319	0.319	0.319	0.319	0.319	0.319	0.319	0.319	0.319	0.319	0.319	0.319	0.319	0.319	0.319	0.319	0.319	0.319	0.319	0.319	0.319	0.319	0.319	0.319	0.319	0.319	0.319	0.319	0.319	0.319	0.319	0.319	0.319	0.319	0.319	0.319
0.3195	0.3195	0.3195	0.3195	0.3195	0.3195	0.3195	0.3195	0.3195	0.3195	0.3195	0.3195	0.3195	0.3195	0.3195	0.3195	0.3195	0.3195	0.3195	0.3195	0.3195	0.3195	0.3195	0.3195	0.3195	0.3195	0.3195	0.3195	0.3195	0.3195	0.3195	0.3195	0.3195	0.3195	0.3195	0.3195	0.3195	0.3195	0.3195	0.3195	0.3195	0.3195	0.3195	0.3195	0.3195	0.3195	0.3195	0.3195	0.3195	0.3195
0.32	0.32	0.32	0.32	0.32	0.32	0.32	0.32	0.32	0.32	0.32	0.32	0.32	0.32	0.32	0.32	0.32	0.32	0.32	0.32	0.32	0.32	0.32	0.32	0.32	0.32	0.32	0.32	0.32	0.32	0.32	0.32	0.32	0.32	0.32	0.32	0.32	0.32	0.32	0.32	0.32	0.32	0.32	0.32	0.32	0.32	0.32	0.32	0.32	0.32
0.3205	0.3205	0.3205	0.3205	0.3205	0.3205	0.3205	0.3205	0.3205	0.3205	0.3205	0.3205	0.3205	0.3205	0.3205	0.3205	0.3205	0.3205	0.3205	0.3205	0.3205	0.3205	0.3205	0.3205	0.3205	0.3205	0.3205	0.3205	0.3205	0.3205	0.3205	0.3205	0.3205	0.3205	0.3205	0.3205	0.3205	0.3205	0.3205	0.3205	0.3205	0.3205	0.3205	0.3205	0.3205	0.3205	0.3205	0.3205	0.3205	0.3205
0.321	0.321	0.321	0.321	0.321	0.321	0.321	0.321	0.321	0.321	0.321	0.321	0.321	0.321	0.321	0.321	0.321	0.321	0.321	0.321	0.321	0.321	0.321	0.321	0.321	0.321	0.321	0.321	0.321	0.321	0.321	0.321	0.321	0.321	0.321	0.321	0.321	0.321	0.321	0.321	0.321	0.321	0.321	0.321	0.321	0.321	0.321	0.321	0.321	0.321
0.3215	0.3215	0.3215	0.3215	0.3215	0.3215	0.3215	0.3215	0.3215	0.3215	0.3215	0.3215	0.3215	0.3215	0.3215	0.3215	0.3215	0.3215	0.3215	0.3215	0.3215	0.3215	0.3215	0.3215	0.3215	0.3215	0.3215	0.3215	0.3215	0.3215	0.3215	0.3215	0.3215	0.3215	0.3215	0.3215	0.3215	0.3215	0.3215	0.3215	0.3215	0.3215	0.3215	0.3215	0.3215	0.3215	0.3215	0.3215	0.3215	0.3215
0.322	0.322	0.322	0.322	0.322	0.322	0.322	0.322	0.322	0.322	0.322	0.322	0.322	0.322	0.322	0.322	0.322	0.322	0.322	0.322	0.322	0.322	0.322	0.322	0.322	0.322	0.322	0.322	0.322	0.322	0.322	0.322	0.322	0.322	0.322	0.322	0.322	0.322	0.322	0.322	0.322	0.322	0.322	0.322	0.322	0.322	0.322	0.322	0.322	0.322
0.3225	0.3225	0.3225	0.3225	0.3225	0.3225	0.3225	0.3225	0.3225	0.3225	0.3225	0.3225	0.3225	0.3225	0.3225	0.3225	0.3225	0.3225	0.3225	0.3225	0.3225	0.3225	0.3225	0.3225	0.3225	0.3225	0.3225	0.3225	0.3225	0.3225	0.3225	0.3225	0.3225	0.3225	0.3225	0.3225	0.3225	0.3225	0.3225	0.3225	0.3225	0.3225	0.3225	0.3225	0.3225	0.3225	0.3225	0.3225	0.3225	0.3225
0.323	0.323	0.323	0.323	0.323	0.323	0.323	0.323	0.323	0.323	0.323	0.323	0.323	0.323	0.323	0.323	0.323	0.323	0.323	0.323	0.323	0.323	0.323	0.323	0.323	0.323	0.323	0.323	0.323	0.323	0.323	0.323	0.323	0.323	0.323	0.323	0.323	0.323	0.323	0.323	0.323	0.323	0.323	0.323	0.323	0.323	0.323	0.323	0.323	0.323
0.3235	0.3235	0.3235	0.3235	0.3235	0.3235	0.3235	0.3235	0.3235	0.3235	0.3235	0.3235	0.3235	0.3235	0.3235	0.3235	0.3235	0.3235	0.3235	0.3235	0.3235	0.3235	0.3235	0.3235	0.3235	0.3235	0.3235	0.3235	0.3235	0.3235	0.3235	0.3235	0.3235	0.3235	0.3235	0.3235	0.3235	0.3235	0.3235	0.3235	0.3235	0.3235	0.3235	0.3235	0.3235	0.3235	0.3235	0.3235	0.3235	0.3235
0.324	0.324	0.324	0.324	0.324	0.324	0.324	0.324	0.324	0.324	0.324	0.324	0.324	0.324	0.324	0.324	0.324	0.324	0.324	0.324	0.324	0.324	0.324	0.324	0.324	0.324	0.324	0.324	0.324	0.324	0.324	0.324	0.324	0.324	0.324	0.324	0.324	0.324	0.324	0.324	0.324	0.324	0.324	0.324	0.324	0.324	0.324	0.324	0.324	0.324
0.3245	0.3245	0.3245	0.3245	0.3245	0.3245	0.3245	0.3245	0.3245	0.3245	0.3245	0.3245	0.3245	0.3245	0.3245	0.3245	0.3245	0.3245	0.3245	0.3245	0.3245	0.3245	0.3245	0.3245	0.3245	0.3245	0.3245	0.3245	0.3245	0.3245	0.3245	0.3245	0.3245	0.3245	0.3245	0.3245	0.3245	0.3245	0.3245	0.3245	0.3245	0.3245	0.3245	0.3245	0.3245	0.3245	0.3245	0.3245	0.3245	0.3245
0.325	0.325	0.325	0.325	0.325	0.325	0.325	0.325	0.325	0.325	0.325	0.325	0.325	0.325	0.325	0.325	0.325	0.325	0.325	0.325	0.325	0.325	0.325	0.325	0.325	0.325	0.325	0.325	0.325	0.325	0.325	0.325	0.325	0.325	0.325	0.325	0.325	0.325	0.325	0.325	0.325	0.325	0.325	0.325	0.325	0.325	0.325	0.325	0.325	0.325
0.3255	0.3255	0.3255	0.3255	0.3255	0.3255	0.3255	0.3255	0.3255	0.3255	0.3255	0.3255	0.3255	0.3255	0.3255	0.3255	0.3255	0.3255	0.3255	0.3255	0.3255	0.3255	0.3255	0.3255	0.3255	0.3255	0.3255	0.3255	0.3255	0.3255	0.3255	0.3255	0.3255	0.3255	0.3255	0.3255	0.3255	0.3255	0.3255	0.3255	0.3255	0.3255	0.3255	0.3255	0.3255	0.3255	0.3255	0.3255	0.3255	0.3255
0.326	0.326	0.326	0.326	0.326	0.326	0.326	0.326	0.326	0.326	0.326	0.326	0.326	0.326	0.326	0.326	0.326	0.326	0.326	0.326	0.326	0.326	0.326	0.326	0.326	0.326	0.326	0.326	0.326	0.326	0.326	0.326	0.326	0.326	0.326	0.326	0.326	0.326	0.326	0.326	0.326	0.326	0.326	0.326	0.326	0.326	0.326	0.326	0.326	0.326
0.3265	0.3265	0.3265	0.3265	0.3265	0.3265	0.3265	0.3265	0.3265	0.3265	0.3265	0.3265	0.3265	0.3265	0.3265	0.3265	0.3265	0.3265	0.3265	0.3265	0.3265	0.3265	0.3265	0.3265	0.3265	0.3265	0.3265	0.3265	0.3265	0.3265	0.3265	0.3265	0.3265	0.3265	0.3265	0.3265	0.3265	0.3265	0.3265	0.3265	0.3265	0.3265	0.3265	0.3265	0.3265	0.3265	0.3265	0.3265	0.3265	0.3265
0.327	0.327	0.327	0.327	0.327	0.327	0.327	0.327	0.327	0.327	0.327	0.327	0.327	0.327	0.327	0.327	0.327	0.327	0.327	0.327	0.327	0.327	0.327	0.327	0.327	0.327	0.327	0.327	0.327	0.327	0.327	0.327	0.327	0.327	0.327	0.327	0.327	0.327	0.327	0.327	0.327	0.327	0.327	0.327	0.327	0.327	0.327	0.327	0.327	0.327
0.3275	0.3275	0.3275	0.3275	0.3275	0.3275	0.3275	0.3275	0.3275	0.3275	0.3275	0.3275	0.3275	0.3275	0.3275	0.3275	0.3275	0.3275	0.3275	0.3275	0.3275	0.3275	0.3275	0.3275	0.3275	0.3275	0.3275	0.3275	0.3275	0.3275	0.3275	0.3275	0.3275	0.3275	0.3275	0.3275	0.3275	0.3275	0.3275	0.3275	0.3275	0.3275	0.3275	0.3275	0.3275	0.3275	0.3275	0.3275	0.3275	0.3275
0.328	0.328	0.328	0.328	0.328	0.328	0.328	0.328	0.328	0.328	0.328	0.328	0.328	0.328	0.328	0.328	0.328	0.328	0.328	0.328	0.328	0.328	0.328	0.328	0.328	0.328	0.328	0.328	0.328	0.328	0.328	0.328	0.328	0.328	0.328	0.328	0.328	0.328	0.328	0.328	0.328	0.328	0.328	0.328	0.328	0.328	0.328	0.328	0.328	0.328
0.3285	0.3285	0.3285	0.3285	0.3285	0.3285	0.3285	0.3285	0.3285	0.3285	0.3285	0.3285	0.3285	0.3285	0.3285	0.3285	0.3285	0.3285	0.3285	0.3285	0.3285	0.3285	0.3285	0.3285	0.3285	0.3285	0.3285	0.3285	0.3285	0.3285	0.3285	0.3285	0.3285	0.3285	0.3285	0.3285	0.3285	0.3285	0.3285	0.3285	0.3285	0.3285	0.3285	0.3285	0.3285	0.3285	0.3285	0.3285	0.3285	0.3285
0.329	0.329	0.329	0.329	0.329	0.329	0.329	0.329	0.329	0.329	0.329	0.329	0.329	0.329	0.329	0.329	0.329	0.329	0.329	0.329	0.329	0.329	0.329	0.329	0.329	0.329	0.329	0.329	0.329	0.329	0.329	0.329	0.329	0.329	0.329	0.329	0.329	0.329	0.329	0.329	0.329	0.329	0.329	0.329	0.329	0.329	0.329	0.329	0.329	0.329
0.3295	0.3295	0.3295	0.3295	0.3295	0.3295	0.3295	0.3295	0.3295	0.3295	0.3295	0.3295	0.3295	0.3295	0.3295	0.3295	0.3295	0.3295	0.3295	0.3295	0.3295	0.3295	0.3295	0.3295	0.3295	0.3295	0.3295	0.3295	0.3295	0.3295	0.3295	0.3295	0.3295	0.3295	0.3295	0.3295	0.3295	0.3295	0.3295	0.3295	0.3295	0.3295	0.3295	0.3295	0.3295	0.3295	0.3295	0.3295	0.3295	0.3295
0.33	0.33	0.33	0.33	0.33	0.33	0.33	0.33	0.33	0.33	0.33	0.33	0.33	0.33	0.33	0.33	0.33	0.33	0.33	0.33	0.33	0.33	0.33	0.33	0.33	0.33	0.33	0.33	0.33	0.33	0.33	0.33	0.33	0.33	0.33	0.33	0.33	0.33	0.33	0.33	0.33	0.33	0.33	0.33	0.33	0.33	0.33	0.33	0.33	0.33
0.3305	0.3305	0.3305	0.3305	0.3305	0.3305	0.3305	0.3305	0.3305	0.3305	0.3305	0.3305	0.3305	0.3305	0.3305	0.3305	0.3305	0.3305	0.3305	0.3305	0.3305	0.3305	0.3305	0.3305	0.3305	0.3305	0.3305	0.3305	0.3305	0.3305	0.3305	0.3305	0.3305	0.3305	0.3305	0.3305	0.3305	0.3305	0.3305	0.3305	0.3305	0.3305	0.3305	0.3305	0.3305	0.3305	0.3305	0.3305	0.3305	0.3305
0.331	0.331	0.331	0.331	0.331	0.331	0.331	0.331	0.331	0.331	0.331	0.331	0.331	0.331	0.331	0.331	0.331	0.331	0.331	0.331	0.331	0.331	0.331	0.331	0.331	0.331	0.331	0.331	0.331	0.331	0.331	0.331	0.331	0.331	0.331	0.331	0.331	0.331	0.331	0.331	0.331	0.331	0.331	0.331	0.331	0.331	0.331	0.331	0.331	0.331
0.3315	0.3315	0.3315	0.3315	0.3315	0.3315	0.3315	0.3315	0.3315	0.3315	0.3315	0.3315	0.3315	0.3315	0.3315	0.3315	0.3315	0.3315	0.3315	0.3315	0.3315	0.3315	0.3315	0.3315	0.3315	0.3315	0.3315	0.3315	0.3315	0.3315	0.3315	0.3315	0.3315	0.3315	0.3315	0.3315	0.3315	0.3315	0.3315	0.3315	0.3315	0.3315	0.3315	0.3315	0.3315	0.3315	0.3315	0.3315	0.3315	0.3315
0.332	0.332	0.332	0.332	0.332	0.332	0.332	0.332	0.332	0.332	0.332	0.332	0.332	0.332	0.332	0.332	0.332	0.332	0.332	0.332	0.332	0.332	0.332	0.332	0.332	0.332	0.332	0.332	0.332	0.332	0.332	0.332	0.332	0.332	0.332	0.332	0.332	0.332	0.332	0.332	0.332	0.332	0.332	0.332	0.332	0.332	0.332	0.332	0.332	0.332
0.3325	0.3325	0.3325	0.3325	0.3325	0.3325	0.3325	0.3325	0.3325	0.3325	0.3325	0.3325	0.3325	0.3325	0.3325	0.3325	0.3325	0.3325	0.3325	0.3325	0.3325	0.3325	0.3325	0.3325	0.3325	0.3325	0.3325	0.3325	0.3325	0.3325	0.3325	0.3325	0.3325	0.3325	0.3325	0.3325	0.3325	0.3325	0.3325	0.3325	0.3325	0.3325	0.3325	0.3325	0.3325	0.3325	0.3325	0.3325	0.3325	0.3325
0.333	0.333	0.333	0.333	0.333	0.333	0.333	0.333	0.333	0.333	0.333	0.333	0.333	0.333	0.333	0.333	0.333	0.333	0.333	0.333	0.333	0.333	0.333	0.333	0.333	0.333	0.333	0.333	0.333	0.333	0.333	0.333	0.333	0.333	0.333	0.333	0.333	0.333	0.333	0.333	0.333	0.333	0.333	0.333	0.333	0.333	0.333	0.333	0.333	0.333
0.3335	0.3335	0.3335	0.3335	0.3335	0.3335	0.3335	0.3335	0.3335	0.3335	0.3335	0.3335	0.3335	0.3335	0.3335	0.3335	0.3335	0.3335	0.3335	0.3335	0.3335	0.3335	0.3335	0.3335	0.3335	0.3335	0.3335	0.3335	0.3335	0.3335	0.3335	0.3335	0.3335	0.3335	0.3335	0.3335	0.3335	0.3335	0.3335	0.3335	0.3335	0.3335	0.3335	0.3335	0.3335	0.3335	0.3335	0.3335	0.3335	0.3335
0.334	0.334	0.334	0.334	0.334	0.334	0.334	0.334	0.334	0.334	0.334	0.334	0.334	0.334	0.334	0.334	0.334	0.334	0.334	0.334	0.334	0.334	0.334	0.334	0.334	0.334	0.334	0.334	0.334	0.334	0.334	0.334	0.334	0.334	0.334	0.334	0.334	0.334	0.334	0.334	0.334	0.334	0.334	0.334	0.334	0.334	0.334	0.334	0.334	0.334
0.3345	0.3345	0.3345	0.3345	0.3345	0.3345	0.3345	0.3345	0.3345	0.3345	0.3345	0.3345	0.3345	0.3345	0.3345	0.3345	0.3345	0.3345	0.3345	0.3345	0.3345	0.3345	0.3345	0.3345	0.3345	0.3345	0.3345	0.3345	0.3345	0.3345	0.3345	0.3345	0.3345	0.3345	0.3345	0.3345	0.3345	0.3345	0.3345	0.3345	0.3345	0.3345	0.3345	0.3345	0.3345	0.3345	0.3345	0.3345	0.3345	0.3345
0.335	0.335	0.335	0.335	0.335	0.335	0.335	0.335	0.335	0.335	0.335	0.335	0.335	0.335	0.335	0.335	0.335	0.335	0.335	0.335	0.335	0.335	0.335	0.335	0.335	0.335	0.335	0.335	0.335	0.335	0.335	0.335	0.335	0.335	0.335	0.335	0.335	0.335	0.335	0.335	0.335	0.335	0.335	0.335	0.335	0.335	0.335	0.335	0.335	0.335
0.3355	0.3355	0.3355	0.3355	0.3355	0.3355	0.3355	0.3355	0.3355	0.3355	0.3355	0.3355	0.3355	0.3355	0.3355	0.3355	0.3355	0.3355	0.3355	0.3355	0.3355	0.3355	0.3355	0.3355	0.3355	0.3355	0.3355	0.3355	0.3355	0.3355	0.3355	0.3355	0.3355	0.3355	0.3355	0.3355	0.3355	0.3355	0.3355	0.3355	0.3355	0.3355	0.3355	0.3355	0.3355	0.3355	0.3355	0.3355	0.3355	0.3355
0.336	0.336	0.336	0.336	0.336	0.336	0.336	0.336	0.336	0.336	0.336	0.336	0.336	0.336	0.336	0.336	0.336	0.336	0.336	0.336	0.336	0.336	0.336	0.336	0.336	0.336	0.336	0.336	0.336	0.336	0.336	0.336	0.336	0.336	0.336	0.336	0.336	0.336	0.336	0.336	0.336	0.336	0.336	0.336	0.336	0.336	0.336	0.336	0.336	0.336
0.3365	0.3365	0.3365	0.3365	0.3365	0.3365	0.3365	0.3365	0.3365	0.3365	0.3365	0.3365	0.3365	0.3365	0.3365	0.3365	0.3365	0.3365	0.3365	0.3365	0.3365	0.3365	0.3365	0.3365	0.3365	0.3365	0.3365	0.3365	0.3365	0.3365	0.3365	0.3365	0.3365	0.3365	0.3365	0.3365	0.3365	0.3365	0.3365	0.3365	0.3365	0.3365	0.3365	0.3365	0.3365	0.3365	0.3365	0.3365	0.3365	0.3365
0.337	0.337	0.337	0.337	0.337	0.337	0.337	0.337	0.337	0.337	0.337	0.337	0.337	0.337	0.337	0.337	0.337	0.337	0.337	0.337	0.337	0.337	0.337	0.337	0.337	0.337	0.337	0.337	0.337	0.337	0.337	0.337	0.337	0.337	0.337	0.337	0.337	0.337	0.337	0.337	0.337	0.337	0.337	0.337	0.337	0.337	0.337	0.337	0.337	0.337
0.3375	0.3375	0.3375	0.3375	0.3375	0.3375	0.3375	0.3375	0.3375	0.3375	0.3375	0.3375	0.3375	0.3375	0.3375	0.3375	0.3375	0.3375	0.3375	0.3375	0.3375	0.3375	0.3375	0.3375	0.3375	0.3375	0.3375	0.3375	0.3375	0.3375	0.3375	0.3375	0.3375	0.3375	0.3375	0.3375	0.3375	0.3375	0.3375	0.3375	0.3375	0.3375	0.3375	0.3375	0.3375	0.3375	0.3375	0.3375	0.3375	0.3375
0.338	0.338	0.338	0.338	0.338	0.338	0.338	0.338	0.338	0.338	0.338	0.338	0.338	0.338	0.338	0.338	0.338	0.338	0.338	0.338	0.338	0.338	0.338	0.338	0.338	0.338	0.338	0.338	0.338	0.338	0.338	0.338	0.338	0.338	0.338	0.338	0.338	0.338	0.338	0.338	0.338	0.338	0.338	0.338	0.338	0.338	0.338	0.338	0.338	0.338
0.3385	0.3385	0.3385	0.3385	0.3385	0.3385	0.3385	0.3385	0.3385	0.3385	0.3385	0.3385	0.3385	0.3385	0.3385	0.3385	0.3385	0.3385	0.3385	0.3385	0.3385	0.3385	0.3385	0.3385	0.3385	0.3385	0.3385	0.3385	0.3385	0.3385	0.3385	0.3385	0.3385	0.3385	0.3385	0.3385	0.3385	0.3385	0.3385	0.3385	0.3385	0.3385	0.3385	0.3385	0.3385	0.3385	0.3385	0.3385	0.3385	0.3385
0.339	0.339	0.339	0.339	0.339	0.339	0.339	0.339	0.339	0.339	0.339	0.339	0.339	0.339	0.339	0.339	0.339	0.339	0.339	0.339	0.339	0.339	0.339	0.339	0.339	0.339	0.339	0.339	0.339	0.339	0.339	0.339	0.339	0.339	0.339	0.339	0.339	0.339	0.339	0.339	0.339	0.339	0.339	0.339	0.339	0.339	0.339	0.339	0.339	0.339
0.3395	0.3395	0.3395	0.3395	0.3395	0.3395	0.3395	0.3395	0.3395	0.3395	0.3395	0.3395	0.3395	0.3395	0.3395	0.3395	0.3395	0.3395	0.3395	0.3395	0.3395	0.3395	0.3395	0.3395	0.3395	0.3395	0.3395	0.3395	0.3395	0.3395	0.3395	0.3395	0.3395	0.3395	0.3395	0.3395	0.3395	0.3395	0.3395	0.3395	0.3395	0.3395	0.3395	0.3395	0.3395	0.3395	0.3395	0.3395	0.3395	0.3395
0.34	0.34	0.34	0.34	0.34	0.34	0.34	0.34	0.34	0.34	0.34	0.34	0.34	0.34	0.34	0.34	0.34	0.34	0.34	0.34	0.34	0.34	0.34	0.34	0.34	0.34	0.34	0.34	0.34	0.34	0.34	0.34	0.34	0.34	0.34	0.34	0.34	0.34	0.34	0.34	0.34	0.34	0.34	0.34	0.34	0.34	0.34	0.34	0.34	0.34
0.3405	0.3405	0.3405	0.3405	0.3405	0.3405	0.3405	0.3405	0.3405	0.3405	0.3405	0.3405	0.3405	0.3405	0.3405	0.3405	0.3405	0.3405	0.3405	0.3405	0.3405	0.3405	0.3405	0.3405	0.3405	0.3405	0.3405	0.3405	0.3405	0.3405	0.3405	0.3405	0.3405	0.3405	0.3405	0.3405	0.3405	0.3405	0.3405	0.3405	0.3405	0.3405	0.3405	0.3405	0.3405	0.3405	0.3405	0.3405	0.3405	0.3405
0.341	0.341	0.341	0.341	0.341	0.341	0.341	0.341	0.341	0.341	0.341	0.341	0.341	0.341	0.341	0.341	0.341	0.341	0.341	0.341	0.341	0.341	0.341	0.341	0.341	0.341	0.341	0.341	0.341	0.341	0.341	0.341	0.341	0.341	0.341	0.341	0.341	0.341	0.341	0.341	0.341	0.341	0.341	0.341	0.341	0.341	0.341	0.341	0.341	0.341
0.3415	0.3415	0.3415	0.3415	0.3415	0.3415	0.3415	0.3415	0.3415	0.3415	0.3415	0.3415	0.3415	0.3415	0.3415	0.3415	0.3415	0.3415	0.3415	0.3415	0.3415	0.3415	0.3415	0.3415	0.3415	0.3415	0.3415	0.3415	0.3415	0.3415	0.3415	0.3415	0.3415	0.3415	0.3415	0.3415	0.3415	0.3415	0.3415	0.3415	0.3415	0.3415	0.3415	0.3415	0.3415	0.3415	0.3415	0.3415	0.3415	0.3415
0.342	0.342	0.342	0.342	0.342	0.342	0.342	0.342	0.342	0.342	0.342	0.342	0.342	0.342	0.342	0.342	0.342	0.342	0.342	0.342	0.342	0.342	0.342	0.342	0.342	0.342	0.342	0.342	0.342	0.342	0.342	0.342	0.342	0.342	0.342	0.342	0.342	0.342	0.342	0.342	0.342	0.342	0.342	0.342	0.342	0.342	0.342	0.342	0.342	0.342
0.3425	0.3425	0.3425	0.3425	0.3425	0.3425	0.3425	0.3425	0.3425	0.3425	0.3425	0.3425	0.3425	0.3425	0.3425	0.3425	0.3425	0.3425	0.3425	0.3425	0.3425	0.3425	0.3425	0.3425	0.3425	0.3425	0.3425	0.3425	0.3425	0.3425	0.3425	0.3425	0.3425	0.3425	0.3425	0.3425	0.3425	0.3425	0.3425	0.3425	0.3425	0.3425	0.3425	0.3425	0.3425	0.3425	0.3425	0.3425	0.3425	0.3425
0.343	0.343	0.343	0.343	0.343	0.343	0.343	0.343	0.343	0.343	0.343	0.343	0.343	0.343	0.343	0.343	0.343	0.343	0.343	0.343	0.343	0.343	0.343	0.343	0.343	0.343	0.343	0.343	0.343	0.343	0.343	0.343	0.343	0.343	0.343	0.343	0.343	0.343	0.343	0.343	0.343	0.343	0.343	0.343	0.343	0.343	0.343	0.343	0.343	0.343
0.3435	0.3435	0.3435	0.3435	0.3435	0.3435	0.3435	0.3435	0.3435	0.3435	0.3435	0.3435	0.3435	0.3435	0.3435	0.3435	0.3435	0.3435	0.3435	0.3435	0.3435	0.3435	0.3435	0.3435	0.3435	0.3435	0.3435	0.3435	0.3435	0.3435	0.3435	0.3435	0.3435	0.3435	0.3435	0.3435	0.3435	0.3435	0.3435	0.3435	0.3435	0.3435	0.3435	0.3435	0.3435	0.3435	0.3435	0.3435	0.3435	0.3435
0.344	0.344	0.344	0.344	0.344	0.344	0.344	0.344	0.344	0.344	0.344	0.344	0.344	0.344	0.344	0.344	0.344	0.344	0.344	0.344	0.344	0.344	0.344	0.344	0.344	0.344	0.344	0.344	0.344	0.344	0.344	0.344	0.344	0.344	0.344	0.344	0.344	0.344	0.344	0.344	0.344	0.344	0.344	0.344	0.344	0.344	0.344	0.344	0.344	0.344
0.3445	0.3445	0.3445	0.3445	0.3445	0.3445	0.3445	0.3445	0.3445	0.3445	0.3445	0.3445	0.3445	0.3445	0.3445	0.3445	0.3445	0.3445	0.3445	0.3445	0.3445	0.3445	0.3445	0.3445	0.3445	0.3445	0.3445	0.3445	0.3445	0.3445	0.3445	0.3445	0.3445	0.3445	0.3445	0.3445	0.3445	0.3445	0.3445	0.3445	0.3445	0.3445	0.3445	0.3445	0.3445	0.3445	0.3445	0.3445	0.3445	0.3445
0.345	0.345	0.345	0.345	0.345	0.345	0.345	0.345	0.345	0.345	0.345	0.345	0.345	0.345	0.345	0.345	0.345	0.345	0.345	0.345	0.345	0.345	0.345	0.345	0.345	0.345	0.345	0.345	0.345	0.345	0.345	0.345	0.345	0.345	0.345	0.345	0.345	0.345	0.345	0.345	0.345	0.345	0.345	0.345	0.345	0.345	0.345	0.345	0.345	0.345
0.3455	0.3455	0.3455	0.3455	0.3455	0.3455	0.3455	0.3455	0.3455	0.3455	0.3455	0.3455	0.3455	0.3455	0.3455	0.3455	0.3455	0.3455	0.3455	0.3455	0.3455	0.3455	0.3455	0.3455	0.3455	0.3455	0.3455	0.3455	0.3455	0.3455	0.3455	0.3455	0.3455	0.3455	0.3455	0.3455	0.3455	0.3455	0.3455	0.3455	0.3455	0.3455	0.3455	0.3455	0.3455	0.3455	0.3455	0.3455	0.3455	0.3455
0.346	0.346	0.346	0.346	0.346	0.346	0.346	0.346	0.346	0.346	0.346	0.346	0.346	0.346	0.346	0.346	0.346	0.346	0.346	0.346	0.346	0.346	0.346	0.346	0.346	0.346	0.346	0.346	0.346	0.346	0.346	0.346	0.346	0.346	0.346	0.346	0.346	0.346	0.346	0.346	0.346	0.346	0.346	0.346	0.346	0.346	0.346	0.346	0.346	0.346
0.3465	0.3465	0.3465	0.3465	0.3465	0.3465	0.3465	0.3465	0.3465	0.3465	0.3465	0.3465	0.3465	0.3465	0.3465	0.3465	0.3465	0.3465	0.3465	0.3465	0.3465	0.3465	0.3465	0.3465	0.3465	0.3465	0.3465	0.3465	0.3465	0.3465	0.3465	0.3465	0.3465	0.3465	0.3465	0.3465	0.3465	0.3465	0.3465	0.3465	0.3465	0.3465	0.3465	0.3465	0.3465	0.3465	0.3465	0.3465	0.3465	0.3465
0.347	0.347	0.347	0.347	0.347	0.347	0.347	0.347	0.347	0.347	0.347	0.347	0.347	0.347	0.347	0.347	0.347	0.347	0.347	0.347	0.347	0.347	0.347	0.347	0.347	0.347	0.347	0.347	0.347	0.347	0.347	0.347	0.347	0.347	0.347	0.347	0.347	0.347	0.347	0.347	0.347	0.347	0.347	0.347	0.347	0.347	0.347	0.347	0.347	0.347
0.3475	0.3475	0.3475	0.3475	0.3475	0.3475	0.3475	0.3475	0.3475	0.3475	0.3475	0.3475	0.3475	0.3475	0.3475	0.3475	0.3475	0.3475	0.3475	0.3475	0.3475	0.3475	0.3475	0.3475	0.3475	0.3475	0.3475	0.3475	0.3475	0.3475	0.3475	0.3475	0.3475	0.3475	0.3475	0.3475	0.3475	0.3475	0.3475	0.3475	0.3475	0.3475	0.3475	0.3475	0.3475	0.3475	0.3475	0.3475	0.3475	0.3475
0.348	0.348	0.348	0.348	0.348	0.348	0.348	0.348	0.348	0.348	0.348	0.348	0.348	0.348	0.348	0.348	0.348	0.348	0.348	0.348	0.348	0.348	0.348	0.348	0.348	0.348	0.348	0.348	0.348	0.348	0.348	0.348	0.348	0.348	0.348	0.348	0.348	0.348	0.348	0.348	0.348	0.348	0.348	0.348	0.348	0.348	0.348	0.348	0.348	0.348
0.3485	0.3485	0.3485	0.3485	0.3485	0.3485	0.3485	0.3485	0.3485	0.3485	0.3485	0.3485	0.3485	0.3485	0.3485	0.3485	0.3485	0.3485	0.3485	0.3485	0.3485	0.3485	0.3485	0.3485	0.3485	0.3485	0.3485	0.3485	0.3485	0.3485	0.3485	0.3485	0.3485	0.3485	0.3485	0.3485	0.3485	0.3485	0.3485	0.3485	0.3485	0.3485	0.3485	0.3485	0.3485	0.3485	0.3485	0.3485	0.3485	0.3485
0.349	0.349	0.349	0.349	0.349	0.349	0.349	0.349	0.349	0.349	0.349	0.349	0.349	0.349	0.349	0.349	0.349	0.349	0.349	0.349	0.349	0.349	0.349	0.349	0.349	0.349	0.349	0.349	0.349	0.349	0.349	0.349	0.349	0.349	0.349	0.349	0.349	0.349	0.349	0.349	0.349	0.349	0.349	0.349	0.349	0.349	0.349	0.349	0.349	0.349
0.3495	0.3495	0.3495	0.3495	0.3495	0.3495	0.3495	0.3495	0.3495	0.3495	0.3495	0.3495	0.3495	0.3495	0.3495	0.3495	0.3495	0.3495	0.3495	0.3495	0.3495	0.3495	0.3495	0.3495	0.3495	0.3495	0.3495	0.3495	0.3495	0.3495	0.3495	0.3495	0.3495	0.3495	0.3495	0.3495	0.3495	0.3495	0.3495	0.3495	0.3495	0.3495	0.3495	0.3495	0.3495	0.3495	0.3495	0.3495	0.3495	0.3495
0.35	0.35	0.35	0.35	0.35	0.35	0.35	0.35	0.35	0.35	0.35	0.35	0.35	0.35	0.35	0.35	0.35	0.35	0.35	0.35	0.35	0.35	0.35	0.35	0.35	0.35	0.35	0.35	0.35	0.35	0.35	0.35	0.35	0.35	0.35	0.35	0.35	0.35	0.35	0.35	0.35	0.35	0.35	0.35	0.35	0.35	0.35	0.35	0.35	0.35
0.3505	0.3505	0.3505	0.3505	0.3505	0.3505	0.3505	0.3505	0.3505	0.3505	0.3505	0.3505	0.3505	0.3505	0.3505	0.3505	0.3505	0.3505	0.3505	0.3505	0.3505	0.3505	0.3505	0.3505	0.3505	0.3505	0.3505	0.3505	0.3505	0.3505	0.3505	0.3505	0.3505	0.3505	0.3505	0.3505	0.3505	0.3505	0.3505	0.3505	0.3505	0.3505	0.3505	0.3505	0.3505	0.3505	0.3505	0.3505	0.3505	0.3505
0.351	0.351	0.351	0.351	0.351	0.351	0.351	0.351	0.351	0.351	0.351	0.351	0.351	0.351	0.351	0.351	0.351	0.351	0.351	0.351	0.351	0.351	0.351	0.351	0.351	0.351	0.351	0.351	0.351	0.351	0.351	0.351	0.351	0.351	0.351	0.351	0.351	0.351	0.351	0.351	0.351	0.351	0.351	0.351	0.351	0.351	0.351	0.351	0.351	0.351
0.3515	0.3515	0.3515	0.3515	0.3515	0.3515	0.3515	0.3515	0.3515	0.3515	0.3515	0.3515	0.3515	0.3515	0.3515	0.3515	0.3515	0.3515	0.3515	0.3515	0.3515	0.3515	0.3515	0.3515	0.3515	0.3515	0.3515	0.3515	0.3515	0.3515	0.3515	0.3515	0.3515	0.3515	0.3515	0.3515	0.3515	0.3515	0.3515	0.3515	0.3515	0.3515	0.3515	0.3515	0.3515	0.3515	0.3515	0.3515	0.3515	0.3515
0.352	0.352	0.352	0.352	0.352	0.352	0.352	0.352	0.352	0.352	0.352	0.352	0.352	0.352	0.352	0.352	0.352	0.352	0.352	0.352	0.352	0.352	0.352	0.352	0.352	0.352	0.352	0.352	0.352	0.352	0.352	0.352	0.352	0.352	0.352	0.352	0.352	0.352	0.352	0.352	0.352	0.352	0.352	0.352	0.352	0.352	0.352	0.352	0.352	0.352
0.3525	0.3525	0.3525	0.3525	0.3525	0.3525	0.3525	0.3525	0.3525	0.3525	0.3525	0.3525	0.3525	0.3525	0.3525	0.3525	0.3525	0.3525	0.3525	0.3525	0.3525	0.3525	0.3525	0.3525	0.3525	0.3525	0.3525	0.3525	0.3525	0.3525	0.3525	0.3525	0.3525	0.3525	0.3525	0.3525	0.3525	0.3525	0.3525	0.3525	0.3525	0.3525	0.3525	0.3525	0.3525	0.3525	0.3525	0.3525	0.3525	0.3525
0.353	0.353	0.353	0.353	0.353	0.353	0.353	0.353	0.353	0.353	0.353	0.353	0.353	0.353	0.353	0.353	0.353	0.353	0.353	0.353	0.353	0.353	0.353	0.353	0.353	0.353	0.353	0.353	0.353	0.353	0.353	0.353	0.353	0.353	0.353	0.353	0.353	0.353	0.353	0.353	0.353	0.353	0.353	0.353	0.353	0.353	0.353	0.353	0.353	0.353
0.3535	0.3535	0.3535	0.3535	0.3535	0.3535	0.3535	0.3535	0.3535	0.3535	0.3535	0.3535	0.3535	0.3535	0.3535	0.3535	0.3535	0.3535	0.3535	0.3535	0.3535	0.3535	0.3535	0.3535	0.3535	0.3535	0.3535	0.3535	0.3535	0.3535	0.3535	0.3535	0.3535	0.3535	0.3535	0.3535	0.3535	0.3535	0.3535	0.3535	0.3535	0.3535	0.3535	0.3535	0.3535	0.3535	0.3535	0.3535	0.3535	0.3535
0.354	0.354	0.354	0.354	0.354	0.354	0.354	0.354	0.354	0.354	0.354	0.354	0.354	0.354	0.354	0.354	0.354	0.354	0.354	0.354	0.354	0.354	0.354	0.354	0.354	0.354	0.354	0.354	0.354	0.354	0.354	0.354	0.354	0.354	0.354	0.354	0.354	0.354	0.354	0.354	0.354	0.354	0.354	0.354	0.354	0.354	0.354	0.354	0.354	0.354
0.3545	0.3545	0.3545	0.3545	0.3545	0.3545	0.3545	0.3545	0.3545	0.3545	0.3545	0.3545	0.3545	0.3545	0.3545	0.3545	0.3545	0.3545	0.3545	0.3545	0.3545	0.3545	0.3545	0.3545	0.3545	0.3545	0.3545	0.3545	0.3545	0.3545	0.3545	0.3545	0.3545	0.3545	0.3545	0.3545	0.3545	0.3545	0.3545	0.3545	0.3545	0.3545	0.3545	0.3545	0.3545	0.3545	0.3545	0.3545	0.3545	0.3545
0.355	0.355	0.355	0.355	0.355	0.355	0.355	0.355	0.355	0.355	0.355	0.355	0.355	0.355	0.355	0.355	0.355	0.355	0.355	0.355	0.355	0.355	0.355	0.355	0.355	0.355	0.355	0.355	0.355	0.355	0.355	0.355	0.355	0.355	0.355	0.355	0.355	0.355	0.355	0.355	0.355	0.355	0.355	0.355	0.355	0.355	0.355	0.355	0.355	0.355
0.3555	0.3555	0.3555	0.3555	0.3555	0.3555	0.3555	0.3555	0.3555	0.3555	0.3555	0.3555	0.3555	0.3555	0.3555	0.3555	0.3555	0.3555	0.3555	0.3555	0.3555	0.3555	0.3555	0.3555	0.3555	0.3555	0.3555	0.3555	0.3555	0.3555	0.3555	0.3555	0.3555	0.3555	0.3555	0.3555	0.3555	0.3555	0.3555	0.3555	0.3555	0.3555	0.3555	0.3555	0.3555	0.3555	0.3555	0.3555	0.3555	0.3555
0.356	0.356	0.356	0.356	0.356	0.356	0.356	0.356	0.356	0.356	0.356	0.356	0.356	0.356	0.356	0.356	0.356	0.356	0.356	0.356	0.356	0.356	0.356	0.356	0.356	0.356	0.356	0.356	0.356	0.356	0.356	0.356	0.356	0.356	0.356	0.356	0.356	0.356	0.356	0.356	0.356	0.356	0.356	0.356	0.356	0.356	0.356	0.356	0.356	0.356
0.3565	0.3565	0.3565	0.3565	0.3565	0.3565	0.3565	0.3565	0.3565	0.3565	0.3565	0.3565	0.3565	0.3565	0.3565	0.3565	0.3565	0.3565	0.3565	0.3565	0.3565	0.3565	0.3565	0.3565	0.3565	0.3565	0.3565	0.3565	0.3565	0.3565	0.3565	0.3565	0.3565	0.3565	0.3565	0.3565	0.3565	0.3565	0.3565	0.3565	0.3565	0.3565	0.3565	0.3565	0.3565	0.3565	0.3565	0.3565	0.3565	0.3565
0.357	0.357	0.357	0.357	0.357	0.357	0.357	0.357	0.357	0.357	0.357	0.357	0.357	0.357	0.357	0.357	0.357	0.357	0.357	0.357	0.357	0.357	0.357	0.357	0.357	0.357	0.357	0.357	0.357	0.357	0.357	0.357	0.357	0.357	0.357	0.357	0.357	0.357	0.357	0.357	0.357	0.357	0.357	0.357	0.357	0.357	0.357	0.357	0.357	0.357
0.3575	0.3575	0.3575	0.3575	0.3575	0.3575	0.3575	0.3575	0.3575	0.3575	0.3575	0.3575	0.3575	0.3575	0.3575	0.3575	0.3575	0.3575	0.3575	0.3575	0.3575	0.3575	0.3575	0.3575	0.3575	0.3575	0.3575	0.3575	0.3575	0.3575	0.3575	0.3575	0.3575	0.3575	0.3575	0.3575	0.3575	0.3575	0.3575	0.3575	0.3575	0.3575	0.3575	0.3575	0.3575	0.3575	0.3575	0.3575	0.3575	0.3575
0.358	0.358	0.358	0.358	0.358	0.358	0.358	0.358	0.358	0.358	0.358	0.358	0.358	0.358	0.358	0.358	0.358	0.358	0.358	0.358	0.358	0.358	0.358	0.358	0.358	0.358	0.358	0.358	0.358	0.358	0.358	0.358	0.358	0.358	0.358	0.358	0.358	0.358	0.358	0.358	0.358	0.358	0.358	0.358	0.358	0.358	0.358	0.358	0.358	0.358
0.3585	0.3585	0.3585	0.3585	0.3585	0.3585	0.3585	0.3585	0.3585	0.3585	0.3585	0.3585	0.3585	0.3585	0.3585	0.3585	0.3585	0.3585	0.3585	0.3585	0.3585	0.3585	0.3585	0.3585	0.3585	0.3585	0.3585	0.3585	0.3585	0.3585	0.3585	0.3585	0.3585	0.3585	0.3585	0.3585	0.3585	0.3585	0.3585	0.3585	0.3585	0.3585	0.3585	0.3585	0.3585	0.3585	0.3585	0.3585	0.3585	0.3585
0.359	0.359	0.359	0.359	0.359	0.359	0.359	0.359	0.359	0.359	0.359	0.359	0.359	0.359	0.359	0.359	0.359	0.359	0.359	0.359	0.359	0.359	0.359	0.359	0.359	0.359	0.359	0.359	0.359	0.359	0.359	0.359	0.359	0.359	0.359	0.359	0.359	0.359	0.359	0.359	0.359	0.359	0.359	0.359	0.359	0.359	0.359	0.359	0.359	0.359
0.3595	0.3595	0.3595	0.3595	0.3595	0.3595	0.3595	0.3595	0.3595	0.3595	0.3595	0.3595	0.3595	0.3595	0.3595	0.3595	0.3595	0.3595	0.3595	0.3595	0.3595	0.3595	0.3595	0.3595	0.3595	0.3595	0.3595	0.3595	0.3595	0.3595	0.3595	0.3595	0.3595	0.3595	0.3595	0.3595	0.3595	0.3595	0.3595	0.3595	0.3595	0.3595	0.3595	0.3595	0.3595	0.3595	0.3595	0.3595	0.3595	0.3595
0.36	0.36	0.36	0.36	0.36	0.36	0.36	0.36	0.36	0.36	0.36	0.36	0.36	0.36	0.36	0.36	0.36	0.36	0.36	0.36	0.36	0.36	0.36	0.36	0.36	0.36	0.36	0.36	0.36	0.36	0.36	0.36	0.36	0.36	0.36	0.36	0.36	0.36	0.36	0.36	0.36	0.36	0.36	0.36	0.36	0.36	0.36	0.36	0.36	0.36
0.3605	0.3605	0.3605	0.3605	0.3605	0.3605	0.3605	0.3605	0.3605	0.3605	0.3605	0.3605	0.3605	0.3605	0.3605	0.3605	0.3605	0.3605	0.3605	0.3605	0.3605	0.3605	0.3605	0.3605	0.3605	0.3605	0.3605	0.3605	0.3605	0.3605	0.3605	0.3605	0.3605	0.3605	0.3605	0.3605	0.3605	0.3605	0.3605	0.3605	0.3605	0.3605	0.3605	0.3605	0.3605	0.3605	0.3605	0.3605	0.3605	0.3605
0.361	0.361	0.361	0.361	0.361	0.361	0.361	0.361	0.361	0.361	0.361	0.361	0.361	0.361	0.361	0.361	0.361	0.361	0.361	0.361	0.361	0.361	0.361	0.361	0.361	0.361	0.361	0.361	0.361	0.361	0.361	0.361	0.361	0.361	0.361	0.361	0.361	0.361	0.361	0.361	0.361	0.361	0.361	0.361	0.361	0.361	0.361	0.361	0.361	0.361
0.3615	0.3615	0.3615	0.3615	0.3615	0.3615	0.3615	0.3615	0.3615	0.3615	0.3615	0.3615	0.3615	0.3615	0.3615	0.3615	0.3615	0.3615	0.3615	0.3615	0.3615	0.3615	0.3615	0.3615	0.3615	0.3615	0.3615	0.3615	0.3615	0.3615	0.3615	0.3615	0.3615	0.3615	0.3615	0.3615	0.3615	0.3615	0.3615	0.3615	0.3615	0.3615	0.3615	0.3615	0.3615	0.3615	0.3615	0.3615	0.3615	0.3615
0.362	0.362	0.362	0.362	0.362	0.362	0.362	0.362	0.362	0.362	0.362	0.362	0.362	0.362	0.362	0.362	0.362	0.362	0.362	0.362	0.362	0.362	0.362	0.362	0.362	0.362	0.362	0.362	0.362	0.362	0.362	0.362	0.362	0.362	0.362	0.362	0.362	0.362	0.362	0.362	0.362	0.362	0.362	0.362	0.362	0.362	0.362	0.362	0.362	0.362
0.3625	0.3625	0.3625	0.3625	0.3625	0.3625	0.3625	0.3625	0.3625	0.3625	0.3625	0.3625	0.3625	0.3625	0.3625	0.3625	0.3625	0.3625	0.3625	0.3625	0.3625	0.3625	0.3625	0.3625	0.3625	0.3625	0.3625	0.3625	0.3625	0.3625	0.3625	0.3625	0.3625	0.3625	0.3625	0.3625	0.3625	0.3625	0.3625	0.3625	0.3625	0.3625	0.3625	0.3625	0.3625	0.3625	0.3625	0.3625	0.3625	0.3625
0.363	0.363	0.363	0.363	0.363	0.363	0.363	0.363	0.363	0.363	0.363	0.363	0.363	0.363	0.363	0.363	0.363	0.363	0.363	0.363	0.363	0.363	0.363	0.363	0.363	0.363	0.363	0.363	0.363	0.363	0.363	0.363	0.363	0.363	0.363	0.363	0.363	0.363	0.363	0.363	0.363	0.363	0.363	0.363	0.363	0.363	0.363	0.363	0.363	0.363
0.3635	0.3635	0.3635	0.3635	0.3635	0.3635	0.3635	0.3635	0.3635	0.3635	0.3635	0.3635	0.3635	0.3635	0.3635	0.3635	0.3635	0.3635	0.3635	0.3635	0.3635	0.3635	0.3635	0.3635	0.3635	0.3635	0.3635	0.3635	0.3635	0.3635	0.3635	0.3635	0.3635	0.3635	0.3635	0.3635	0.3635	0.3635	0.3635	0.3635	0.3635	0.3635	0.3635	0.3635	0.3635	0.3635	0.3635	0.3635	0.3635	0.3635
0.364	0.364	0.364	0.364	0.364	0.364	0.364	0.364	0.364	0.364	0.364	0.364	0.364	0.364	0.364	0.364	0.364	0.364	0.364	0.364	0.364	0.364	0.364	0.364	0.364	0.364	0.364	0.364	0.364	0.364	0.364	0.364	0.364	0.364	0.364	0.364	0.364	0.364	0.364	0.364	0.364	0.364	0.364	0.364	0.364	0.364	0.364	0.364	0.364	0.364
0.3645	0.3645	0.3645	0.3645	0.3645	0.3645	0.3645	0.3645	0.3645	0.3645	0.3645	0.3645	0.3645	0.3645	0.3645	0.3645	0.3645	0.3645	0.3645	0.3645	0.3645	0.3645	0.3645	0.3645	0.3645	0.3645	0.3645	0.3645	0.3645	0.3645	0.3645	0.3645	0.3645	0.3645	0.3645	0.3645	0.3645	0.3645	0.3645	0.3645	0.3645	0.3645	0.3645	0.3645	0.3645	0.3645	0.3645	0.3645	0.3645	0.3645
0.365	0.365	0.365	0.365	0.365	0.365	0.365	0.365	0.365	0.365	0.365	0.365	0.365	0.365	0.365	0.365	0.365	0.365	0.365	0.365	0.365	0.365	0.365	0.365	0.365	0.365	0.365	0.365	0.365	0.365	0.365	0.365	0.365	0.365	0.365	0.365	0.365	0.365	0.365	0.365	0.365	0.365	0.365	0.365	0.365	0.365	0.365	0.365	0.365	0.365
0.3655	0.3655	0.3655	0.3655	0.3655	0.3655	0.3655	0.3655	0.3655	0.3655	0.3655	0.3655	0.3655	0.3655	0.3655	0.3655	0.3655	0.3655	0.3655	0.3655	0.3655	0.3655	0.3655	0.3655	0.3655	0.3655	0.3655	0.3655	0.3655	0.3655	0.3655	0.3655	0.3655	0.3655	0.3655	0.3655	0.3655	0.3655	0.3655	0.3655	0.3655	0.3655	0.3655	0.3655	0.3655	0.3655	0.3655	0.3655	0.3655	0.3655
0.366	0.366	0.366	0.366	0.366	0.366	0.366	0.366	0.366	0.366	0.366	0.366	0.366	0.366	0.366	0.366	0.366	0.366	0.366	0.366	0.366	0.366	0.366	0.366	0.366	0.366	0.366	0.366	0.366	0.366	0.366	0.366	0.366	0.366	0.366	0.366	0.366	0.366	0.366	0.366	0.366	0.366	0.366	0.366	0.366	0.366	0.366	0.366	0.366	0.366
0.3665	0.3665	0.3665	0.3665	0.3665	0.3665	0.3665	0.3665	0.3665	0.3665	0.3665	0.3665	0.3665	0.3665	0.3665	0.3665	0.3665	0.3665	0.3665	0.3665	0.3665	0.3665	0.3665	0.3665	0.3665	0.3665	0.3665	0.3665	0.3665	0.3665	0.3665	0.3665	0.3665	0.3665	0.3665	0.3665	0.3665	0.3665	0.3665	0.3665	0.3665	0.3665	0.3665	0.3665	0.3665	0.3665	0.3665	0.3665	0.3665	0.3665
0.367	0.367	0.367	0.367	0.367	0.367	0.367	0.367	0.367	0.367	0.367	0.367	0.367	0.367	0.367	0.367	0.367	0.367	0.367	0.367	0.367	0.367	0.367	0.367	0.367	0.367	0.367	0.367	0.367	0.367	0.367	0.367	0.367	0.367	0.367	0.367	0.367	0.367	0.367	0.367	0.367	0.367	0.367	0.367	0.367	0.367	0.367	0.367	0.367	0.367
0.3675	0.3675	0.3675	0.3675	0.3675	0.3675	0.3675	0.3675	0.3675	0.3675	0.3675	0.3675	0.3675	0.3675	0.3675	0.3675	0.3675	0.3675	0.3675	0.3675	0.3675	0.3675	0.3675	0.3675	0.3675	0.3675	0.3675	0.3675	0.3675	0.3675	0.3675	0.3675	0.3675	0.3675	0.3675	0.3675	0.3675	0.3675	0.3675	0.3675	0.3675	0.3675	0.3675	0.3675	0.3675	0.3675	0.3675	0.3675	0.3675	0.3675
0.368	0.368	0.368	0.368	0.368	0.368	0.368	0.368	0.368	0.368	0.368	0.368	0.368	0.368	0.368	0.368	0.368	0.368	0.368	0.368	0.368	0.368	0.368	0.368	0.368	0.368	0.368	0.368	0.368	0.368	0.368	0.368	0.368	0.368	0.368	0.368	0.368	0.368	0.368	0.368	0.368	0.368	0.368	0.368	0.368	0.368	0.368	0.368	0.368	0.368
0.3685	0.3685	0.3685	0.3685	0.3685	0.3685	0.3685	0.3685	0.3685	0.3685	0.3685	0.3685	0.3685	0.3685	0.3685	0.3685	0.3685	0.3685	0.3685	0.3685	0.3685	0.3685	0.3685	0.3685	0.3685	0.3685	0.3685	0.3685	0.3685	0.3685	0.3685	0.3685	0.3685	0.3685	0.3685	0.3685	0.3685	0.3685	0.3685	0.3685	0.3685	0.3685	0.3685	0.3685	0.3685	0.3685	0.3685	0.3685	0.3685	0.3685
0.369	0.369	0.369	0.369	0.369	0.369	0.369	0.369	0.369	0.369	0.369	0.369	0.369	0.369	0.369	0.369	0.369	0.369	0.369	0.369	0.369	0.369	0.369	0.369	0.369	0.369	0.369	0.369	0.369	0.369	0.369	0.369	0.369	0.369	0.369	0.369	0.369	0.369	0.369	0.369	0.369	0.369	0.369	0.369	0.369	0.369	0.369	0.369	0.369	0.369
0.3695	0.3695	0.3695	0.3695	0.3695	0.3695	0.3695	0.3695	0.3695	0.3695	0.3695	0.3695	0.3695	0.3695	0.3695	0.3695	0.3695	0.3695	0.3695	0.3695	0.3695	0.3695	0.3695	0.3695	0.3695	0.3695	0.3695	0.3695	0.3695	0.3695	0.3695	0.3695	0.3695	0.3695	0.3695	0.3695	0.3695	0.3695	0.3695	0.3695	0.3695	0.3695	0.3695	0.3695	0.3695	0.3695	0.3695	0.3695	0.3695	0.3695
0.37	0.37	0.37	0.37	0.37	0.37	0.37	0.37	0.37	0.37	0.37	0.37	0.37	0.37	0.37	0.37	0.37	0.37	0.37	0.37	0.37	0.37	0.37	0.37	0.37	0.37	0.37	0.37	0.37	0.37	0.37	0.37	0.37	0.37	0.37	0.37	0.37	0.37	0.37	0.37	0.37	0.37	0.37	0.37	0.37	0.37	0.37	0.37	0.37	0.37
0.3705	0.3705	0.3705	0.3705	0.3705	0.3705	0.3705	0.3705	0.3705	0.3705	0.3705	0.3705	0.3705	0.3705	0.3705	0.3705	0.3705	0.3705	0.3705	0.3705	0.3705	0.3705	0.3705	0.3705	0.3705	0.3705	0.3705	0.3705	0.3705	0.3705	0.3705	0.3705	0.3705	0.3705	0.3705	0.3705	0.3705	0.3705	0.3705	0.3705	0.3705	0.3705	0.3705	0.3705	0.3705	0.3705	0.3705	0.3705	0.3705	0.3705
0.371	0.371	0.371	0.371	0.371	0.371	0.371	0.371	0.371	0.371	0.371	0.371	0.371	0.371	0.371	0.371	0.371	0.371	0.371	0.371	0.371	0.371	0.371	0.371	0.371	0.371	0.371	0.371	0.371	0.371	0.371	0.371	0.371	0.371	0.371	0.371	0.371	0.371	0.371	0.371	0.371	0.371	0.371	0.371	0.371	0.371	0.371	0.371	0.371	0.371
0.3715	0.3715	0.3715	0.3715	0.3715	0.3715	0.3715	0.3715	0.3715	0.3715	0.3715	0.3715	0.3715	0.3715	0.3715	0.3715	0.3715	0.3715	0.3715	0.3715	0.3715	0.3715	0.3715	0.3715	0.3715	0.3715	0.3715	0.3715	0.3715	0.3715	0.3715	0.3715	0.3715	0.3715	0.3715	0.3715	0.3715	0.3715	0.3715	0.3715	0.3715	0.3715	0.3715	0.3715	0.3715	0.3715	0.3715	0.3715	0.3715	0.3715
0.372	0.372	0.372	0.372	0.372	0.372	0.372	0.372	0.372	0.372	0.372	0.372	0.372	0.372	0.372	0.372	0.372	0.372	0.372	0.372	0.372	0.372	0.372	0.372	0.372	0.372	0.372	0.372	0.372	0.372	0.372	0.372	0.372	0.372	0.372	0.372	0.372	0.372	0.372	0.372	0.372	0.372	0.372	0.372	0.372	0.372	0.372	0.372	0.372	0.372
0.3725	0.3725	0.3725	0.3725	0.3725	0.3725	0.3725	0.3725	0.3725	0.3725	0.3725	0.3725	0.3725	0.3725	0.3725	0.3725	0.3725	0.3725	0.3725	0.3725	0.3725	0.3725	0.3725	0.3725	0.3725	0.3725	0.3725	0.3725	0.3725	0.3725	0.3725	0.3725	0.3725	0.3725	0.3725	0.3725	0.3725	0.3725	0.3725	0.3725	0.3725	0.3725	0.3725	0.3725	0.3725	0.3725	0.3725	0.3725	0.3725	0.3725
0.373	0.373	0.373	0.373	0.373	0.373	0.373	0.373	0.373	0.373	0.373	0.373	0.373	0.373	0.373	0.373	0.373	0.373	0.373	0.373	0.373	0.373	0.373	0.373	0.373	0.373	0.373	0.373	0.373	0.373	0.373	0.373	0.373	0.373	0.373	0.373	0.373	0.373	0.373	0.373	0.373	0.373	0.373	0.373	0.373	0.373	0.373	0.373	0.373	0.373
0.3735	0.3735	0.3735	0.3735	0.3735	0.3735	0.3735	0.3735	0.3735	0.3735	0.3735	0.3735	0.3735	0.3735	0.3735	0.3735	0.3735	0.3735	0.3735	0.3735	0.3735	0.3735	0.3735	0.3735	0.3735	0.3735	0.3735	0.3735	0.3735	0.3735	0.3735	0.3735	0.3735	0.3735	0.3735	0.3735	0.3735	0.3735	0.3735	0.3735	0.3735	0.3735	0.3735	0.3735	0.3735	0.3735	0.3735	0.3735	0.3735	0.3735
0.374	0.374	0.374	0.374	0.374	0.374	0.374	0.374	0.374	0.374	0.374	0.374	0.374	0.374	0.374	0.374	0.374	0.374	0.374	0.374	0.374	0.374	0.374	0.374	0.374	0.374	0.374	0.374	0.374	0.374	0.374	0.374	0.374	0.374	0.374	0.374	0.374	0.374	0.374	0.374	0.374	0.374	0.374	0.374	0.374	0.374	0.374	0.374	0.374	0.374
0.3745	0.3745	0.3745	0.3745	0.3745	0.3745	0.3745	0.3745	0.3745	0.3745	0.3745	0.3745	0.3745	0.3745	0.3745	0.3745	0.3745	0.3745	0.3745	0.3745	0.3745	0.3745	0.3745	0.3745	0.3745	0.3745	0.3745	0.3745	0.3745	0.3745	0.3745	0.3745	0.3745	0.3745	0.3745	0.3745	0.3745	0.3745	0.3745	0.3745	0.3745	0.3745	0.3745	0.3745	0.3745	0.3745	0.3745	0.3745	0.3745	0.3745
0.375	0.375	0.375	0.375	0.375	0.375	0.375	0.375	0.375	0.375	0.375	0.375	0.375	0.375	0.375	0.375	0.375	0.375	0.375	0.375	0.375	0.375	0.375	0.375	0.375	0.375	0.375	0.375	0.375	0.375	0.375	0.375	0.375	0.375	0.375	0.375	0.375	0.375	0.375	0.375	0.375	0.375	0.375	0.375	0.375	0.375	0.375	0.375	0.375	0.375
0.3755	0.3755	0.3755	0.3755	0.3755	0.3755	0.3755	0.3755	0.3755	0.3755	0.3755	0.3755	0.3755	0.3755	0.3755	0.3755	0.3755	0.3755	0.3755	0.3755	0.3755	0.3755	0.3755	0.3755	0.3755	0.3755	0.3755	0.3755	0.3755	0.3755	0.3755	0.3755	0.3755	0.3755	0.3755	0.3755	0.3755	0.3755	0.3755	0.3755	0.3755	0.3755	0.3755	0.3755	0.3755	0.3755	0.3755	0.3755	0.3755	0.3755
0.376	0.376	0.376	0.376	0.376	0.376	0.376	0.376	0.376	0.376	0.376	0.376	0.376	0.376	0.376	0.376	0.376	0.376	0.376	0.376	0.376	0.376	0.376	0.376	0.376	0.376	0.376	0.376	0.376	0.376	0.376	0.376	0.376	0.376	0.376	0.376	0.376	0.376	0.376	0.376	0.376	0.376	0.376	0.376	0.376	0.376	0.376	0.376	0.376	0.376
0.3765	0.3765	0.3765	0.3765	0.3765	0.3765	0.3765	0.3765	0.3765	0.3765	0.3765	0.3765	0.3765	0.3765	0.3765	0.3765	0.3765	0.3765	0.3765	0.3765	0.3765	0.3765	0.3765	0.3765	0.3765	0.3765	0.3765	0.3765	0.3765	0.3765	0.3765	0.3765	0.3765	0.3765	0.3765	0.3765	0.3765	0.3765	0.3765	0.3765	0.3765	0.3765	0.3765	0.3765	0.3765	0.3765	0.3765	0.3765	0.3765	0.3765
0.377	0.377	0.377	0.377	0.377	0.377	0.377	0.377	0.377	0.377	0.377	0.377	0.377	0.377	0.377	0.377	0.377	0.377	0.377	0.377	0.377	0.377	0.377	0.377	0.377	0.377	0.377	0.377	0.377	0.377	0.377	0.377	0.377	0.377	0.377	0.377	0.377	0.377	0.377	0.377	0.377	0.377	0.377	0.377	0.377	0.377	0.377	0.377	0.377	0.377
0.3775	0.3775	0.3775	0.3775	0.3775	0.3775	0.3775	0.3775	0.3775	0.3775	0.3775	0.3775	0.3775	0.3775	0.3775	0.3775	0.3775	0.3775	0.3775	0.3775	0.3775	0.3775	0.3775	0.3775	0.3775	0.3775	0.3775	0.3775	0.3775	0.3775	0.3775	0.3775	0.3775	0.3775	0.3775	0.3775	0.3775	0.3775	0.3775	0.3775	0.3775	0.3775	0.3775	0.3775	0.3775	0.3775	0.3775	0.3775	0.3775	0.3775
0.378	0.378	0.378	0.378	0.378	0.378	0.378	0.378	0.378	0.378	0.378	0.378	0.378	0.378	0.378	0.378	0.378	0.378	0.378	0.378	0.378	0.378	0.378	0.378	0.378	0.378	0.378	0.378	0.378	0.378	0.378	0.378	0.378	0.378	0.378	0.378	0.378	0.378	0.378	0.378	0.378	0.378	0.378	0.378	0.378	0.378	0.378	0.378	0.378	0.378
0.3785	0.3785	0.3785	0.3785	0.3785	0.3785	0.3785	0.3785	0.3785	0.3785	0.3785	0.3785	0.3785	0.3785	0.3785	0.3785	0.3785	0.3785	0.3785	0.3785	0.3785	0.3785	0.3785	0.3785	0.3785	0.3785	0.3785	0.3785	0.3785	0.3785	0.3785	0.3785	0.3785	0.3785	0.3785	0.3785	0.3785	0.3785	0.3785	0.3785	0.3785	0.3785	0.3785	0.3785	0.3785	0.3785	0.3785	0.3785	0.3785	0.3785
0.379	0.379	0.379	0.379	0.379	0.379	0.379	0.379	0.379	0.379	0.379	0.379	0.379	0.379	0.379	0.379	0.379	0.379	0.379	0.379	0.379	0.379	0.379	0.379	0.379	0.379	0.379	0.379	0.379	0.379	0.379	0.379	0.379	0.379	0.379	0.379	0.379	0.379	0.379	0.379	0.379	0.379	0.379	0.379	0.379	0.379	0.379	0.379	0.379	0.379
0.3795	0.3795	0.3795	0.3795	0.3795	0.3795	0.3795	0.3795	0.3795	0.3795	0.3795	0.3795	0.3795	0.3795	0.3795	0.3795	0.3795	0.3795	0.3795	0.3795	0.3795	0.3795	0.3795	0.3795	0.3795	0.3795	0.3795	0.3795	0.3795	0.3795	0.3795	0.3795	0.3795	0.3795	0.3795	0.3795	0.3795	0.3795	0.3795	0.3795	0.3795	0.3795	0.3795	0.3795	0.3795	0.3795	0.3795	0.3795	0.3795	0.3795
0.38	0.38	0.38	0.38	0.38	0.38	0.38	0.38	0.38	0.38	0.38	0.38	0.38	0.38	0.38	0.38	0.38	0.38	0.38	0.38	0.38	0.38	0.38	0.38	0.38	0.38	0.38	0.38	0.38	0.38	0.38	0.38	0.38	0.38	0.38	0.38	0.38	0.38	0.38	0.38	0.38	0.38	0.38	0.38	0.38	0.38	0.38	0.38	0.38	0.38
0.3805	0.3805	0.3805	0.3805	0.3805	0.3805	0.3805	0.3805	0.3805	0.3805	0.3805	0.3805	0.3805	0.3805	0.3805	0.3805	0.3805	0.3805	0.3805	0.3805	0.3805	0.3805	0.3805	0.3805	0.3805	0.3805	0.3805	0.3805	0.3805	0.3805	0.3805	0.3805	0.3805	0.3805	0.3805	0.3805	0.3805	0.3805	0.3805	0.3805	0.3805	0.3805	0.3805	0.3805	0.3805	0.3805	0.3805	0.3805	0.3805	0.3805
0.381	0.381	0.381	0.381	0.381	0.381	0.381	0.381	0.381	0.381	0.381	0.381	0.381	0.381	0.381	0.381	0.381	0.381	0.381	0.381	0.381	0.381	0.381	0.381	0.381	0.381	0.381	0.381	0.381	0.381	0.381	0.381	0.381	0.381	0.381	0.381	0.381	0.381	0.381	0.381	0.381	0.381	0.381	0.381	0.381	0.381	0.381	0.381	0.381	0.381
0.3815	0.3815	0.3815	0.3815	0.3815	0.3815	0.3815	0.3815	0.3815	0.3815	0.3815	0.3815	0.3815	0.3815	0.3815	0.3815	0.3815	0.3815	0.3815	0.3815	0.3815	0.3815	0.3815	0.3815	0.3815	0.3815	0.3815	0.3815	0.3815	0.3815	0.3815	0.3815	0.3815	0.3815	0.3815	0.3815	0.3815	0.3815	0.3815	0.3815	0.3815	0.3815	0.3815	0.3815	0.3815	0.3815	0.3815	0.3815	0.3815	0.3815
0.382	0.382	0.382	0.382	0.382	0.382	0.382	0.382	0.382	0.382	0.382	0.382	0.382	0.382	0.382	0.382	0.382	0.382	0.382	0.382	0.382	0.382	0.382	0.382	0.382	0.382	0.382	0.382	0.382	0.382	0.382	0.382	0.382	0.382	0.382	0.382	0.382	0.382	0.382	0.382	0.382	0.382	0.382	0.382	0.382	0.382	0.382	0.382	0.382	0.382
0.3825	0.3825	0.3825	0.3825	0.3825	0.3825	0.3825	0.3825	0.3825	0.3825	0.3825	0.3825	0.3825	0.3825	0.3825	0.3825	0.3825	0.3825	0.3825	0.3825	0.3825	0.3825	0.3825	0.3825	0.3825	0.3825	0.3825	0.3825	0.3825	0.3825	0.3825	0.3825	0.3825	0.3825	0.3825	0.3825	0.3825	0.3825	0.3825	0.3825	0.3825	0.3825	0.3825	0.3825	0.3825	0.3825	0.3825	0.3825	0.3825	0.3825
0.383	0.383	0.383	0.383	0.383	0.383	0.383	0.383	0.383	0.383	0.383	0.383	0.383	0.383	0.383	0.383	0.383	0.383	0.383	0.383	0.383	0.383	0.383	0.383	0.383	0.383	0.383	0.383	0.383	0.383	0.383	0.383	0.383	0.383	0.383	0.383	0.383	0.383	0.383	0.383	0.383	0.383	0.383	0.383	0.383	0.383	0.383	0.383	0.383	0.383
0.3835	0.3835	0.3835	0.3835	0.3835	0.3835	0.3835	0.3835	0.3835	0.3835	0.3835	0.3835	0.3835	0.3835	0.3835	0.3835	0.3835	0.3835	0.3835	0.3835	0.3835	0.3835	0.3835	0.3835	0.3835	0.3835	0.3835	0.3835	0.3835	0.3835	0.3835	0.3835	0.3835	0.3835	0.3835	0.3835	0.3835	0.3835	0.3835	0.3835	0.3835	0.3835	0.3835	0.3835	0.3835	0.3835	0.3835	0.3835	0.3835	0.3835
0.384	0.384	0.384	0.384	0.384	0.384	0.384	0.384	0.384	0.384	0.384	0.384	0.384	0.384	0.384	0.384	0.384	0.384	0.384	0.384	0.384	0.384	0.384	0.384	0.384	0.384	0.384	0.384	0.384	0.384	0.384	0.384	0.384	0.384	0.384	0.384	0.384	0.384	0.384	0.384	0.384	0.384	0.384	0.384	0.384	0.384	0.384	0.384	0.384	0.384
0.3845	0.3845	0.3845	0.3845	0.3845	0.3845	0.3845	0.3845	0.3845	0.3845	0.3845	0.3845	0.3845	0.3845	0.3845	0.3845	0.3845	0.3845	0.3845	0.3845	0.3845	0.3845	0.3845	0.3845	0.3845	0.3845	0.3845	0.3845	0.3845	0.3845	0.3845	0.3845	0.3845	0.3845	0.3845	0.3845	0.3845	0.3845	0.3845	0.3845	0.3845	0.3845	0.3845	0.3845	0.3845	0.3845	0.3845	0.3845	0.3845	0.3845
0.385	0.385	0.385	0.385	0.385	0.385	0.385	0.385	0.385	0.385	0.385	0.385	0.385	0.385	0.385	0.385	0.385	0.385	0.385	0.385	0.385	0.385	0.385	0.385	0.385	0.385	0.385	0.385	0.385	0.385	0.385	0.385	0.385	0.385	0.385	0.385	0.385	0.385	0.385	0.385	0.385	0.385	0.385	0.385	0.385	0.385	0.385	0.385	0.385	0.385
0.3855	0.3855	0.3855	0.3855	0.3855	0.3855	0.3855	0.3855	0.3855	0.3855	0.3855	0.3855	0.3855	0.3855	0.3855	0.3855	0.3855	0.3855	0.3855	0.3855	0.3855	0.3855	0.3855	0.3855	0.3855	0.3855	0.3855	0.3855	0.3855	0.3855	0.3855	0.3855	0.3855	0.3855	0.3855	0.3855	0.3855	0.3855	0.3855	0.3855	0.3855	0.3855	0.3855	0.3855	0.3855	0.3855	0.3855	0.3855	0.3855	0.3855
0.386	0.386	0.386	0.386	0.386	0.386	0.386	0.386	0.386	0.386	0.386	0.386	0.386	0.386	0.386	0.386	0.386	0.386	0.386	0.386	0.386	0.386	0.386	0.386	0.386	0.386	0.386	0.386	0.386	0.386	0.386	0.386	0.386	0.386	0.386	0.386	0.386	0.386	0.386	0.386	0.386	0.386	0.386	0.386	0.386	0.386	0.386	0.386	0.386	0.386
0.3865	0.3865	0.3865	0.3865	0.3865	0.3865	0.3865	0.3865	0.3865	0.3865	0.3865	0.3865	0.3865	0.3865	0.3865	0.3865	0.3865	0.3865	0.3865	0.3865	0.3865	0.3865	0.3865	0.3865	0.3865	0.3865	0.3865	0.3865	0.3865	0.3865	0.3865	0.3865	0.3865	0.3865	0.3865	0.3865	0.3865	0.3865	0.3865	0.3865	0.3865	0.3865	0.3865	0.3865	0.3865	0.3865	0.3865	0.3865	0.3865	0.3865
0.387	0.387	0.387	0.387	0.387	0.387	0.387	0.387	0.387	0.387	0.387	0.387	0.387	0.387	0.387	0.387	0.387	0.387	0.387	0.387	0.387	0.387	0.387	0.387	0.387	0.387	0.387	0.387	0.387	0.387	0.387	0.387	0.387	0.387	0.387	0.387	0.387	0.387	0.387	0.387	0.387	0.387	0.387	0.387	0.387	0.387	0.387	0.387	0.387	0.387
0.3875	0.3875	0.3875	0.3875	0.3875	0.3875	0.3875	0.3875	0.3875	0.3875	0.3875	0.3875	0.3875	0.3875	0.3875	0.3875	0.3875	0.3875	0.3875	0.3875	0.3875	0.3875	0.3875	0.3875	0.3875	0.3875	0.3875	0.3875	0.3875	0.3875	0.3875	0.3875	0.3875	0.3875	0.3875	0.3875	0.3875	0.3875	0.3875	0.3875	0.3875	0.3875	0.3875	0.3875	0.3875	0.3875	0.3875	0.3875	0.3875	0.3875
0.388	0.388	0.388	0.388	0.388	0.388	0.388	0.388	0.388	0.388	0.388	0.388	0.388	0.388	0.388	0.388	0.388	0.388	0.388	0.388	0.388	0.388	0.388	0.388	0.388	0.388	0.388	0.388	0.388	0.388	0.388	0.388	0.388	0.388	0.388	0.388	0.388	0.388	0.388	0.388	0.388	0.388	0.388	0.388	0.388	0.388	0.388	0.388	0.388	0.388
0.3885	0.3885	0.3885	0.3885	0.3885	0.3885	0.3885	0.3885	0.3885	0.3885	0.3885	0.3885	0.3885	0.3885	0.3885	0.3885	0.3885	0.3885	0.3885	0.3885	0.3885	0.3885	0.3885	0.3885	0.3885	0.3885	0.3885	0.3885	0.3885	0.3885	0.3885	0.3885	0.3885	0.3885	0.3885	0.3885	0.3885	0.3885	0.3885	0.3885	0.3885	0.3885	0.3885	0.3885	0.3885	0.3885	0.3885	0.3885	0.3885	0.3885
0.389	0.389	0.389	0.389	0.389	0.389	0.389	0.389	0.389	0.389	0.389	0.389	0.389	0.389	0.389	0.389	0.389	0.389	0.389	0.389	0.389	0.389	0.389	0.389	0.389	0.389	0.389	0.389	0.389	0.389	0.389	0.389	0.389	0.389	0.389	0.389	0.389	0.389	0.389	0.389	0.389	0.389	0.389	0.389	0.389	0.389	0.389	0.389	0.389	0.389
0.3895	0.3895	0.3895	0.3895	0.3895	0.3895	0.3895	0.3895	0.3895	0.3895	0.3895	0.3895	0.3895	0.3895	0.3895	0.3895	0.3895	0.3895	0.3895	0.3895	0.3895	0.3895	0.3895	0.3895	0.3895	0.3895	0.3895	0.3895	0.3895	0.3895	0.3895	0.3895	0.3895	0.3895	0.3895	0.3895	0.3895	0.3895	0.3895	0.3895	0.3895	0.3895	0.3895	0.3895	0.3895	0.3895	0.3895	0.3895	0.3895	0.3895
0.39	0.39	0.39	0.39	0.39	0.39	0.39	0.39	0.39	0.39	0.39	0.39	0.39	0.39	0.39	0.39	0.39	0.39	0.39	0.39	0.39	0.39	0.39	0.39	0.39	0.39	0.39	0.39	0.39	0.39	0.39	0.39	0.39	0.39	0.39	0.39	0.39	0.39	0.39	0.39	0.39	0.39	0.39	0.39	0.39	0.39	0.39	0.39	0.39	0.39
0.3905	0.3905	0.3905	0.3905	0.3905	0.3905	0.3905	0.3905	0.3905	0.3905	0.3905	0.3905	0.3905	0.3905	0.3905	0.3905	0.3905	0.3905	0.3905	0.3905	0.3905	0.3905	0.3905	0.3905	0.3905	0.3905	0.3905	0.3905	0.3905	0.3905	0.3905	0.3905	0.3905	0.3905	0.3905	0.3905	0.3905	0.3905	0.3905	0.3905	0.3905	0.3905	0.3905	0.3905	0.3905	0.3905	0.3905	0.3905	0.3905	0.3905
0.391	0.391	0.391	0.391	0.391	0.391	0.391	0.391	0.391	0.391	0.391	0.391	0.391	0.391	0.391	0.391	0.391	0.391	0.391	0.391	0.391	0.391	0.391	0.391	0.391	0.391	0.391	0.391	0.391	0.391	0.391	0.391	0.391	0.391	0.391	0.391	0.391	0.391	0.391	0.391	0.391	0.391	0.391	0.391	0.391	0.391	0.391	0.391	0.391	0.391
0.3915	0.3915	0.3915	0.3915	0.3915	0.3915	0.3915	0.3915	0.3915	0.3915	0.3915	0.3915	0.3915	0.3915	0.3915	0.3915	0.3915	0.3915	0.3915	0.3915	0.3915	0.3915	0.3915	0.3915	0.3915	0.3915	0.3915	0.3915	0.3915	0.3915	0.3915	0.3915	0.3915	0.3915	0.3915	0.3915	0.3915	0.3915	0.3915	0.3915	0.3915	0.3915	0.3915	0.3915	0.3915	0.3915	0.3915	0.3915	0.3915	0.3915
0.392	0.392	0.392	0.392	0.392	0.392	0.392	0.392	0.392	0.392	0.392	0.392	0.392	0.392	0.392	0.392	0.392	0.392	0.392	0.392	0.392	0.392	0.392	0.392	0.392	0.392	0.392	0.392	0.392	0.392	0.392	0.392	0.392	0.392	0.392	0.392	0.392	0.392	0.392	0.392	0.392	0.392	0.392	0.392	0.392	0.392	0.392	0.392	0.392	0.392
0.3925	0.3925	0.3925	0.3925	0.3925	0.3925	0.3925	0.3925	0.3925	0.3925	0.3925	0.3925	0.3925	0.3925	0.3925	0.3925	0.3925	0.3925	0.3925	0.3925	0.3925	0.3925	0.3925	0.3925	0.3925	0.3925	0.3925	0.3925	0.3925	0.3925	0.3925	0.3925	0.3925	0.3925	0.3925	0.3925	0.3925	0.3925	0.3925	0.3925	0.3925	0.3925	0.3925	0.3925	0.3925	0.3925	0.3925	0.3925	0.3925	0.3925
0.393	0.393	0.393	0.393	0.393	0.393	0.393	0.393	0.393	0.393	0.393	0.393	0.393	0.393	0.393	0.393	0.393	0.393	0.393	0.393	0.393	0.393	0.393	0.393	0.393	0.393	0.393	0.393	0.393	0.393	0.393	0.393	0.393	0.393	0.393	0.393	0.393	0.393	0.393	0.393	0.393	0.393	0.393	0.393	0.393	0.393	0.393	0.393	0.393	0.393
0.3935	0.3935	0.3935	0.3935	0.3935	0.3935	0.3935	0.3935	0.3935	0.3935	0.3935	0.3935	0.3935	0.3935	0.3935	0.3935	0.3935	0.3935	0.3935	0.3935	0.3935	0.3935	0.3935	0.3935	0.3935	0.3935	0.3935	0.3935	0.3935	0.3935	0.3935	0.3935	0.3935	0.3935	0.3935	0.3935	0.3935	0.3935	0.3935	0.3935	0.3935	0.3935	0.3935	0.3935	0.3935	0.3935	0.3935	0.3935	0.3935	0.3935
0.394	0.394	0.394	0.394	0.394	0.394	0.394	0.394	0.394	0.394	0.394	0.394	0.394	0.394	0.394	0.394	0.394	0.394	0.394	0.394	0.394	0.394	0.394	0.394	0.394	0.394	0.394	0.394	0.394	0.394	0.394	0.394	0.394	0.394	0.394	0.394	0.394	0.394	0.394	0.394	0.394	0.394	0.394	0.394	0.394	0.394	0.394	0.394	0.394	0.394
0.3945	0.3945	0.3945	0.3945	0.3945	0.3945	0.3945	0.3945	0.3945	0.3945	0.3945	0.3945	0.3945	0.3945	0.3945	0.3945	0.3945	0.3945	0.3945	0.3945	0.3945	0.3945	0.3945	0.3945	0.3945	0.3945	0.3945	0.3945	0.3945	0.3945	0.3945	0.3945	0.3945	0.3945	0.3945	0.3945	0.3945	0.3945	0.3945	0.3945	0.3945	0.3945	0.3945	0.3945	0.3945	0.3945	0.3945	0.3945	0.3945	0.3945
0.395	0.395	0.395	0.395	0.395	0.395	0.395	0.395	0.395	0.395	0.395	0.395	0.395	0.395	0.395	0.395	0.395	0.395	0.395	0.395	0.395	0.395	0.395	0.395	0.395	0.395	0.395	0.395	0.395	0.395	0.395	0.395	0.395	0.395	0.395	0.395	0.395	0.395	0.395	0.395	0.395	0.395	0.395	0.395	0.395	0.395	0.395	0.395	0.395	0.395
0.3955	0.3955	0.3955	0.3955	0.3955	0.3955	0.3955	0.3955	0.3955	0.3955	0.3955	0.3955	0.3955	0.3955	0.3955	0.3955	0.3955	0.3955	0.3955	0.3955	0.3955	0.3955	0.3955	0.3955	0.3955	0.3955	0.3955	0.3955	0.3955	0.3955	0.3955	0.3955	0.3955	0.3955	0.3955	0.3955	0.3955	0.3955	0.3955	0.3955	0.3955	0.3955	0.3955	0.3955	0.3955	0.3955	0.3955	0.3955	0.3955	0.3955
0.396	0.396	0.396	0.396	0.396	0.396	0.396	0.396	0.396	0.396	0.396	0.396	0.396	0.396	0.396	0.396	0.396	0.396	0.396	0.396	0.396	0.396	0.396	0.396	0.396	0.396	0.396	0.396	0.396	0.396	0.396	0.396	0.396	0.396	0.396	0.396	0.396	0.396	0.396	0.396	0.396	0.396	0.396	0.396	0.396	0.396	0.396	0.396	0.396	0.396
0.3965	0.3965	0.3965	0.3965	0.3965	0.3965	0.3965	0.3965	0.3965	0.3965	0.3965	0.3965	0.3965	0.3965	0.3965	0.3965	0.3965	0.3965	0.3965	0.3965	0.3965	0.3965	0.3965	0.3965	0.3965	0.3965	0.3965	0.3965	0.3965	0.3965	0.3965	0.3965	0.3965	0.3965	0.3965	0.3965	0.3965	0.3965	0.3965	0.3965	0.3965	0.3965	0.3965	0.3965	0.3965	0.3965	0.3965	0.3965	0.3965	0.3965
0.397	0.397	0.397	0.397	0.397	0.397	0.397	0.397	0.397	0.397	0.397	0.397	0.397	0.397	0.397	0.397	0.397	0.397	0.397	0.397	0.397	0.397	0.397	0.397	0.397	0.397	0.397	0.397	0.397	0.397	0.397	0.397	0.397	0.397	0.397	0.397	0.397	0.397	0.397	0.397	0.397	0.397	0.397	0.397	0.397	0.397	0.397	0.397	0.397	0.397
0.3975	0.3975	0.3975	0.3975	0.3975	0.3975	0.3975	0.3975	0.3975	0.3975	0.3975	0.3975	0.3975	0.3975	0.3975	0.3975	0.3975	0.3975	0.3975	0.3975	0.3975	0.3975	0.3975	0.3975	0.3975	0.3975	0.3975	0.3975	0.3975	0.3975	0.3975	0.3975	0.3975	0.3975	0.3975	0.3975	0.3975	0.3975	0.3975	0.3975	0.3975	0.3975	0.3975	0.3975	0.3975	0.3975	0.3975	0.3975	0.3975	0.3975
0.398	0.398	0.398	0.398	0.398	0.398	0.398	0.398	0.398	0.398	0.398	0.398	0.398	0.398	0.398	0.398	0.398	0.398	0.398	0.398	0.398	0.398	0.398	0.398	0.398	0.398	0.398	0.398	0.398	0.398	0.398	0.398	0.398	0.398	0.398	0.398	0.398	0.398	0.398	0.398	0.398	0.398	0.398	0.398	0.398	0.398	0.398	0.398	0.398	0.398
0.3985	0.3985	0.3985	0.3985	0.3985	0.3985	0.3985	0.3985	0.3985	0.3985	0.3985	0.3985	0.3985	0.3985	0.3985	0.3985	0.3985	0.3985	0.3985	0.3985	0.3985	0.3985	0.3985	0.3985	0.3985	0.3985	0.3985	0.3985	0.3985	0.3985	0.3985	0.3985	0.3985	0.3985	0.3985	0.3985	0.3985	0.3985	0.3985	0.3985	0.3985	0.3985	0.3985	0.3985	0.3985	0.3985	0.3985	0.3985	0.3985	0.3985
0.399	0.399	0.399	0.399	0.399	0.399	0.399	0.399	0.399	0.399	0.399	0.399	0.399	0.399	0.399	0.399	0.399	0.399	0.399	0.399	0.399	0.399	0.399	0.399	0.399	0.399	0.399	0.399	0.399	0.399	0.399	0.399	0.399	0.399	0.399	0.399	0.399	0.399	0.399	0.399	0.399	0.399	0.399	0.399	0.399	0.399	0.399	0.399	0.399	0.399
0.3995	0.3995	0.3995	0.3995	0.3995	0.3995	0.3995	0.3995	0.3995	0.3995	0.3995	0.3995	0.3995	0.3995	0.3995	0.3995	0.3995	0.3995	0.3995	0.3995	0.3995	0.3995	0.3995	0.3995	0.3995	0.3995	0.3995	0.3995	0.3995	0.3995	0.3995	0.3995	0.3995	0.3995	0.3995	0.3995	0.3995	0.3995	0.3995	0.3995	0.3995	0.3995	0.3995	0.3995	0.3995	0.3995	0.3995	0.3995	0.3995	0.3995
0.4	0.4	0.4	0.4	0.4	0.4	0.4	0.4	0.4	0.4	0.4	0.4	0.4	0.4	0.4	0.4	0.4	0.4	0.4	0.4	0.4	0.4	0.4	0.4	0.4	0.4	0.4	0.4	0.4	0.4	0.4	0.4	0.4	0.4	0.4	0.4	0.4	0.4	0.4	0.4	0.4	0.4	0.4	0.4	0.4	0.4	0.4	0.4	0.4	0.4
								unit: m
[truncated: 551 more columns]

## Sheet: time
0	0.001	0.002	0.003	0.004	0.005	0.006	0.007	0.008	0.009	0.01	0.011	0.012	0.013	0.014	0.015	0.016	0.017	0.018	0.019	0.02	0.021	0.022	0.023	0.024	0.025	0.026	0.027	0.028	0.029	0.03	0.031	0.032	0.033	0.034	0.035	0.036	0.037	0.038	0.039	0.04	0.041	0.042	0.043	0.044	0.045	0.046	0.047	0.048	0.049
0	0.001	0.002	0.003	0.004	0.005	0.006	0.007	0.008	0.009	0.01	0.011	0.012	0.013	0.014	0.015	0.016	0.017	0.018	0.019	0.02	0.021	0.022	0.023	0.024	0.025	0.026	0.027	0.028	0.029	0.03	0.031	0.032	0.033	0.034	0.035	0.036	0.037	0.038	0.039	0.04	0.041	0.042	0.043	0.044	0.045	0.046	0.047	0.048	0.049
0	0.001	0.002	0.003	0.004	0.005	0.006	0.007	0.008	0.009	0.01	0.011	0.012	0.013	0.014	0.015	0.016	0.017	0.018	0.019	0.02	0.021	0.022	0.023	0.024	0.025	0.026	0.027	0.028	0.029	0.03	0.031	0.032	0.033	0.034	0.035	0.036	0.037	0.038	0.039	0.04	0.041	0.042	0.043	0.044	0.045	0.046	0.047	0.048	0.049
0	0.001	0.002	0.003	0.004	0.005	0.006	0.007	0.008	0.009	0.01	0.011	0.012	0.013	0.014	0.015	0.016	0.017	0.018	0.019	0.02	0.021	0.022	0.023	0.024	0.025	0.026	0.027	0.028	0.029	0.03	0.031	0.032	0.033	0.034	0.035	0.036	0.037	0.038	0.039	0.04	0.041	0.042	0.043	0.044	0.045	0.046	0.047	0.048	0.049
0	0.001	0.002	0.003	0.004	0.005	0.006	0.007	0.008	0.009	0.01	0.011	0.012	0.013	0.014	0.015	0.016	0.017	0.018	0.019	0.02	0.021	0.022	0.023	0.024	0.025	0.026	0.027	0.028	0.029	0.03	0.031	0.032	0.033	0.034	0.035	0.036	0.037	0.038	0.039	0.04	0.041	0.042	0.043	0.044	0.045	0.046	0.047	0.048	0.049
0	0.001	0.002	0.003	0.004	0.005	0.006	0.007	0.008	0.009	0.01	0.011	0.012	0.013	0.014	0.015	0.016	0.017	0.018	0.019	0.02	0.021	0.022	0.023	0.024	0.025	0.026	0.027	0.028	0.029	0.03	0.031	0.032	0.033	0.034	0.035	0.036	0.037	0.038	0.039	0.04	0.041	0.042	0.043	0.044	0.045	0.046	0.047	0.048	0.049
0	0.001	0.002	0.003	0.004	0.005	0.006	0.007	0.008	0.009	0.01	0.011	0.012	0.013	0.014	0.015	0.016	0.017	0.018	0.019	0.02	0.021	0.022	0.023	0.024	0.025	0.026	0.027	0.028	0.029	0.03	0.031	0.032	0.033	0.034	0.035	0.036	0.037	0.038	0.039	0.04	0.041	0.042	0.043	0.044	0.045	0.046	0.047	0.048	0.049
0	0.001	0.002	0.003	0.004	0.005	0.006	0.007	0.008	0.009	0.01	0.011	0.012	0.013	0.014	0.015	0.016	0.017	0.018	0.019	0.02	0.021	0.022	0.023	0.024	0.025	0.026	0.027	0.028	0.029	0.03	0.031	0.032	0.033	0.034	0.035	0.036	0.037	0.038	0.039	0.04	0.041	0.042	0.043	0.044	0.045	0.046	0.047	0.048	0.049
0	0.001	0.002	0.003	0.004	0.005	0.006	0.007	0.008	0.009	0.01	0.011	0.012	0.013	0.014	0.015	0.016	0.017	0.018	0.019	0.02	0.021	0.022	0.023	0.024	0.025	0.026	0.027	0.028	0.029	0.03	0.031	0.032	0.033	0.034	0.035	0.036	0.037	0.038	0.039	0.04	0.041	0.042	0.043	0.044	0.045	0.046	0.047	0.048	0.049
0	0.001	0.002	0.003	0.004	0.005	0.006	0.007	0.008	0.009	0.01	0.011	0.012	0.013	0.014	0.015	0.016	0.017	0.018	0.019	0.02	0.021	0.022	0.023	0.024	0.025	0.026	0.027	0.028	0.029	0.03	0.031	0.032	0.033	0.034	0.035	0.036	0.037	0.038	0.039	0.04	0.041	0.042	0.043	0.044	0.045	0.046	0.047	0.048	0.049
0	0.001	0.002	0.003	0.004	0.005	0.006	0.007	0.008	0.009	0.01	0.011	0.012	0.013	0.014	0.015	0.016	0.017	0.018	0.019	0.02	0.021	0.022	0.023	0.024	0.025	0.026	0.027	0.028	0.029	0.03	0.031	0.032	0.033	0.034	0.035	0.036	0.037	0.038	0.039	0.04	0.041	0.042	0.043	0.044	0.045	0.046	0.047	0.048	0.049
0	0.001	0.002	0.003	0.004	0.005	0.006	0.007	0.008	0.009	0.01	0.011	0.012	0.013	0.014	0.015	0.016	0.017	0.018	0.019	0.02	0.021	0.022	0.023	0.024	0.025	0.026	0.027	0.028	0.029	0.03	0.031	0.032	0.033	0.034	0.035	0.036	0.037	0.038	0.039	0.04	0.041	0.042	0.043	0.044	0.045	0.046	0.047	0.048	0.049
0	0.001	0.002	0.003	0.004	0.005	0.006	0.007	0.008	0.009	0.01	0.011	0.012	0.013	0.014	0.015	0.016	0.017	0.018	0.019	0.02	0.021	0.022	0.023	0.024	0.025	0.026	0.027	0.028	0.029	0.03	0.031	0.032	0.033	0.034	0.035	0.036	0.037	0.038	0.039	0.04	0.041	0.042	0.043	0.044	0.045	0.046	0.047	0.048	0.049
0	0.001	0.002	0.003	0.004	0.005	0.006	0.007	0.008	0.009	0.01	0.011	0.012	0.013	0.014	0.015	0.016	0.017	0.018	0.019	0.02	0.021	0.022	0.023	0.024	0.025	0.026	0.027	0.028	0.029	0.03	0.031	0.032	0.033	0.034	0.035	0.036	0.037	0.038	0.039	0.04	0.041	0.042	0.043	0.044	0.045	0.046	0.047	0.048	0.049
0	0.001	0.002	0.003	0.004	0.005	0.006	0.007	0.008	0.009	0.01	0.011	0.012	0.013	0.014	0.015	0.016	0.017	0.018	0.019	0.02	0.021	0.022	0.023	0.024	0.025	0.026	0.027	0.028	0.029	0.03	0.031	0.032	0.033	0.034	0.035	0.036	0.037	0.038	0.039	0.04	0.041	0.042	0.043	0.044	0.045	0.046	0.047	0.048	0.049
0	0.001	0.002	0.003	0.004	0.005	0.006	0.007	0.008	0.009	0.01	0.011	0.012	0.013	0.014	0.015	0.016	0.017	0.018	0.019	0.02	0.021	0.022	0.023	0.024	0.025	0.026	0.027	0.028	0.029	0.03	0.031	0.032	0.033	0.034	0.035	0.036	0.037	0.038	0.039	0.04	0.041	0.042	0.043	0.044	0.045	0.046	0.047	0.048	0.049
0	0.001	0.002	0.003	0.004	0.005	0.006	0.007	0.008	0.009	0.01	0.011	0.012	0.013	0.014	0.015	0.016	0.017	0.018	0.019	0.02	0.021	0.022	0.023	0.024	0.025	0.026	0.027	0.028	0.029	0.03	0.031	0.032	0.033	0.034	0.035	0.036	0.037	0.038	0.039	0.04	0.041	0.042	0.043	0.044	0.045	0.046	0.047	0.048	0.049
0	0.001	0.002	0.003	0.004	0.005	0.006	0.007	0.008	0.009	0.01	0.011	0.012	0.013	0.014	0.015	0.016	0.017	0.018	0.019	0.02	0.021	0.022	0.023	0.024	0.025	0.026	0.027	0.028	0.029	0.03	0.031	0.032	0.033	0.034	0.035	0.036	0.037	0.038	0.039	0.04	0.041	0.042	0.043	0.044	0.045	0.046	0.047	0.048	0.049
0	0.001	0.002	0.003	0.004	0.005	0.006	0.007	0.008	0.009	0.01	0.011	0.012	0.013	0.014	0.015	0.016	0.017	0.018	0.019	0.02	0.021	0.022	0.023	0.024	0.025	0.026	0.027	0.028	0.029	0.03	0.031	0.032	0.033	0.034	0.035	0.036	0.037	0.038	0.039	0.04	0.041	0.042	0.043	0.044	0.045	0.046	0.047	0.048	0.049
0	0.001	0.002	0.003	0.004	0.005	0.006	0.007	0.008	0.009	0.01	0.011	0.012	0.013	0.014	0.015	0.016	0.017	0.018	0.019	0.02	0.021	0.022	0.023	0.024	0.025	0.026	0.027	0.028	0.029	0.03	0.031	0.032	0.033	0.034	0.035	0.036	0.037	0.038	0.039	0.04	0.041	0.042	0.043	0.044	0.045	0.046	0.047	0.048	0.049
0	0.001	0.002	0.003	0.004	0.005	0.006	0.007	0.008	0.009	0.01	0.011	0.012	0.013	0.014	0.015	0.016	0.017	0.018	0.019	0.02	0.021	0.022	0.023	0.024	0.025	0.026	0.027	0.028	0.029	0.03	0.031	0.032	0.033	0.034	0.035	0.036	0.037	0.038	0.039	0.04	0.041	0.042	0.043	0.044	0.045	0.046	0.047	0.048	0.049
0	0.001	0.002	0.003	0.004	0.005	0.006	0.007	0.008	0.009	0.01	0.011	0.012	0.013	0.014	0.015	0.016	0.017	0.018	0.019	0.02	0.021	0.022	0.023	0.024	0.025	0.026	0.027	0.028	0.029	0.03	0.031	0.032	0.033	0.034	0.035	0.036	0.037	0.038	0.039	0.04	0.041	0.042	0.043	0.044	0.045	0.046	0.047	0.048	0.049
0	0.001	0.002	0.003	0.004	0.005	0.006	0.007	0.008	0.009	0.01	0.011	0.012	0.013	0.014	0.015	0.016	0.017	0.018	0.019	0.02	0.021	0.022	0.023	0.024	0.025	0.026	0.027	0.028	0.029	0.03	0.031	0.032	0.033	0.034	0.035	0.036	0.037	0.038	0.039	0.04	0.041	0.042	0.043	0.044	0.045	0.046	0.047	0.048	0.049
0	0.001	0.002	0.003	0.004	0.005	0.006	0.007	0.008	0.009	0.01	0.011	0.012	0.013	0.014	0.015	0.016	0.017	0.018	0.019	0.02	0.021	0.022	0.023	0.024	0.025	0.026	0.027	0.028	0.029	0.03	0.031	0.032	0.033	0.034	0.035	0.036	0.037	0.038	0.039	0.04	0.041	0.042	0.043	0.044	0.045	0.046	0.047	0.048	0.049
0	0.001	0.002	0.003	0.004	0.005	0.006	0.007	0.008	0.009	0.01	0.011	0.012	0.013	0.014	0.015	0.016	0.017	0.018	0.019	0.02	0.021	0.022	0.023	0.024	0.025	0.026	0.027	0.028	0.029	0.03	0.031	0.032	0.033	0.034	0.035	0.036	0.037	0.038	0.039	0.04	0.041	0.042	0.043	0.044	0.045	0.046	0.047	0.048	0.049
0	0.001	0.002	0.003	0.004	0.005	0.006	0.007	0.008	0.009	0.01	0.011	0.012	0.013	0.014	0.015	0.016	0.017	0.018	0.019	0.02	0.021	0.022	0.023	0.024	0.025	0.026	0.027	0.028	0.029	0.03	0.031	0.032	0.033	0.034	0.035	0.036	0.037	0.038	0.039	0.04	0.041	0.042	0.043	0.044	0.045	0.046	0.047	0.048	0.049
0	0.001	0.002	0.003	0.004	0.005	0.006	0.007	0.008	0.009	0.01	0.011	0.012	0.013	0.014	0.015	0.016	0.017	0.018	0.019	0.02	0.021	0.022	0.023	0.024	0.025	0.026	0.027	0.028	0.029	0.03	0.031	0.032	0.033	0.034	0.035	0.036	0.037	0.038	0.039	0.04	0.041	0.042	0.043	0.044	0.045	0.046	0.047	0.048	0.049
0	0.001	0.002	0.003	0.004	0.005	0.006	0.007	0.008	0.009	0.01	0.011	0.012	0.013	0.014	0.015	0.016	0.017	0.018	0.019	0.02	0.021	0.022	0.023	0.024	0.025	0.026	0.027	0.028	0.029	0.03	0.031	0.032	0.033	0.034	0.035	0.036	0.037	0.038	0.039	0.04	0.041	0.042	0.043	0.044	0.045	0.046	0.047	0.048	0.049
0	0.001	0.002	0.003	0.004	0.005	0.006	0.007	0.008	0.009	0.01	0.011	0.012	0.013	0.014	0.015	0.016	0.017	0.018	0.019	0.02	0.021	0.022	0.023	0.024	0.025	0.026	0.027	0.028	0.029	0.03	0.031	0.032	0.033	0.034	0.035	0.036	0.037	0.038	0.039	0.04	0.041	0.042	0.043	0.044	0.045	0.046	0.047	0.048	0.049
0	0.001	0.002	0.003	0.004	0.005	0.006	0.007	0.008	0.009	0.01	0.011	0.012	0.013	0.014	0.015	0.016	0.017	0.018	0.019	0.02	0.021	0.022	0.023	0.024	0.025	0.026	0.027	0.028	0.029	0.03	0.031	0.032	0.033	0.034	0.035	0.036	0.037	0.038	0.039	0.04	0.041	0.042	0.043	0.044	0.045	0.046	0.047	0.048	0.049
0	0.001	0.002	0.003	0.004	0.005	0.006	0.007	0.008	0.009	0.01	0.011	0.012	0.013	0.014	0.015	0.016	0.017	0.018	0.019	0.02	0.021	0.022	0.023	0.024	0.025	0.026	0.027	0.028	0.029	0.03	0.031	0.032	0.033	0.034	0.035	0.036	0.037	0.038	0.039	0.04	0.041	0.042	0.043	0.044	0.045	0.046	0.047	0.048	0.049
0	0.001	0.002	0.003	0.004	0.005	0.006	0.007	0.008	0.009	0.01	0.011	0.012	0.013	0.014	0.015	0.016	0.017	0.018	0.019	0.02	0.021	0.022	0.023	0.024	0.025	0.026	0.027	0.028	0.029	0.03	0.031	0.032	0.033	0.034	0.035	0.036	0.037	0.038	0.039	0.04	0.041	0.042	0.043	0.044	0.045	0.046	0.047	0.048	0.049
0	0.001	0.002	0.003	0.004	0.005	0.006	0.007	0.008	0.009	0.01	0.011	0.012	0.013	0.014	0.015	0.016	0.017	0.018	0.019	0.02	0.021	0.022	0.023	0.024	0.025	0.026	0.027	0.028	0.029	0.03	0.031	0.032	0.033	0.034	0.035	0.036	0.037	0.038	0.039	0.04	0.041	0.042	0.043	0.044	0.045	0.046	0.047	0.048	0.049
0	0.001	0.002	0.003	0.004	0.005	0.006	0.007	0.008	0.009	0.01	0.011	0.012	0.013	0.014	0.015	0.016	0.017	0.018	0.019	0.02	0.021	0.022	0.023	0.024	0.025	0.026	0.027	0.028	0.029	0.03	0.031	0.032	0.033	0.034	0.035	0.036	0.037	0.038	0.039	0.04	0.041	0.042	0.043	0.044	0.045	0.046	0.047	0.048	0.049
0	0.001	0.002	0.003	0.004	0.005	0.006	0.007	0.008	0.009	0.01	0.011	0.012	0.013	0.014	0.015	0.016	0.017	0.018	0.019	0.02	0.021	0.022	0.023	0.024	0.025	0.026	0.027	0.028	0.029	0.03	0.031	0.032	0.033	0.034	0.035	0.036	0.037	0.038	0.039	0.04	0.041	0.042	0.043	0.044	0.045	0.046	0.047	0.048	0.049
0	0.001	0.002	0.003	0.004	0.005	0.006	0.007	0.008	0.009	0.01	0.011	0.012	0.013	0.014	0.015	0.016	0.017	0.018	0.019	0.02	0.021	0.022	0.023	0.024	0.025	0.026	0.027	0.028	0.029	0.03	0.031	0.032	0.033	0.034	0.035	0.036	0.037	0.038	0.039	0.04	0.041	0.042	0.043	0.044	0.045	0.046	0.047	0.048	0.049
0	0.001	0.002	0.003	0.004	0.005	0.006	0.007	0.008	0.009	0.01	0.011	0.012	0.013	0.014	0.015	0.016	0.017	0.018	0.019	0.02	0.021	0.022	0.023	0.024	0.025	0.026	0.027	0.028	0.029	0.03	0.031	0.032	0.033	0.034	0.035	0.036	0.037	0.038	0.039	0.04	0.041	0.042	0.043	0.044	0.045	0.046	0.047	0.048	0.049
0	0.001	0.002	0.003	0.004	0.005	0.006	0.007	0.008	0.009	0.01	0.011	0.012	0.013	0.014	0.015	0.016	0.017	0.018	0.019	0.02	0.021	0.022	0.023	0.024	0.025	0.026	0.027	0.028	0.029	0.03	0.031	0.032	0.033	0.034	0.035	0.036	0.037	0.038	0.039	0.04	0.041	0.042	0.043	0.044	0.045	0.046	0.047	0.048	0.049
0	0.001	0.002	0.003	0.004	0.005	0.006	0.007	0.008	0.009	0.01	0.011	0.012	0.013	0.014	0.015	0.016	0.017	0.018	0.019	0.02	0.021	0.022	0.023	0.024	0.025	0.026	0.027	0.028	0.029	0.03	0.031	0.032	0.033	0.034	0.035	0.036	0.037	0.038	0.039	0.04	0.041	0.042	0.043	0.044	0.045	0.046	0.047	0.048	0.049
0	0.001	0.002	0.003	0.004	0.005	0.006	0.007	0.008	0.009	0.01	0.011	0.012	0.013	0.014	0.015	0.016	0.017	0.018	0.019	0.02	0.021	0.022	0.023	0.024	0.025	0.026	0.027	0.028	0.029	0.03	0.031	0.032	0.033	0.034	0.035	0.036	0.037	0.038	0.039	0.04	0.041	0.042	0.043	0.044	0.045	0.046	0.047	0.048	0.049
0	0.001	0.002	0.003	0.004	0.005	0.006	0.007	0.008	0.009	0.01	0.011	0.012	0.013	0.014	0.015	0.016	0.017	0.018	0.019	0.02	0.021	0.022	0.023	0.024	0.025	0.026	0.027	0.028	0.029	0.03	0.031	0.032	0.033	0.034	0.035	0.036	0.037	0.038	0.039	0.04	0.041	0.042	0.043	0.044	0.045	0.046	0.047	0.048	0.049
0	0.001	0.002	0.003	0.004	0.005	0.006	0.007	0.008	0.009	0.01	0.011	0.012	0.013	0.014	0.015	0.016	0.017	0.018	0.019	0.02	0.021	0.022	0.023	0.024	0.025	0.026	0.027	0.028	0.029	0.03	0.031	0.032	0.033	0.034	0.035	0.036	0.037	0.038	0.039	0.04	0.041	0.042	0.043	0.044	0.045	0.046	0.047	0.048	0.049
0	0.001	0.002	0.003	0.004	0.005	0.006	0.007	0.008	0.009	0.01	0.011	0.012	0.013	0.014	0.015	0.016	0.017	0.018	0.019	0.02	0.021	0.022	0.023	0.024	0.025	0.026	0.027	0.028	0.029	0.03	0.031	0.032	0.033	0.034	0.035	0.036	0.037	0.038	0.039	0.04	0.041	0.042	0.043	0.044	0.045	0.046	0.047	0.048	0.049
0	0.001	0.002	0.003	0.004	0.005	0.006	0.007	0.008	0.009	0.01	0.011	0.012	0.013	0.014	0.015	0.016	0.017	0.018	0.019	0.02	0.021	0.022	0.023	0.024	0.025	0.026	0.027	0.028	0.029	0.03	0.031	0.032	0.033	0.034	0.035	0.036	0.037	0.038	0.039	0.04	0.041	0.042	0.043	0.044	0.045	0.046	0.047	0.048	0.049
0	0.001	0.002	0.003	0.004	0.005	0.006	0.007	0.008	0.009	0.01	0.011	0.012	0.013	0.014	0.015	0.016	0.017	0.018	0.019	0.02	0.021	0.022	0.023	0.024	0.025	0.026	0.027	0.028	0.029	0.03	0.031	0.032	0.033	0.034	0.035	0.036	0.037	0.038	0.039	0.04	0.041	0.042	0.043	0.044	0.045	0.046	0.047	0.048	0.049
0	0.001	0.002	0.003	0.004	0.005	0.006	0.007	0.008	0.009	0.01	0.011	0.012	0.013	0.014	0.015	0.016	0.017	0.018	0.019	0.02	0.021	0.022	0.023	0.024	0.025	0.026	0.027	0.028	0.029	0.03	0.031	0.032	0.033	0.034	0.035	0.036	0.037	0.038	0.039	0.04	0.041	0.042	0.043	0.044	0.045	0.046	0.047	0.048	0.049
0	0.001	0.002	0.003	0.004	0.005	0.006	0.007	0.008	0.009	0.01	0.011	0.012	0.013	0.014	0.015	0.016	0.017	0.018	0.019	0.02	0.021	0.022	0.023	0.024	0.025	0.026	0.027	0.028	0.029	0.03	0.031	0.032	0.033	0.034	0.035	0.036	0.037	0.038	0.039	0.04	0.041	0.042	0.043	0.044	0.045	0.046	0.047	0.048	0.049
0	0.001	0.002	0.003	0.004	0.005	0.006	0.007	0.008	0.009	0.01	0.011	0.012	0.013	0.014	0.015	0.016	0.017	0.018	0.019	0.02	0.021	0.022	0.023	0.024	0.025	0.026	0.027	0.028	0.029	0.03	0.031	0.032	0.033	0.034	0.035	0.036	0.037	0.038	0.039	0.04	0.041	0.042	0.043	0.044	0.045	0.046	0.047	0.048	0.049
0	0.001	0.002	0.003	0.004	0.005	0.006	0.007	0.008	0.009	0.01	0.011	0.012	0.013	0.014	0.015	0.016	0.017	0.018	0.019	0.02	0.021	0.022	0.023	0.024	0.025	0.026	0.027	0.028	0.029	0.03	0.031	0.032	0.033	0.034	0.035	0.036	0.037	0.038	0.039	0.04	0.041	0.042	0.043	0.044	0.045	0.046	0.047	0.048	0.049
0	0.001	0.002	0.003	0.004	0.005	0.006	0.007	0.008	0.009	0.01	0.011	0.012	0.013	0.014	0.015	0.016	0.017	0.018	0.019	0.02	0.021	0.022	0.023	0.024	0.025	0.026	0.027	0.028	0.029	0.03	0.031	0.032	0.033	0.034	0.035	0.036	0.037	0.038	0.039	0.04	0.041	0.042	0.043	0.044	0.045	0.046	0.047	0.048	0.049
0	0.001	0.002	0.003	0.004	0.005	0.006	0.007	0.008	0.009	0.01	0.011	0.012	0.013	0.014	0.015	0.016	0.017	0.018	0.019	0.02	0.021	0.022	0.023	0.024	0.025	0.026	0.027	0.028	0.029	0.03	0.031	0.032	0.033	0.034	0.035	0.036	0.037	0.038	0.039	0.04	0.041	0.042	0.043	0.044	0.045	0.046	0.047	0.048	0.049
0	0.001	0.002	0.003	0.004	0.005	0.006	0.007	0.008	0.009	0.01	0.011	0.012	0.013	0.014	0.015	0.016	0.017	0.018	0.019	0.02	0.021	0.022	0.023	0.024	0.025	0.026	0.027	0.028	0.029	0.03	0.031	0.032	0.033	0.034	0.035	0.036	0.037	0.038	0.039	0.04	0.041	0.042	0.043	0.044	0.045	0.046	0.047	0.048	0.049
0	0.001	0.002	0.003	0.004	0.005	0.006	0.007	0.008	0.009	0.01	0.011	0.012	0.013	0.014	0.015	0.016	0.017	0.018	0.019	0.02	0.021	0.022	0.023	0.024	0.025	0.026	0.027	0.028	0.029	0.03	0.031	0.032	0.033	0.034	0.035	0.036	0.037	0.038	0.039	0.04	0.041	0.042	0.043	0.044	0.045	0.046	0.047	0.048	0.049
0	0.001	0.002	0.003	0.004	0.005	0.006	0.007	0.008	0.009	0.01	0.011	0.012	0.013	0.014	0.015	0.016	0.017	0.018	0.019	0.02	0.021	0.022	0.023	0.024	0.025	0.026	0.027	0.028	0.029	0.03	0.031	0.032	0.033	0.034	0.035	0.036	0.037	0.038	0.039	0.04	0.041	0.042	0.043	0.044	0.045	0.046	0.047	0.048	0.049
0	0.001	0.002	0.003	0.004	0.005	0.006	0.007	0.008	0.009	0.01	0.011	0.012	0.013	0.014	0.015	0.016	0.017	0.018	0.019	0.02	0.021	0.022	0.023	0.024	0.025	0.026	0.027	0.028	0.029	0.03	0.031	0.032	0.033	0.034	0.035	0.036	0.037	0.038	0.039	0.04	0.041	0.042	0.043	0.044	0.045	0.046	0.047	0.048	0.049
0	0.001	0.002	0.003	0.004	0.005	0.006	0.007	0.008	0.009	0.01	0.011	0.012	0.013	0.014	0.015	0.016	0.017	0.018	0.019	0.02	0.021	0.022	0.023	0.024	0.025	0.026	0.027	0.028	0.029	0.03	0.031	0.032	0.033	0.034	0.035	0.036	0.037	0.038	0.039	0.04	0.041	0.042	0.043	0.044	0.045	0.046	0.047	0.048	0.049
0	0.001	0.002	0.003	0.004	0.005	0.006	0.007	0.008	0.009	0.01	0.011	0.012	0.013	0.014	0.015	0.016	0.017	0.018	0.019	0.02	0.021	0.022	0.023	0.024	0.025	0.026	0.027	0.028	0.029	0.03	0.031	0.032	0.033	0.034	0.035	0.036	0.037	0.038	0.039	0.04	0.041	0.042	0.043	0.044	0.045	0.046	0.047	0.048	0.049
0	0.001	0.002	0.003	0.004	0.005	0.006	0.007	0.008	0.009	0.01	0.011	0.012	0.013	0.014	0.015	0.016	0.017	0.018	0.019	0.02	0.021	0.022	0.023	0.024	0.025	0.026	0.027	0.028	0.029	0.03	0.031	0.032	0.033	0.034	0.035	0.036	0.037	0.038	0.039	0.04	0.041	0.042	0.043	0.044	0.045	0.046	0.047	0.048	0.049
0	0.001	0.002	0.003	0.004	0.005	0.006	0.007	0.008	0.009	0.01	0.011	0.012	0.013	0.014	0.015	0.016	0.017	0.018	0.019	0.02	0.021	0.022	0.023	0.024	0.025	0.026	0.027	0.028	0.029	0.03	0.031	0.032	0.033	0.034	0.035	0.036	0.037	0.038	0.039	0.04	0.041	0.042	0.043	0.044	0.045	0.046	0.047	0.048	0.049
0	0.001	0.002	0.003	0.004	0.005	0.006	0.007	0.008	0.009	0.01	0.011	0.012	0.013	0.014	0.015	0.016	0.017	0.018	0.019	0.02	0.021	0.022	0.023	0.024	0.025	0.026	0.027	0.028	0.029	0.03	0.031	0.032	0.033	0.034	0.035	0.036	0.037	0.038	0.039	0.04	0.041	0.042	0.043	0.044	0.045	0.046	0.047	0.048	0.049
0	0.001	0.002	0.003	0.004	0.005	0.006	0.007	0.008	0.009	0.01	0.011	0.012	0.013	0.014	0.015	0.016	0.017	0.018	0.019	0.02	0.021	0.022	0.023	0.024	0.025	0.026	0.027	0.028	0.029	0.03	0.031	0.032	0.033	0.034	0.035	0.036	0.037	0.038	0.039	0.04	0.041	0.042	0.043	0.044	0.045	0.046	0.047	0.048	0.049
0	0.001	0.002	0.003	0.004	0.005	0.006	0.007	0.008	0.009	0.01	0.011	0.012	0.013	0.014	0.015	0.016	0.017	0.018	0.019	0.02	0.021	0.022	0.023	0.024	0.025	0.026	0.027	0.028	0.029	0.03	0.031	0.032	0.033	0.034	0.035	0.036	0.037	0.038	0.039	0.04	0.041	0.042	0.043	0.044	0.045	0.046	0.047	0.048	0.049
0	0.001	0.002	0.003	0.004	0.005	0.006	0.007	0.008	0.009	0.01	0.011	0.012	0.013	0.014	0.015	0.016	0.017	0.018	0.019	0.02	0.021	0.022	0.023	0.024	0.025	0.026	0.027	0.028	0.029	0.03	0.031	0.032	0.033	0.034	0.035	0.036	0.037	0.038	0.039	0.04	0.041	0.042	0.043	0.044	0.045	0.046	0.047	0.048	0.049
0	0.001	0.002	0.003	0.004	0.005	0.006	0.007	0.008	0.009	0.01	0.011	0.012	0.013	0.014	0.015	0.016	0.017	0.018	0.019	0.02	0.021	0.022	0.023	0.024	0.025	0.026	0.027	0.028	0.029	0.03	0.031	0.032	0.033	0.034	0.035	0.036	0.037	0.038	0.039	0.04	0.041	0.042	0.043	0.044	0.045	0.046	0.047	0.048	0.049
0	0.001	0.002	0.003	0.004	0.005	0.006	0.007	0.008	0.009	0.01	0.011	0.012	0.013	0.014	0.015	0.016	0.017	0.018	0.019	0.02	0.021	0.022	0.023	0.024	0.025	0.026	0.027	0.028	0.029	0.03	0.031	0.032	0.033	0.034	0.035	0.036	0.037	0.038	0.039	0.04	0.041	0.042	0.043	0.044	0.045	0.046	0.047	0.048	0.049
0	0.001	0.002	0.003	0.004	0.005	0.006	0.007	0.008	0.009	0.01	0.011	0.012	0.013	0.014	0.015	0.016	0.017	0.018	0.019	0.02	0.021	0.022	0.023	0.024	0.025	0.026	0.027	0.028	0.029	0.03	0.031	0.032	0.033	0.034	0.035	0.036	0.037	0.038	0.039	0.04	0.041	0.042	0.043	0.044	0.045	0.046	0.047	0.048	0.049
0	0.001	0.002	0.003	0.004	0.005	0.006	0.007	0.008	0.009	0.01	0.011	0.012	0.013	0.014	0.015	0.016	0.017	0.018	0.019	0.02	0.021	0.022	0.023	0.024	0.025	0.026	0.027	0.028	0.029	0.03	0.031	0.032	0.033	0.034	0.035	0.036	0.037	0.038	0.039	0.04	0.041	0.042	0.043	0.044	0.045	0.046	0.047	0.048	0.049
0	0.001	0.002	0.003	0.004	0.005	0.006	0.007	0.008	0.009	0.01	0.011	0.012	0.013	0.014	0.015	0.016	0.017	0.018	0.019	0.02	0.021	0.022	0.023	0.024	0.025	0.026	0.027	0.028	0.029	0.03	0.031	0.032	0.033	0.034	0.035	0.036	0.037	0.038	0.039	0.04	0.041	0.042	0.043	0.044	0.045	0.046	0.047	0.048	0.049
0	0.001	0.002	0.003	0.004	0.005	0.006	0.007	0.008	0.009	0.01	0.011	0.012	0.013	0.014	0.015	0.016	0.017	0.018	0.019	0.02	0.021	0.022	0.023	0.024	0.025	0.026	0.027	0.028	0.029	0.03	0.031	0.032	0.033	0.034	0.035	0.036	0.037	0.038	0.039	0.04	0.041	0.042	0.043	0.044	0.045	0.046	0.047	0.048	0.049
0	0.001	0.002	0.003	0.004	0.005	0.006	0.007	0.008	0.009	0.01	0.011	0.012	0.013	0.014	0.015	0.016	0.017	0.018	0.019	0.02	0.021	0.022	0.023	0.024	0.025	0.026	0.027	0.028	0.029	0.03	0.031	0.032	0.033	0.034	0.035	0.036	0.037	0.038	0.039	0.04	0.041	0.042	0.043	0.044	0.045	0.046	0.047	0.048	0.049
0	0.001	0.002	0.003	0.004	0.005	0.006	0.007	0.008	0.009	0.01	0.011	0.012	0.013	0.014	0.015	0.016	0.017	0.018	0.019	0.02	0.021	0.022	0.023	0.024	0.025	0.026	0.027	0.028	0.029	0.03	0.031	0.032	0.033	0.034	0.035	0.036	0.037	0.038	0.039	0.04	0.041	0.042	0.043	0.044	0.045	0.046	0.047	0.048	0.049
0	0.001	0.002	0.003	0.004	0.005	0.006	0.007	0.008	0.009	0.01	0.011	0.012	0.013	0.014	0.015	0.016	0.017	0.018	0.019	0.02	0.021	0.022	0.023	0.024	0.025	0.026	0.027	0.028	0.029	0.03	0.031	0.032	0.033	0.034	0.035	0.036	0.037	0.038	0.039	0.04	0.041	0.042	0.043	0.044	0.045	0.046	0.047	0.048	0.049
0	0.001	0.002	0.003	0.004	0.005	0.006	0.007	0.008	0.009	0.01	0.011	0.012	0.013	0.014	0.015	0.016	0.017	0.018	0.019	0.02	0.021	0.022	0.023	0.024	0.025	0.026	0.027	0.028	0.029	0.03	0.031	0.032	0.033	0.034	0.035	0.036	0.037	0.038	0.039	0.04	0.041	0.042	0.043	0.044	0.045	0.046	0.047	0.048	0.049
0	0.001	0.002	0.003	0.004	0.005	0.006	0.007	0.008	0.009	0.01	0.011	0.012	0.013	0.014	0.015	0.016	0.017	0.018	0.019	0.02	0.021	0.022	0.023	0.024	0.025	0.026	0.027	0.028	0.029	0.03	0.031	0.032	0.033	0.034	0.035	0.036	0.037	0.038	0.039	0.04	0.041	0.042	0.043	0.044	0.045	0.046	0.047	0.048	0.049
0	0.001	0.002	0.003	0.004	0.005	0.006	0.007	0.008	0.009	0.01	0.011	0.012	0.013	0.014	0.015	0.016	0.017	0.018	0.019	0.02	0.021	0.022	0.023	0.024	0.025	0.026	0.027	0.028	0.029	0.03	0.031	0.032	0.033	0.034	0.035	0.036	0.037	0.038	0.039	0.04	0.041	0.042	0.043	0.044	0.045	0.046	0.047	0.048	0.049
0	0.001	0.002	0.003	0.004	0.005	0.006	0.007	0.008	0.009	0.01	0.011	0.012	0.013	0.014	0.015	0.016	0.017	0.018	0.019	0.02	0.021	0.022	0.023	0.024	0.025	0.026	0.027	0.028	0.029	0.03	0.031	0.032	0.033	0.034	0.035	0.036	0.037	0.038	0.039	0.04	0.041	0.042	0.043	0.044	0.045	0.046	0.047	0.048	0.049
0	0.001	0.002	0.003	0.004	0.005	0.006	0.007	0.008	0.009	0.01	0.011	0.012	0.013	0.014	0.015	0.016	0.017	0.018	0.019	0.02	0.021	0.022	0.023	0.024	0.025	0.026	0.027	0.028	0.029	0.03	0.031	0.032	0.033	0.034	0.035	0.036	0.037	0.038	0.039	0.04	0.041	0.042	0.043	0.044	0.045	0.046	0.047	0.048	0.049
0	0.001	0.002	0.003	0.004	0.005	0.006	0.007	0.008	0.009	0.01	0.011	0.012	0.013	0.014	0.015	0.016	0.017	0.018	0.019	0.02	0.021	0.022	0.023	0.024	0.025	0.026	0.027	0.028	0.029	0.03	0.031	0.032	0.033	0.034	0.035	0.036	0.037	0.038	0.039	0.04	0.041	0.042	0.043	0.044	0.045	0.046	0.047	0.048	0.049
0	0.001	0.002	0.003	0.004	0.005	0.006	0.007	0.008	0.009	0.01	0.011	0.012	0.013	0.014	0.015	0.016	0.017	0.018	0.019	0.02	0.021	0.022	0.023	0.024	0.025	0.026	0.027	0.028	0.029	0.03	0.031	0.032	0.033	0.034	0.035	0.036	0.037	0.038	0.039	0.04	0.041	0.042	0.043	0.044	0.045	0.046	0.047	0.048	0.049
0	0.001	0.002	0.003	0.004	0.005	0.006	0.007	0.008	0.009	0.01	0.011	0.012	0.013	0.014	0.015	0.016	0.017	0.018	0.019	0.02	0.021	0.022	0.023	0.024	0.025	0.026	0.027	0.028	0.029	0.03	0.031	0.032	0.033	0.034	0.035	0.036	0.037	0.038	0.039	0.04	0.041	0.042	0.043	0.044	0.045	0.046	0.047	0.048	0.049
0	0.001	0.002	0.003	0.004	0.005	0.006	0.007	0.008	0.009	0.01	0.011	0.012	0.013	0.014	0.015	0.016	0.017	0.018	0.019	0.02	0.021	0.022	0.023	0.024	0.025	0.026	0.027	0.028	0.029	0.03	0.031	0.032	0.033	0.034	0.035	0.036	0.037	0.038	0.039	0.04	0.041	0.042	0.043	0.044	0.045	0.046	0.047	0.048	0.049
0	0.001	0.002	0.003	0.004	0.005	0.006	0.007	0.008	0.009	0.01	0.011	0.012	0.013	0.014	0.015	0.016	0.017	0.018	0.019	0.02	0.021	0.022	0.023	0.024	0.025	0.026	0.027	0.028	0.029	0.03	0.031	0.032	0.033	0.034	0.035	0.036	0.037	0.038	0.039	0.04	0.041	0.042	0.043	0.044	0.045	0.046	0.047	0.048	0.049
0	0.001	0.002	0.003	0.004	0.005	0.006	0.007	0.008	0.009	0.01	0.011	0.012	0.013	0.014	0.015	0.016	0.017	0.018	0.019	0.02	0.021	0.022	0.023	0.024	0.025	0.026	0.027	0.028	0.029	0.03	0.031	0.032	0.033	0.034	0.035	0.036	0.037	0.038	0.039	0.04	0.041	0.042	0.043	0.044	0.045	0.046	0.047	0.048	0.049
0	0.001	0.002	0.003	0.004	0.005	0.006	0.007	0.008	0.009	0.01	0.011	0.012	0.013	0.014	0.015	0.016	0.017	0.018	0.019	0.02	0.021	0.022	0.023	0.024	0.025	0.026	0.027	0.028	0.029	0.03	0.031	0.032	0.033	0.034	0.035	0.036	0.037	0.038	0.039	0.04	0.041	0.042	0.043	0.044	0.045	0.046	0.047	0.048	0.049
0	0.001	0.002	0.003	0.004	0.005	0.006	0.007	0.008	0.009	0.01	0.011	0.012	0.013	0.014	0.015	0.016	0.017	0.018	0.019	0.02	0.021	0.022	0.023	0.024	0.025	0.026	0.027	0.028	0.029	0.03	0.031	0.032	0.033	0.034	0.035	0.036	0.037	0.038	0.039	0.04	0.041	0.042	0.043	0.044	0.045	0.046	0.047	0.048	0.049
0	0.001	0.002	0.003	0.004	0.005	0.006	0.007	0.008	0.009	0.01	0.011	0.012	0.013	0.014	0.015	0.016	0.017	0.018	0.019	0.02	0.021	0.022	0.023	0.024	0.025	0.026	0.027	0.028	0.029	0.03	0.031	0.032	0.033	0.034	0.035	0.036	0.037	0.038	0.039	0.04	0.041	0.042	0.043	0.044	0.045	0.046	0.047	0.048	0.049
0	0.001	0.002	0.003	0.004	0.005	0.006	0.007	0.008	0.009	0.01	0.011	0.012	0.013	0.014	0.015	0.016	0.017	0.018	0.019	0.02	0.021	0.022	0.023	0.024	0.025	0.026	0.027	0.028	0.029	0.03	0.031	0.032	0.033	0.034	0.035	0.036	0.037	0.038	0.039	0.04	0.041	0.042	0.043	0.044	0.045	0.046	0.047	0.048	0.049
0	0.001	0.002	0.003	0.004	0.005	0.006	0.007	0.008	0.009	0.01	0.011	0.012	0.013	0.014	0.015	0.016	0.017	0.018	0.019	0.02	0.021	0.022	0.023	0.024	0.025	0.026	0.027	0.028	0.029	0.03	0.031	0.032	0.033	0.034	0.035	0.036	0.037	0.038	0.039	0.04	0.041	0.042	0.043	0.044	0.045	0.046	0.047	0.048	0.049
0	0.001	0.002	0.003	0.004	0.005	0.006	0.007	0.008	0.009	0.01	0.011	0.012	0.013	0.014	0.015	0.016	0.017	0.018	0.019	0.02	0.021	0.022	0.023	0.024	0.025	0.026	0.027	0.028	0.029	0.03	0.031	0.032	0.033	0.034	0.035	0.036	0.037	0.038	0.039	0.04	0.041	0.042	0.043	0.044	0.045	0.046	0.047	0.048	0.049
0	0.001	0.002	0.003	0.004	0.005	0.006	0.007	0.008	0.009	0.01	0.011	0.012	0.013	0.014	0.015	0.016	0.017	0.018	0.019	0.02	0.021	0.022	0.023	0.024	0.025	0.026	0.027	0.028	0.029	0.03	0.031	0.032	0.033	0.034	0.035	0.036	0.037	0.038	0.039	0.04	0.041	0.042	0.043	0.044	0.045	0.046	0.047	0.048	0.049
0	0.001	0.002	0.003	0.004	0.005	0.006	0.007	0.008	0.009	0.01	0.011	0.012	0.013	0.014	0.015	0.016	0.017	0.018	0.019	0.02	0.021	0.022	0.023	0.024	0.025	0.026	0.027	0.028	0.029	0.03	0.031	0.032	0.033	0.034	0.035	0.036	0.037	0.038	0.039	0.04	0.041	0.042	0.043	0.044	0.045	0.046	0.047	0.048	0.049
0	0.001	0.002	0.003	0.004	0.005	0.006	0.007	0.008	0.009	0.01	0.011	0.012	0.013	0.014	0.015	0.016	0.017	0.018	0.019	0.02	0.021	0.022	0.023	0.024	0.025	0.026	0.027	0.028	0.029	0.03	0.031	0.032	0.033	0.034	0.035	0.036	0.037	0.038	0.039	0.04	0.041	0.042	0.043	0.044	0.045	0.046	0.047	0.048	0.049
0	0.001	0.002	0.003	0.004	0.005	0.006	0.007	0.008	0.009	0.01	0.011	0.012	0.013	0.014	0.015	0.016	0.017	0.018	0.019	0.02	0.021	0.022	0.023	0.024	0.025	0.026	0.027	0.028	0.029	0.03	0.031	0.032	0.033	0.034	0.035	0.036	0.037	0.038	0.039	0.04	0.041	0.042	0.043	0.044	0.045	0.046	0.047	0.048	0.049
0	0.001	0.002	0.003	0.004	0.005	0.006	0.007	0.008	0.009	0.01	0.011	0.012	0.013	0.014	0.015	0.016	0.017	0.018	0.019	0.02	0.021	0.022	0.023	0.024	0.025	0.026	0.027	0.028	0.029	0.03	0.031	0.032	0.033	0.034	0.035	0.036	0.037	0.038	0.039	0.04	0.041	0.042	0.043	0.044	0.045	0.046	0.047	0.048	0.049
0	0.001	0.002	0.003	0.004	0.005	0.006	0.007	0.008	0.009	0.01	0.011	0.012	0.013	0.014	0.015	0.016	0.017	0.018	0.019	0.02	0.021	0.022	0.023	0.024	0.025	0.026	0.027	0.028	0.029	0.03	0.031	0.032	0.033	0.034	0.035	0.036	0.037	0.038	0.039	0.04	0.041	0.042	0.043	0.044	0.045	0.046	0.047	0.048	0.049
0	0.001	0.002	0.003	0.004	0.005	0.006	0.007	0.008	0.009	0.01	0.011	0.012	0.013	0.014	0.015	0.016	0.017	0.018	0.019	0.02	0.021	0.022	0.023	0.024	0.025	0.026	0.027	0.028	0.029	0.03	0.031	0.032	0.033	0.034	0.035	0.036	0.037	0.038	0.039	0.04	0.041	0.042	0.043	0.044	0.045	0.046	0.047	0.048	0.049
0	0.001	0.002	0.003	0.004	0.005	0.006	0.007	0.008	0.009	0.01	0.011	0.012	0.013	0.014	0.015	0.016	0.017	0.018	0.019	0.02	0.021	0.022	0.023	0.024	0.025	0.026	0.027	0.028	0.029	0.03	0.031	0.032	0.033	0.034	0.035	0.036	0.037	0.038	0.039	0.04	0.041	0.042	0.043	0.044	0.045	0.046	0.047	0.048	0.049
0	0.001	0.002	0.003	0.004	0.005	0.006	0.007	0.008	0.009	0.01	0.011	0.012	0.013	0.014	0.015	0.016	0.017	0.018	0.019	0.02	0.021	0.022	0.023	0.024	0.025	0.026	0.027	0.028	0.029	0.03	0.031	0.032	0.033	0.034	0.035	0.036	0.037	0.038	0.039	0.04	0.041	0.042	0.043	0.044	0.045	0.046	0.047	0.048	0.049
0	0.001	0.002	0.003	0.004	0.005	0.006	0.007	0.008	0.009	0.01	0.011	0.012	0.013	0.014	0.015	0.016	0.017	0.018	0.019	0.02	0.021	0.022	0.023	0.024	0.025	0.026	0.027	0.028	0.029	0.03	0.031	0.032	0.033	0.034	0.035	0.036	0.037	0.038	0.039	0.04	0.041	0.042	0.043	0.044	0.045	0.046	0.047	0.048	0.049
0	0.001	0.002	0.003	0.004	0.005	0.006	0.007	0.008	0.009	0.01	0.011	0.012	0.013	0.014	0.015	0.016	0.017	0.018	0.019	0.02	0.021	0.022	0.023	0.024	0.025	0.026	0.027	0.028	0.029	0.03	0.031	0.032	0.033	0.034	0.035	0.036	0.037	0.038	0.039	0.04	0.041	0.042	0.043	0.044	0.045	0.046	0.047	0.048	0.049
0	0.001	0.002	0.003	0.004	0.005	0.006	0.007	0.008	0.009	0.01	0.011	0.012	0.013	0.014	0.015	0.016	0.017	0.018	0.019	0.02	0.021	0.022	0.023	0.024	0.025	0.026	0.027	0.028	0.029	0.03	0.031	0.032	0.033	0.034	0.035	0.036	0.037	0.038	0.039	0.04	0.041	0.042	0.043	0.044	0.045	0.046	0.047	0.048	0.049
0	0.001	0.002	0.003	0.004	0.005	0.006	0.007	0.008	0.009	0.01	0.011	0.012	0.013	0.014	0.015	0.016	0.017	0.018	0.019	0.02	0.021	0.022	0.023	0.024	0.025	0.026	0.027	0.028	0.029	0.03	0.031	0.032	0.033	0.034	0.035	0.036	0.037	0.038	0.039	0.04	0.041	0.042	0.043	0.044	0.045	0.046	0.047	0.048	0.049
0	0.001	0.002	0.003	0.004	0.005	0.006	0.007	0.008	0.009	0.01	0.011	0.012	0.013	0.014	0.015	0.016	0.017	0.018	0.019	0.02	0.021	0.022	0.023	0.024	0.025	0.026	0.027	0.028	0.029	0.03	0.031	0.032	0.033	0.034	0.035	0.036	0.037	0.038	0.039	0.04	0.041	0.042	0.043	0.044	0.045	0.046	0.047	0.048	0.049
0	0.001	0.002	0.003	0.004	0.005	0.006	0.007	0.008	0.009	0.01	0.011	0.012	0.013	0.014	0.015	0.016	0.017	0.018	0.019	0.02	0.021	0.022	0.023	0.024	0.025	0.026	0.027	0.028	0.029	0.03	0.031	0.032	0.033	0.034	0.035	0.036	0.037	0.038	0.039	0.04	0.041	0.042	0.043	0.044	0.045	0.046	0.047	0.048	0.049
0	0.001	0.002	0.003	0.004	0.005	0.006	0.007	0.008	0.009	0.01	0.011	0.012	0.013	0.014	0.015	0.016	0.017	0.018	0.019	0.02	0.021	0.022	0.023	0.024	0.025	0.026	0.027	0.028	0.029	0.03	0.031	0.032	0.033	0.034	0.035	0.036	0.037	0.038	0.039	0.04	0.041	0.042	0.043	0.044	0.045	0.046	0.047	0.048	0.049
0	0.001	0.002	0.003	0.004	0.005	0.006	0.007	0.008	0.009	0.01	0.011	0.012	0.013	0.014	0.015	0.016	0.017	0.018	0.019	0.02	0.021	0.022	0.023	0.024	0.025	0.026	0.027	0.028	0.029	0.03	0.031	0.032	0.033	0.034	0.035	0.036	0.037	0.038	0.039	0.04	0.041	0.042	0.043	0.044	0.045	0.046	0.047	0.048	0.049
0	0.001	0.002	0.003	0.004	0.005	0.006	0.007	0.008	0.009	0.01	0.011	0.012	0.013	0.014	0.015	0.016	0.017	0.018	0.019	0.02	0.021	0.022	0.023	0.024	0.025	0.026	0.027	0.028	0.029	0.03	0.031	0.032	0.033	0.034	0.035	0.036	0.037	0.038	0.039	0.04	0.041	0.042	0.043	0.044	0.045	0.046	0.047	0.048	0.049
0	0.001	0.002	0.003	0.004	0.005	0.006	0.007	0.008	0.009	0.01	0.011	0.012	0.013	0.014	0.015	0.016	0.017	0.018	0.019	0.02	0.021	0.022	0.023	0.024	0.025	0.026	0.027	0.028	0.029	0.03	0.031	0.032	0.033	0.034	0.035	0.036	0.037	0.038	0.039	0.04	0.041	0.042	0.043	0.044	0.045	0.046	0.047	0.048	0.049
0	0.001	0.002	0.003	0.004	0.005	0.006	0.007	0.008	0.009	0.01	0.011	0.012	0.013	0.014	0.015	0.016	0.017	0.018	0.019	0.02	0.021	0.022	0.023	0.024	0.025	0.026	0.027	0.028	0.029	0.03	0.031	0.032	0.033	0.034	0.035	0.036	0.037	0.038	0.039	0.04	0.041	0.042	0.043	0.044	0.045	0.046	0.047	0.048	0.049
0	0.001	0.002	0.003	0.004	0.005	0.006	0.007	0.008	0.009	0.01	0.011	0.012	0.013	0.014	0.015	0.016	0.017	0.018	0.019	0.02	0.021	0.022	0.023	0.024	0.025	0.026	0.027	0.028	0.029	0.03	0.031	0.032	0.033	0.034	0.035	0.036	0.037	0.038	0.039	0.04	0.041	0.042	0.043	0.044	0.045	0.046	0.047	0.048	0.049
0	0.001	0.002	0.003	0.004	0.005	0.006	0.007	0.008	0.009	0.01	0.011	0.012	0.013	0.014	0.015	0.016	0.017	0.018	0.019	0.02	0.021	0.022	0.023	0.024	0.025	0.026	0.027	0.028	0.029	0.03	0.031	0.032	0.033	0.034	0.035	0.036	0.037	0.038	0.039	0.04	0.041	0.042	0.043	0.044	0.045	0.046	0.047	0.048	0.049
0	0.001	0.002	0.003	0.004	0.005	0.006	0.007	0.008	0.009	0.01	0.011	0.012	0.013	0.014	0.015	0.016	0.017	0.018	0.019	0.02	0.021	0.022	0.023	0.024	0.025	0.026	0.027	0.028	0.029	0.03	0.031	0.032	0.033	0.034	0.035	0.036	0.037	0.038	0.039	0.04	0.041	0.042	0.043	0.044	0.045	0.046	0.047	0.048	0.049
0	0.001	0.002	0.003	0.004	0.005	0.006	0.007	0.008	0.009	0.01	0.011	0.012	0.013	0.014	0.015	0.016	0.017	0.018	0.019	0.02	0.021	0.022	0.023	0.024	0.025	0.026	0.027	0.028	0.029	0.03	0.031	0.032	0.033	0.034	0.035	0.036	0.037	0.038	0.039	0.04	0.041	0.042	0.043	0.044	0.045	0.046	0.047	0.048	0.049
0	0.001	0.002	0.003	0.004	0.005	0.006	0.007	0.008	0.009	0.01	0.011	0.012	0.013	0.014	0.015	0.016	0.017	0.018	0.019	0.02	0.021	0.022	0.023	0.024	0.025	0.026	0.027	0.028	0.029	0.03	0.031	0.032	0.033	0.034	0.035	0.036	0.037	0.038	0.039	0.04	0.041	0.042	0.043	0.044	0.045	0.046	0.047	0.048	0.049
0	0.001	0.002	0.003	0.004	0.005	0.006	0.007	0.008	0.009	0.01	0.011	0.012	0.013	0.014	0.015	0.016	0.017	0.018	0.019	0.02	0.021	0.022	0.023	0.024	0.025	0.026	0.027	0.028	0.029	0.03	0.031	0.032	0.033	0.034	0.035	0.036	0.037	0.038	0.039	0.04	0.041	0.042	0.043	0.044	0.045	0.046	0.047	0.048	0.049
0	0.001	0.002	0.003	0.004	0.005	0.006	0.007	0.008	0.009	0.01	0.011	0.012	0.013	0.014	0.015	0.016	0.017	0.018	0.019	0.02	0.021	0.022	0.023	0.024	0.025	0.026	0.027	0.028	0.029	0.03	0.031	0.032	0.033	0.034	0.035	0.036	0.037	0.038	0.039	0.04	0.041	0.042	0.043	0.044	0.045	0.046	0.047	0.048	0.049
0	0.001	0.002	0.003	0.004	0.005	0.006	0.007	0.008	0.009	0.01	0.011	0.012	0.013	0.014	0.015	0.016	0.017	0.018	0.019	0.02	0.021	0.022	0.023	0.024	0.025	0.026	0.027	0.028	0.029	0.03	0.031	0.032	0.033	0.034	0.035	0.036	0.037	0.038	0.039	0.04	0.041	0.042	0.043	0.044	0.045	0.046	0.047	0.048	0.049
0	0.001	0.002	0.003	0.004	0.005	0.006	0.007	0.008	0.009	0.01	0.011	0.012	0.013	0.014	0.015	0.016	0.017	0.018	0.019	0.02	0.021	0.022	0.023	0.024	0.025	0.026	0.027	0.028	0.029	0.03	0.031	0.032	0.033	0.034	0.035	0.036	0.037	0.038	0.039	0.04	0.041	0.042	0.043	0.044	0.045	0.046	0.047	0.048	0.049
0	0.001	0.002	0.003	0.004	0.005	0.006	0.007	0.008	0.009	0.01	0.011	0.012	0.013	0.014	0.015	0.016	0.017	0.018	0.019	0.02	0.021	0.022	0.023	0.024	0.025	0.026	0.027	0.028	0.029	0.03	0.031	0.032	0.033	0.034	0.035	0.036	0.037	0.038	0.039	0.04	0.041	0.042	0.043	0.044	0.045	0.046	0.047	0.048	0.049
0	0.001	0.002	0.003	0.004	0.005	0.006	0.007	0.008	0.009	0.01	0.011	0.012	0.013	0.014	0.015	0.016	0.017	0.018	0.019	0.02	0.021	0.022	0.023	0.024	0.025	0.026	0.027	0.028	0.029	0.03	0.031	0.032	0.033	0.034	0.035	0.036	0.037	0.038	0.039	0.04	0.041	0.042	0.043	0.044	0.045	0.046	0.047	0.048	0.049
0	0.001	0.002	0.003	0.004	0.005	0.006	0.007	0.008	0.009	0.01	0.011	0.012	0.013	0.014	0.015	0.016	0.017	0.018	0.019	0.02	0.021	0.022	0.023	0.024	0.025	0.026	0.027	0.028	0.029	0.03	0.031	0.032	0.033	0.034	0.035	0.036	0.037	0.038	0.039	0.04	0.041	0.042	0.043	0.044	0.045	0.046	0.047	0.048	0.049
0	0.001	0.002	0.003	0.004	0.005	0.006	0.007	0.008	0.009	0.01	0.011	0.012	0.013	0.014	0.015	0.016	0.017	0.018	0.019	0.02	0.021	0.022	0.023	0.024	0.025	0.026	0.027	0.028	0.029	0.03	0.031	0.032	0.033	0.034	0.035	0.036	0.037	0.038	0.039	0.04	0.041	0.042	0.043	0.044	0.045	0.046	0.047	0.048	0.049
0	0.001	0.002	0.003	0.004	0.005	0.006	0.007	0.008	0.009	0.01	0.011	0.012	0.013	0.014	0.015	0.016	0.017	0.018	0.019	0.02	0.021	0.022	0.023	0.024	0.025	0.026	0.027	0.028	0.029	0.03	0.031	0.032	0.033	0.034	0.035	0.036	0.037	0.038	0.039	0.04	0.041	0.042	0.043	0.044	0.045	0.046	0.047	0.048	0.049
0	0.001	0.002	0.003	0.004	0.005	0.006	0.007	0.008	0.009	0.01	0.011	0.012	0.013	0.014	0.015	0.016	0.017	0.018	0.019	0.02	0.021	0.022	0.023	0.024	0.025	0.026	0.027	0.028	0.029	0.03	0.031	0.032	0.033	0.034	0.035	0.036	0.037	0.038	0.039	0.04	0.041	0.042	0.043	0.044	0.045	0.046	0.047	0.048	0.049
0	0.001	0.002	0.003	0.004	0.005	0.006	0.007	0.008	0.009	0.01	0.011	0.012	0.013	0.014	0.015	0.016	0.017	0.018	0.019	0.02	0.021	0.022	0.023	0.024	0.025	0.026	0.027	0.028	0.029	0.03	0.031	0.032	0.033	0.034	0.035	0.036	0.037	0.038	0.039	0.04	0.041	0.042	0.043	0.044	0.045	0.046	0.047	0.048	0.049
0	0.001	0.002	0.003	0.004	0.005	0.006	0.007	0.008	0.009	0.01	0.011	0.012	0.013	0.014	0.015	0.016	0.017	0.018	0.019	0.02	0.021	0.022	0.023	0.024	0.025	0.026	0.027	0.028	0.029	0.03	0.031	0.032	0.033	0.034	0.035	0.036	0.037	0.038	0.039	0.04	0.041	0.042	0.043	0.044	0.045	0.046	0.047	0.048	0.049
0	0.001	0.002	0.003	0.004	0.005	0.006	0.007	0.008	0.009	0.01	0.011	0.012	0.013	0.014	0.015	0.016	0.017	0.018	0.019	0.02	0.021	0.022	0.023	0.024	0.025	0.026	0.027	0.028	0.029	0.03	0.031	0.032	0.033	0.034	0.035	0.036	0.037	0.038	0.039	0.04	0.041	0.042	0.043	0.044	0.045	0.046	0.047	0.048	0.049
0	0.001	0.002	0.003	0.004	0.005	0.006	0.007	0.008	0.009	0.01	0.011	0.012	0.013	0.014	0.015	0.016	0.017	0.018	0.019	0.02	0.021	0.022	0.023	0.024	0.025	0.026	0.027	0.028	0.029	0.03	0.031	0.032	0.033	0.034	0.035	0.036	0.037	0.038	0.039	0.04	0.041	0.042	0.043	0.044	0.045	0.046	0.047	0.048	0.049
0	0.001	0.002	0.003	0.004	0.005	0.006	0.007	0.008	0.009	0.01	0.011	0.012	0.013	0.014	0.015	0.016	0.017	0.018	0.019	0.02	0.021	0.022	0.023	0.024	0.025	0.026	0.027	0.028	0.029	0.03	0.031	0.032	0.033	0.034	0.035	0.036	0.037	0.038	0.039	0.04	0.041	0.042	0.043	0.044	0.045	0.046	0.047	0.048	0.049
0	0.001	0.002	0.003	0.004	0.005	0.006	0.007	0.008	0.009	0.01	0.011	0.012	0.013	0.014	0.015	0.016	0.017	0.018	0.019	0.02	0.021	0.022	0.023	0.024	0.025	0.026	0.027	0.028	0.029	0.03	0.031	0.032	0.033	0.034	0.035	0.036	0.037	0.038	0.039	0.04	0.041	0.042	0.043	0.044	0.045	0.046	0.047	0.048	0.049
0	0.001	0.002	0.003	0.004	0.005	0.006	0.007	0.008	0.009	0.01	0.011	0.012	0.013	0.014	0.015	0.016	0.017	0.018	0.019	0.02	0.021	0.022	0.023	0.024	0.025	0.026	0.027	0.028	0.029	0.03	0.031	0.032	0.033	0.034	0.035	0.036	0.037	0.038	0.039	0.04	0.041	0.042	0.043	0.044	0.045	0.046	0.047	0.048	0.049
0	0.001	0.002	0.003	0.004	0.005	0.006	0.007	0.008	0.009	0.01	0.011	0.012	0.013	0.014	0.015	0.016	0.017	0.018	0.019	0.02	0.021	0.022	0.023	0.024	0.025	0.026	0.027	0.028	0.029	0.03	0.031	0.032	0.033	0.034	0.035	0.036	0.037	0.038	0.039	0.04	0.041	0.042	0.043	0.044	0.045	0.046	0.047	0.048	0.049
0	0.001	0.002	0.003	0.004	0.005	0.006	0.007	0.008	0.009	0.01	0.011	0.012	0.013	0.014	0.015	0.016	0.017	0.018	0.019	0.02	0.021	0.022	0.023	0.024	0.025	0.026	0.027	0.028	0.029	0.03	0.031	0.032	0.033	0.034	0.035	0.036	0.037	0.038	0.039	0.04	0.041	0.042	0.043	0.044	0.045	0.046	0.047	0.048	0.049
0	0.001	0.002	0.003	0.004	0.005	0.006	0.007	0.008	0.009	0.01	0.011	0.012	0.013	0.014	0.015	0.016	0.017	0.018	0.019	0.02	0.021	0.022	0.023	0.024	0.025	0.026	0.027	0.028	0.029	0.03	0.031	0.032	0.033	0.034	0.035	0.036	0.037	0.038	0.039	0.04	0.041	0.042	0.043	0.044	0.045	0.046	0.047	0.048	0.049
0	0.001	0.002	0.003	0.004	0.005	0.006	0.007	0.008	0.009	0.01	0.011	0.012	0.013	0.014	0.015	0.016	0.017	0.018	0.019	0.02	0.021	0.022	0.023	0.024	0.025	0.026	0.027	0.028	0.029	0.03	0.031	0.032	0.033	0.034	0.035	0.036	0.037	0.038	0.039	0.04	0.041	0.042	0.043	0.044	0.045	0.046	0.047	0.048	0.049
0	0.001	0.002	0.003	0.004	0.005	0.006	0.007	0.008	0.009	0.01	0.011	0.012	0.013	0.014	0.015	0.016	0.017	0.018	0.019	0.02	0.021	0.022	0.023	0.024	0.025	0.026	0.027	0.028	0.029	0.03	0.031	0.032	0.033	0.034	0.035	0.036	0.037	0.038	0.039	0.04	0.041	0.042	0.043	0.044	0.045	0.046	0.047	0.048	0.049
0	0.001	0.002	0.003	0.004	0.005	0.006	0.007	0.008	0.009	0.01	0.011	0.012	0.013	0.014	0.015	0.016	0.017	0.018	0.019	0.02	0.021	0.022	0.023	0.024	0.025	0.026	0.027	0.028	0.029	0.03	0.031	0.032	0.033	0.034	0.035	0.036	0.037	0.038	0.039	0.04	0.041	0.042	0.043	0.044	0.045	0.046	0.047	0.048	0.049
0	0.001	0.002	0.003	0.004	0.005	0.006	0.007	0.008	0.009	0.01	0.011	0.012	0.013	0.014	0.015	0.016	0.017	0.018	0.019	0.02	0.021	0.022	0.023	0.024	0.025	0.026	0.027	0.028	0.029	0.03	0.031	0.032	0.033	0.034	0.035	0.036	0.037	0.038	0.039	0.04	0.041	0.042	0.043	0.044	0.045	0.046	0.047	0.048	0.049
0	0.001	0.002	0.003	0.004	0.005	0.006	0.007	0.008	0.009	0.01	0.011	0.012	0.013	0.014	0.015	0.016	0.017	0.018	0.019	0.02	0.021	0.022	0.023	0.024	0.025	0.026	0.027	0.028	0.029	0.03	0.031	0.032	0.033	0.034	0.035	0.036	0.037	0.038	0.039	0.04	0.041	0.042	0.043	0.044	0.045	0.046	0.047	0.048	0.049
0	0.001	0.002	0.003	0.004	0.005	0.006	0.007	0.008	0.009	0.01	0.011	0.012	0.013	0.014	0.015	0.016	0.017	0.018	0.019	0.02	0.021	0.022	0.023	0.024	0.025	0.026	0.027	0.028	0.029	0.03	0.031	0.032	0.033	0.034	0.035	0.036	0.037	0.038	0.039	0.04	0.041	0.042	0.043	0.044	0.045	0.046	0.047	0.048	0.049
0	0.001	0.002	0.003	0.004	0.005	0.006	0.007	0.008	0.009	0.01	0.011	0.012	0.013	0.014	0.015	0.016	0.017	0.018	0.019	0.02	0.021	0.022	0.023	0.024	0.025	0.026	0.027	0.028	0.029	0.03	0.031	0.032	0.033	0.034	0.035	0.036	0.037	0.038	0.039	0.04	0.041	0.042	0.043	0.044	0.045	0.046	0.047	0.048	0.049
0	0.001	0.002	0.003	0.004	0.005	0.006	0.007	0.008	0.009	0.01	0.011	0.012	0.013	0.014	0.015	0.016	0.017	0.018	0.019	0.02	0.021	0.022	0.023	0.024	0.025	0.026	0.027	0.028	0.029	0.03	0.031	0.032	0.033	0.034	0.035	0.036	0.037	0.038	0.039	0.04	0.041	0.042	0.043	0.044	0.045	0.046	0.047	0.048	0.049
0	0.001	0.002	0.003	0.004	0.005	0.006	0.007	0.008	0.009	0.01	0.011	0.012	0.013	0.014	0.015	0.016	0.017	0.018	0.019	0.02	0.021	0.022	0.023	0.024	0.025	0.026	0.027	0.028	0.029	0.03	0.031	0.032	0.033	0.034	0.035	0.036	0.037	0.038	0.039	0.04	0.041	0.042	0.043	0.044	0.045	0.046	0.047	0.048	0.049
0	0.001	0.002	0.003	0.004	0.005	0.006	0.007	0.008	0.009	0.01	0.011	0.012	0.013	0.014	0.015	0.016	0.017	0.018	0.019	0.02	0.021	0.022	0.023	0.024	0.025	0.026	0.027	0.028	0.029	0.03	0.031	0.032	0.033	0.034	0.035	0.036	0.037	0.038	0.039	0.04	0.041	0.042	0.043	0.044	0.045	0.046	0.047	0.048	0.049
0	0.001	0.002	0.003	0.004	0.005	0.006	0.007	0.008	0.009	0.01	0.011	0.012	0.013	0.014	0.015	0.016	0.017	0.018	0.019	0.02	0.021	0.022	0.023	0.024	0.025	0.026	0.027	0.028	0.029	0.03	0.031	0.032	0.033	0.034	0.035	0.036	0.037	0.038	0.039	0.04	0.041	0.042	0.043	0.044	0.045	0.046	0.047	0.048	0.049
0	0.001	0.002	0.003	0.004	0.005	0.006	0.007	0.008	0.009	0.01	0.011	0.012	0.013	0.014	0.015	0.016	0.017	0.018	0.019	0.02	0.021	0.022	0.023	0.024	0.025	0.026	0.027	0.028	0.029	0.03	0.031	0.032	0.033	0.034	0.035	0.036	0.037	0.038	0.039	0.04	0.041	0.042	0.043	0.044	0.045	0.046	0.047	0.048	0.049
0	0.001	0.002	0.003	0.004	0.005	0.006	0.007	0.008	0.009	0.01	0.011	0.012	0.013	0.014	0.015	0.016	0.017	0.018	0.019	0.02	0.021	0.022	0.023	0.024	0.025	0.026	0.027	0.028	0.029	0.03	0.031	0.032	0.033	0.034	0.035	0.036	0.037	0.038	0.039	0.04	0.041	0.042	0.043	0.044	0.045	0.046	0.047	0.048	0.049
0	0.001	0.002	0.003	0.004	0.005	0.006	0.007	0.008	0.009	0.01	0.011	0.012	0.013	0.014	0.015	0.016	0.017	0.018	0.019	0.02	0.021	0.022	0.023	0.024	0.025	0.026	0.027	0.028	0.029	0.03	0.031	0.032	0.033	0.034	0.035	0.036	0.037	0.038	0.039	0.04	0.041	0.042	0.043	0.044	0.045	0.046	0.047	0.048	0.049
0	0.001	0.002	0.003	0.004	0.005	0.006	0.007	0.008	0.009	0.01	0.011	0.012	0.013	0.014	0.015	0.016	0.017	0.018	0.019	0.02	0.021	0.022	0.023	0.024	0.025	0.026	0.027	0.028	0.029	0.03	0.031	0.032	0.033	0.034	0.035	0.036	0.037	0.038	0.039	0.04	0.041	0.042	0.043	0.044	0.045	0.046	0.047	0.048	0.049
0	0.001	0.002	0.003	0.004	0.005	0.006	0.007	0.008	0.009	0.01	0.011	0.012	0.013	0.014	0.015	0.016	0.017	0.018	0.019	0.02	0.021	0.022	0.023	0.024	0.025	0.026	0.027	0.028	0.029	0.03	0.031	0.032	0.033	0.034	0.035	0.036	0.037	0.038	0.039	0.04	0.041	0.042	0.043	0.044	0.045	0.046	0.047	0.048	0.049
0	0.001	0.002	0.003	0.004	0.005	0.006	0.007	0.008	0.009	0.01	0.011	0.012	0.013	0.014	0.015	0.016	0.017	0.018	0.019	0.02	0.021	0.022	0.023	0.024	0.025	0.026	0.027	0.028	0.029	0.03	0.031	0.032	0.033	0.034	0.035	0.036	0.037	0.038	0.039	0.04	0.041	0.042	0.043	0.044	0.045	0.046	0.047	0.048	0.049
0	0.001	0.002	0.003	0.004	0.005	0.006	0.007	0.008	0.009	0.01	0.011	0.012	0.013	0.014	0.015	0.016	0.017	0.018	0.019	0.02	0.021	0.022	0.023	0.024	0.025	0.026	0.027	0.028	0.029	0.03	0.031	0.032	0.033	0.034	0.035	0.036	0.037	0.038	0.039	0.04	0.041	0.042	0.043	0.044	0.045	0.046	0.047	0.048	0.049
0	0.001	0.002	0.003	0.004	0.005	0.006	0.007	0.008	0.009	0.01	0.011	0.012	0.013	0.014	0.015	0.016	0.017	0.018	0.019	0.02	0.021	0.022	0.023	0.024	0.025	0.026	0.027	0.028	0.029	0.03	0.031	0.032	0.033	0.034	0.035	0.036	0.037	0.038	0.039	0.04	0.041	0.042	0.043	0.044	0.045	0.046	0.047	0.048	0.049
0	0.001	0.002	0.003	0.004	0.005	0.006	0.007	0.008	0.009	0.01	0.011	0.012	0.013	0.014	0.015	0.016	0.017	0.018	0.019	0.02	0.021	0.022	0.023	0.024	0.025	0.026	0.027	0.028	0.029	0.03	0.031	0.032	0.033	0.034	0.035	0.036	0.037	0.038	0.039	0.04	0.041	0.042	0.043	0.044	0.045	0.046	0.047	0.048	0.049
0	0.001	0.002	0.003	0.004	0.005	0.006	0.007	0.008	0.009	0.01	0.011	0.012	0.013	0.014	0.015	0.016	0.017	0.018	0.019	0.02	0.021	0.022	0.023	0.024	0.025	0.026	0.027	0.028	0.029	0.03	0.031	0.032	0.033	0.034	0.035	0.036	0.037	0.038	0.039	0.04	0.041	0.042	0.043	0.044	0.045	0.046	0.047	0.048	0.049
0	0.001	0.002	0.003	0.004	0.005	0.006	0.007	0.008	0.009	0.01	0.011	0.012	0.013	0.014	0.015	0.016	0.017	0.018	0.019	0.02	0.021	0.022	0.023	0.024	0.025	0.026	0.027	0.028	0.029	0.03	0.031	0.032	0.033	0.034	0.035	0.036	0.037	0.038	0.039	0.04	0.041	0.042	0.043	0.044	0.045	0.046	0.047	0.048	0.049
0	0.001	0.002	0.003	0.004	0.005	0.006	0.007	0.008	0.009	0.01	0.011	0.012	0.013	0.014	0.015	0.016	0.017	0.018	0.019	0.02	0.021	0.022	0.023	0.024	0.025	0.026	0.027	0.028	0.029	0.03	0.031	0.032	0.033	0.034	0.035	0.036	0.037	0.038	0.039	0.04	0.041	0.042	0.043	0.044	0.045	0.046	0.047	0.048	0.049
0	0.001	0.002	0.003	0.004	0.005	0.006	0.007	0.008	0.009	0.01	0.011	0.012	0.013	0.014	0.015	0.016	0.017	0.018	0.019	0.02	0.021	0.022	0.023	0.024	0.025	0.026	0.027	0.028	0.029	0.03	0.031	0.032	0.033	0.034	0.035	0.036	0.037	0.038	0.039	0.04	0.041	0.042	0.043	0.044	0.045	0.046	0.047	0.048	0.049
0	0.001	0.002	0.003	0.004	0.005	0.006	0.007	0.008	0.009	0.01	0.011	0.012	0.013	0.014	0.015	0.016	0.017	0.018	0.019	0.02	0.021	0.022	0.023	0.024	0.025	0.026	0.027	0.028	0.029	0.03	0.031	0.032	0.033	0.034	0.035	0.036	0.037	0.038	0.039	0.04	0.041	0.042	0.043	0.044	0.045	0.046	0.047	0.048	0.049
0	0.001	0.002	0.003	0.004	0.005	0.006	0.007	0.008	0.009	0.01	0.011	0.012	0.013	0.014	0.015	0.016	0.017	0.018	0.019	0.02	0.021	0.022	0.023	0.024	0.025	0.026	0.027	0.028	0.029	0.03	0.031	0.032	0.033	0.034	0.035	0.036	0.037	0.038	0.039	0.04	0.041	0.042	0.043	0.044	0.045	0.046	0.047	0.048	0.049
0	0.001	0.002	0.003	0.004	0.005	0.006	0.007	0.008	0.009	0.01	0.011	0.012	0.013	0.014	0.015	0.016	0.017	0.018	0.019	0.02	0.021	0.022	0.023	0.024	0.025	0.026	0.027	0.028	0.029	0.03	0.031	0.032	0.033	0.034	0.035	0.036	0.037	0.038	0.039	0.04	0.041	0.042	0.043	0.044	0.045	0.046	0.047	0.048	0.049
0	0.001	0.002	0.003	0.004	0.005	0.006	0.007	0.008	0.009	0.01	0.011	0.012	0.013	0.014	0.015	0.016	0.017	0.018	0.019	0.02	0.021	0.022	0.023	0.024	0.025	0.026	0.027	0.028	0.029	0.03	0.031	0.032	0.033	0.034	0.035	0.036	0.037	0.038	0.039	0.04	0.041	0.042	0.043	0.044	0.045	0.046	0.047	0.048	0.049
0	0.001	0.002	0.003	0.004	0.005	0.006	0.007	0.008	0.009	0.01	0.011	0.012	0.013	0.014	0.015	0.016	0.017	0.018	0.019	0.02	0.021	0.022	0.023	0.024	0.025	0.026	0.027	0.028	0.029	0.03	0.031	0.032	0.033	0.034	0.035	0.036	0.037	0.038	0.039	0.04	0.041	0.042	0.043	0.044	0.045	0.046	0.047	0.048	0.049
0	0.001	0.002	0.003	0.004	0.005	0.006	0.007	0.008	0.009	0.01	0.011	0.012	0.013	0.014	0.015	0.016	0.017	0.018	0.019	0.02	0.021	0.022	0.023	0.024	0.025	0.026	0.027	0.028	0.029	0.03	0.031	0.032	0.033	0.034	0.035	0.036	0.037	0.038	0.039	0.04	0.041	0.042	0.043	0.044	0.045	0.046	0.047	0.048	0.049
0	0.001	0.002	0.003	0.004	0.005	0.006	0.007	0.008	0.009	0.01	0.011	0.012	0.013	0.014	0.015	0.016	0.017	0.018	0.019	0.02	0.021	0.022	0.023	0.024	0.025	0.026	0.027	0.028	0.029	0.03	0.031	0.032	0.033	0.034	0.035	0.036	0.037	0.038	0.039	0.04	0.041	0.042	0.043	0.044	0.045	0.046	0.047	0.048	0.049
0	0.001	0.002	0.003	0.004	0.005	0.006	0.007	0.008	0.009	0.01	0.011	0.012	0.013	0.014	0.015	0.016	0.017	0.018	0.019	0.02	0.021	0.022	0.023	0.024	0.025	0.026	0.027	0.028	0.029	0.03	0.031	0.032	0.033	0.034	0.035	0.036	0.037	0.038	0.039	0.04	0.041	0.042	0.043	0.044	0.045	0.046	0.047	0.048	0.049
0	0.001	0.002	0.003	0.004	0.005	0.006	0.007	0.008	0.009	0.01	0.011	0.012	0.013	0.014	0.015	0.016	0.017	0.018	0.019	0.02	0.021	0.022	0.023	0.024	0.025	0.026	0.027	0.028	0.029	0.03	0.031	0.032	0.033	0.034	0.035	0.036	0.037	0.038	0.039	0.04	0.041	0.042	0.043	0.044	0.045	0.046	0.047	0.048	0.049
0	0.001	0.002	0.003	0.004	0.005	0.006	0.007	0.008	0.009	0.01	0.011	0.012	0.013	0.014	0.015	0.016	0.017	0.018	0.019	0.02	0.021	0.022	0.023	0.024	0.025	0.026	0.027	0.028	0.029	0.03	0.031	0.032	0.033	0.034	0.035	0.036	0.037	0.038	0.039	0.04	0.041	0.042	0.043	0.044	0.045	0.046	0.047	0.048	0.049
0	0.001	0.002	0.003	0.004	0.005	0.006	0.007	0.008	0.009	0.01	0.011	0.012	0.013	0.014	0.015	0.016	0.017	0.018	0.019	0.02	0.021	0.022	0.023	0.024	0.025	0.026	0.027	0.028	0.029	0.03	0.031	0.032	0.033	0.034	0.035	0.036	0.037	0.038	0.039	0.04	0.041	0.042	0.043	0.044	0.045	0.046	0.047	0.048	0.049
0	0.001	0.002	0.003	0.004	0.005	0.006	0.007	0.008	0.009	0.01	0.011	0.012	0.013	0.014	0.015	0.016	0.017	0.018	0.019	0.02	0.021	0.022	0.023	0.024	0.025	0.026	0.027	0.028	0.029	0.03	0.031	0.032	0.033	0.034	0.035	0.036	0.037	0.038	0.039	0.04	0.041	0.042	0.043	0.044	0.045	0.046	0.047	0.048	0.049
0	0.001	0.002	0.003	0.004	0.005	0.006	0.007	0.008	0.009	0.01	0.011	0.012	0.013	0.014	0.015	0.016	0.017	0.018	0.019	0.02	0.021	0.022	0.023	0.024	0.025	0.026	0.027	0.028	0.029	0.03	0.031	0.032	0.033	0.034	0.035	0.036	0.037	0.038	0.039	0.04	0.041	0.042	0.043	0.044	0.045	0.046	0.047	0.048	0.049
0	0.001	0.002	0.003	0.004	0.005	0.006	0.007	0.008	0.009	0.01	0.011	0.012	0.013	0.014	0.015	0.016	0.017	0.018	0.019	0.02	0.021	0.022	0.023	0.024	0.025	0.026	0.027	0.028	0.029	0.03	0.031	0.032	0.033	0.034	0.035	0.036	0.037	0.038	0.039	0.04	0.041	0.042	0.043	0.044	0.045	0.046	0.047	0.048	0.049
0	0.001	0.002	0.003	0.004	0.005	0.006	0.007	0.008	0.009	0.01	0.011	0.012	0.013	0.014	0.015	0.016	0.017	0.018	0.019	0.02	0.021	0.022	0.023	0.024	0.025	0.026	0.027	0.028	0.029	0.03	0.031	0.032	0.033	0.034	0.035	0.036	0.037	0.038	0.039	0.04	0.041	0.042	0.043	0.044	0.045	0.046	0.047	0.048	0.049
0	0.001	0.002	0.003	0.004	0.005	0.006	0.007	0.008	0.009	0.01	0.011	0.012	0.013	0.014	0.015	0.016	0.017	0.018	0.019	0.02	0.021	0.022	0.023	0.024	0.025	0.026	0.027	0.028	0.029	0.03	0.031	0.032	0.033	0.034	0.035	0.036	0.037	0.038	0.039	0.04	0.041	0.042	0.043	0.044	0.045	0.046	0.047	0.048	0.049
0	0.001	0.002	0.003	0.004	0.005	0.006	0.007	0.008	0.009	0.01	0.011	0.012	0.013	0.014	0.015	0.016	0.017	0.018	0.019	0.02	0.021	0.022	0.023	0.024	0.025	0.026	0.027	0.028	0.029	0.03	0.031	0.032	0.033	0.034	0.035	0.036	0.037	0.038	0.039	0.04	0.041	0.042	0.043	0.044	0.045	0.046	0.047	0.048	0.049
0	0.001	0.002	0.003	0.004	0.005	0.006	0.007	0.008	0.009	0.01	0.011	0.012	0.013	0.014	0.015	0.016	0.017	0.018	0.019	0.02	0.021	0.022	0.023	0.024	0.025	0.026	0.027	0.028	0.029	0.03	0.031	0.032	0.033	0.034	0.035	0.036	0.037	0.038	0.039	0.04	0.041	0.042	0.043	0.044	0.045	0.046	0.047	0.048	0.049
0	0.001	0.002	0.003	0.004	0.005	0.006	0.007	0.008	0.009	0.01	0.011	0.012	0.013	0.014	0.015	0.016	0.017	0.018	0.019	0.02	0.021	0.022	0.023	0.024	0.025	0.026	0.027	0.028	0.029	0.03	0.031	0.032	0.033	0.034	0.035	0.036	0.037	0.038	0.039	0.04	0.041	0.042	0.043	0.044	0.045	0.046	0.047	0.048	0.049
0	0.001	0.002	0.003	0.004	0.005	0.006	0.007	0.008	0.009	0.01	0.011	0.012	0.013	0.014	0.015	0.016	0.017	0.018	0.019	0.02	0.021	0.022	0.023	0.024	0.025	0.026	0.027	0.028	0.029	0.03	0.031	0.032	0.033	0.034	0.035	0.036	0.037	0.038	0.039	0.04	0.041	0.042	0.043	0.044	0.045	0.046	0.047	0.048	0.049
0	0.001	0.002	0.003	0.004	0.005	0.006	0.007	0.008	0.009	0.01	0.011	0.012	0.013	0.014	0.015	0.016	0.017	0.018	0.019	0.02	0.021	0.022	0.023	0.024	0.025	0.026	0.027	0.028	0.029	0.03	0.031	0.032	0.033	0.034	0.035	0.036	0.037	0.038	0.039	0.04	0.041	0.042	0.043	0.044	0.045	0.046	0.047	0.048	0.049
0	0.001	0.002	0.003	0.004	0.005	0.006	0.007	0.008	0.009	0.01	0.011	0.012	0.013	0.014	0.015	0.016	0.017	0.018	0.019	0.02	0.021	0.022	0.023	0.024	0.025	0.026	0.027	0.028	0.029	0.03	0.031	0.032	0.033	0.034	0.035	0.036	0.037	0.038	0.039	0.04	0.041	0.042	0.043	0.044	0.045	0.046	0.047	0.048	0.049
0	0.001	0.002	0.003	0.004	0.005	0.006	0.007	0.008	0.009	0.01	0.011	0.012	0.013	0.014	0.015	0.016	0.017	0.018	0.019	0.02	0.021	0.022	0.023	0.024	0.025	0.026	0.027	0.028	0.029	0.03	0.031	0.032	0.033	0.034	0.035	0.036	0.037	0.038	0.039	0.04	0.041	0.042	0.043	0.044	0.045	0.046	0.047	0.048	0.049
0	0.001	0.002	0.003	0.004	0.005	0.006	0.007	0.008	0.009	0.01	0.011	0.012	0.013	0.014	0.015	0.016	0.017	0.018	0.019	0.02	0.021	0.022	0.023	0.024	0.025	0.026	0.027	0.028	0.029	0.03	0.031	0.032	0.033	0.034	0.035	0.036	0.037	0.038	0.039	0.04	0.041	0.042	0.043	0.044	0.045	0.046	0.047	0.048	0.049
0	0.001	0.002	0.003	0.004	0.005	0.006	0.007	0.008	0.009	0.01	0.011	0.012	0.013	0.014	0.015	0.016	0.017	0.018	0.019	0.02	0.021	0.022	0.023	0.024	0.025	0.026	0.027	0.028	0.029	0.03	0.031	0.032	0.033	0.034	0.035	0.036	0.037	0.038	0.039	0.04	0.041	0.042	0.043	0.044	0.045	0.046	0.047	0.048	0.049
0	0.001	0.002	0.003	0.004	0.005	0.006	0.007	0.008	0.009	0.01	0.011	0.012	0.013	0.014	0.015	0.016	0.017	0.018	0.019	0.02	0.021	0.022	0.023	0.024	0.025	0.026	0.027	0.028	0.029	0.03	0.031	0.032	0.033	0.034	0.035	0.036	0.037	0.038	0.039	0.04	0.041	0.042	0.043	0.044	0.045	0.046	0.047	0.048	0.049
0	0.001	0.002	0.003	0.004	0.005	0.006	0.007	0.008	0.009	0.01	0.011	0.012	0.013	0.014	0.015	0.016	0.017	0.018	0.019	0.02	0.021	0.022	0.023	0.024	0.025	0.026	0.027	0.028	0.029	0.03	0.031	0.032	0.033	0.034	0.035	0.036	0.037	0.038	0.039	0.04	0.041	0.042	0.043	0.044	0.045	0.046	0.047	0.048	0.049
0	0.001	0.002	0.003	0.004	0.005	0.006	0.007	0.008	0.009	0.01	0.011	0.012	0.013	0.014	0.015	0.016	0.017	0.018	0.019	0.02	0.021	0.022	0.023	0.024	0.025	0.026	0.027	0.028	0.029	0.03	0.031	0.032	0.033	0.034	0.035	0.036	0.037	0.038	0.039	0.04	0.041	0.042	0.043	0.044	0.045	0.046	0.047	0.048	0.049
0	0.001	0.002	0.003	0.004	0.005	0.006	0.007	0.008	0.009	0.01	0.011	0.012	0.013	0.014	0.015	0.016	0.017	0.018	0.019	0.02	0.021	0.022	0.023	0.024	0.025	0.026	0.027	0.028	0.029	0.03	0.031	0.032	0.033	0.034	0.035	0.036	0.037	0.038	0.039	0.04	0.041	0.042	0.043	0.044	0.045	0.046	0.047	0.048	0.049
0	0.001	0.002	0.003	0.004	0.005	0.006	0.007	0.008	0.009	0.01	0.011	0.012	0.013	0.014	0.015	0.016	0.017	0.018	0.019	0.02	0.021	0.022	0.023	0.024	0.025	0.026	0.027	0.028	0.029	0.03	0.031	0.032	0.033	0.034	0.035	0.036	0.037	0.038	0.039	0.04	0.041	0.042	0.043	0.044	0.045	0.046	0.047	0.048	0.049
0	0.001	0.002	0.003	0.004	0.005	0.006	0.007	0.008	0.009	0.01	0.011	0.012	0.013	0.014	0.015	0.016	0.017	0.018	0.019	0.02	0.021	0.022	0.023	0.024	0.025	0.026	0.027	0.028	0.029	0.03	0.031	0.032	0.033	0.034	0.035	0.036	0.037	0.038	0.039	0.04	0.041	0.042	0.043	0.044	0.045	0.046	0.047	0.048	0.049
0	0.001	0.002	0.003	0.004	0.005	0.006	0.007	0.008	0.009	0.01	0.011	0.012	0.013	0.014	0.015	0.016	0.017	0.018	0.019	0.02	0.021	0.022	0.023	0.024	0.025	0.026	0.027	0.028	0.029	0.03	0.031	0.032	0.033	0.034	0.035	0.036	0.037	0.038	0.039	0.04	0.041	0.042	0.043	0.044	0.045	0.046	0.047	0.048	0.049
0	0.001	0.002	0.003	0.004	0.005	0.006	0.007	0.008	0.009	0.01	0.011	0.012	0.013	0.014	0.015	0.016	0.017	0.018	0.019	0.02	0.021	0.022	0.023	0.024	0.025	0.026	0.027	0.028	0.029	0.03	0.031	0.032	0.033	0.034	0.035	0.036	0.037	0.038	0.039	0.04	0.041	0.042	0.043	0.044	0.045	0.046	0.047	0.048	0.049
0	0.001	0.002	0.003	0.004	0.005	0.006	0.007	0.008	0.009	0.01	0.011	0.012	0.013	0.014	0.015	0.016	0.017	0.018	0.019	0.02	0.021	0.022	0.023	0.024	0.025	0.026	0.027	0.028	0.029	0.03	0.031	0.032	0.033	0.034	0.035	0.036	0.037	0.038	0.039	0.04	0.041	0.042	0.043	0.044	0.045	0.046	0.047	0.048	0.049
0	0.001	0.002	0.003	0.004	0.005	0.006	0.007	0.008	0.009	0.01	0.011	0.012	0.013	0.014	0.015	0.016	0.017	0.018	0.019	0.02	0.021	0.022	0.023	0.024	0.025	0.026	0.027	0.028	0.029	0.03	0.031	0.032	0.033	0.034	0.035	0.036	0.037	0.038	0.039	0.04	0.041	0.042	0.043	0.044	0.045	0.046	0.047	0.048	0.049
0	0.001	0.002	0.003	0.004	0.005	0.006	0.007	0.008	0.009	0.01	0.011	0.012	0.013	0.014	0.015	0.016	0.017	0.018	0.019	0.02	0.021	0.022	0.023	0.024	0.025	0.026	0.027	0.028	0.029	0.03	0.031	0.032	0.033	0.034	0.035	0.036	0.037	0.038	0.039	0.04	0.041	0.042	0.043	0.044	0.045	0.046	0.047	0.048	0.049
0	0.001	0.002	0.003	0.004	0.005	0.006	0.007	0.008	0.009	0.01	0.011	0.012	0.013	0.014	0.015	0.016	0.017	0.018	0.019	0.02	0.021	0.022	0.023	0.024	0.025	0.026	0.027	0.028	0.029	0.03	0.031	0.032	0.033	0.034	0.035	0.036	0.037	0.038	0.039	0.04	0.041	0.042	0.043	0.044	0.045	0.046	0.047	0.048	0.049
0	0.001	0.002	0.003	0.004	0.005	0.006	0.007	0.008	0.009	0.01	0.011	0.012	0.013	0.014	0.015	0.016	0.017	0.018	0.019	0.02	0.021	0.022	0.023	0.024	0.025	0.026	0.027	0.028	0.029	0.03	0.031	0.032	0.033	0.034	0.035	0.036	0.037	0.038	0.039	0.04	0.041	0.042	0.043	0.044	0.045	0.046	0.047	0.048	0.049
0	0.001	0.002	0.003	0.004	0.005	0.006	0.007	0.008	0.009	0.01	0.011	0.012	0.013	0.014	0.015	0.016	0.017	0.018	0.019	0.02	0.021	0.022	0.023	0.024	0.025	0.026	0.027	0.028	0.029	0.03	0.031	0.032	0.033	0.034	0.035	0.036	0.037	0.038	0.039	0.04	0.041	0.042	0.043	0.044	0.045	0.046	0.047	0.048	0.049
0	0.001	0.002	0.003	0.004	0.005	0.006	0.007	0.008	0.009	0.01	0.011	0.012	0.013	0.014	0.015	0.016	0.017	0.018	0.019	0.02	0.021	0.022	0.023	0.024	0.025	0.026	0.027	0.028	0.029	0.03	0.031	0.032	0.033	0.034	0.035	0.036	0.037	0.038	0.039	0.04	0.041	0.042	0.043	0.044	0.045	0.046	0.047	0.048	0.049
0	0.001	0.002	0.003	0.004	0.005	0.006	0.007	0.008	0.009	0.01	0.011	0.012	0.013	0.014	0.015	0.016	0.017	0.018	0.019	0.02	0.021	0.022	0.023	0.024	0.025	0.026	0.027	0.028	0.029	0.03	0.031	0.032	0.033	0.034	0.035	0.036	0.037	0.038	0.039	0.04	0.041	0.042	0.043	0.044	0.045	0.046	0.047	0.048	0.049
0	0.001	0.002	0.003	0.004	0.005	0.006	0.007	0.008	0.009	0.01	0.011	0.012	0.013	0.014	0.015	0.016	0.017	0.018	0.019	0.02	0.021	0.022	0.023	0.024	0.025	0.026	0.027	0.028	0.029	0.03	0.031	0.032	0.033	0.034	0.035	0.036	0.037	0.038	0.039	0.04	0.041	0.042	0.043	0.044	0.045	0.046	0.047	0.048	0.049
0	0.001	0.002	0.003	0.004	0.005	0.006	0.007	0.008	0.009	0.01	0.011	0.012	0.013	0.014	0.015	0.016	0.017	0.018	0.019	0.02	0.021	0.022	0.023	0.024	0.025	0.026	0.027	0.028	0.029	0.03	0.031	0.032	0.033	0.034	0.035	0.036	0.037	0.038	0.039	0.04	0.041	0.042	0.043	0.044	0.045	0.046	0.047	0.048	0.049
0	0.001	0.002	0.003	0.004	0.005	0.006	0.007	0.008	0.009	0.01	0.011	0.012	0.013	0.014	0.015	0.016	0.017	0.018	0.019	0.02	0.021	0.022	0.023	0.024	0.025	0.026	0.027	0.028	0.029	0.03	0.031	0.032	0.033	0.034	0.035	0.036	0.037	0.038	0.039	0.04	0.041	0.042	0.043	0.044	0.045	0.046	0.047	0.048	0.049
0	0.001	0.002	0.003	0.004	0.005	0.006	0.007	0.008	0.009	0.01	0.011	0.012	0.013	0.014	0.015	0.016	0.017	0.018	0.019	0.02	0.021	0.022	0.023	0.024	0.025	0.026	0.027	0.028	0.029	0.03	0.031	0.032	0.033	0.034	0.035	0.036	0.037	0.038	0.039	0.04	0.041	0.042	0.043	0.044	0.045	0.046	0.047	0.048	0.049
0	0.001	0.002	0.003	0.004	0.005	0.006	0.007	0.008	0.009	0.01	0.011	0.012	0.013	0.014	0.015	0.016	0.017	0.018	0.019	0.02	0.021	0.022	0.023	0.024	0.025	0.026	0.027	0.028	0.029	0.03	0.031	0.032	0.033	0.034	0.035	0.036	0.037	0.038	0.039	0.04	0.041	0.042	0.043	0.044	0.045	0.046	0.047	0.048	0.049
0	0.001	0.002	0.003	0.004	0.005	0.006	0.007	0.008	0.009	0.01	0.011	0.012	0.013	0.014	0.015	0.016	0.017	0.018	0.019	0.02	0.021	0.022	0.023	0.024	0.025	0.026	0.027	0.028	0.029	0.03	0.031	0.032	0.033	0.034	0.035	0.036	0.037	0.038	0.039	0.04	0.041	0.042	0.043	0.044	0.045	0.046	0.047	0.048	0.049
0	0.001	0.002	0.003	0.004	0.005	0.006	0.007	0.008	0.009	0.01	0.011	0.012	0.013	0.014	0.015	0.016	0.017	0.018	0.019	0.02	0.021	0.022	0.023	0.024	0.025	0.026	0.027	0.028	0.029	0.03	0.031	0.032	0.033	0.034	0.035	0.036	0.037	0.038	0.039	0.04	0.041	0.042	0.043	0.044	0.045	0.046	0.047	0.048	0.049
0	0.001	0.002	0.003	0.004	0.005	0.006	0.007	0.008	0.009	0.01	0.011	0.012	0.013	0.014	0.015	0.016	0.017	0.018	0.019	0.02	0.021	0.022	0.023	0.024	0.025	0.026	0.027	0.028	0.029	0.03	0.031	0.032	0.033	0.034	0.035	0.036	0.037	0.038	0.039	0.04	0.041	0.042	0.043	0.044	0.045	0.046	0.047	0.048	0.049
0	0.001	0.002	0.003	0.004	0.005	0.006	0.007	0.008	0.009	0.01	0.011	0.012	0.013	0.014	0.015	0.016	0.017	0.018	0.019	0.02	0.021	0.022	0.023	0.024	0.025	0.026	0.027	0.028	0.029	0.03	0.031	0.032	0.033	0.034	0.035	0.036	0.037	0.038	0.039	0.04	0.041	0.042	0.043	0.044	0.045	0.046	0.047	0.048	0.049
0	0.001	0.002	0.003	0.004	0.005	0.006	0.007	0.008	0.009	0.01	0.011	0.012	0.013	0.014	0.015	0.016	0.017	0.018	0.019	0.02	0.021	0.022	0.023	0.024	0.025	0.026	0.027	0.028	0.029	0.03	0.031	0.032	0.033	0.034	0.035	0.036	0.037	0.038	0.039	0.04	0.041	0.042	0.043	0.044	0.045	0.046	0.047	0.048	0.049
0	0.001	0.002	0.003	0.004	0.005	0.006	0.007	0.008	0.009	0.01	0.011	0.012	0.013	0.014	0.015	0.016	0.017	0.018	0.019	0.02	0.021	0.022	0.023	0.024	0.025	0.026	0.027	0.028	0.029	0.03	0.031	0.032	0.033	0.034	0.035	0.036	0.037	0.038	0.039	0.04	0.041	0.042	0.043	0.044	0.045	0.046	0.047	0.048	0.049
0	0.001	0.002	0.003	0.004	0.005	0.006	0.007	0.008	0.009	0.01	0.011	0.012	0.013	0.014	0.015	0.016	0.017	0.018	0.019	0.02	0.021	0.022	0.023	0.024	0.025	0.026	0.027	0.028	0.029	0.03	0.031	0.032	0.033	0.034	0.035	0.036	0.037	0.038	0.039	0.04	0.041	0.042	0.043	0.044	0.045	0.046	0.047	0.048	0.049
0	0.001	0.002	0.003	0.004	0.005	0.006	0.007	0.008	0.009	0.01	0.011	0.012	0.013	0.014	0.015	0.016	0.017	0.018	0.019	0.02	0.021	0.022	0.023	0.024	0.025	0.026	0.027	0.028	0.029	0.03	0.031	0.032	0.033	0.034	0.035	0.036	0.037	0.038	0.039	0.04	0.041	0.042	0.043	0.044	0.045	0.046	0.047	0.048	0.049
0	0.001	0.002	0.003	0.004	0.005	0.006	0.007	0.008	0.009	0.01	0.011	0.012	0.013	0.014	0.015	0.016	0.017	0.018	0.019	0.02	0.021	0.022	0.023	0.024	0.025	0.026	0.027	0.028	0.029	0.03	0.031	0.032	0.033	0.034	0.035	0.036	0.037	0.038	0.039	0.04	0.041	0.042	0.043	0.044	0.045	0.046	0.047	0.048	0.049
0	0.001	0.002	0.003	0.004	0.005	0.006	0.007	0.008	0.009	0.01	0.011	0.012	0.013	0.014	0.015	0.016	0.017	0.018	0.019	0.02	0.021	0.022	0.023	0.024	0.025	0.026	0.027	0.028	0.029	0.03	0.031	0.032	0.033	0.034	0.035	0.036	0.037	0.038	0.039	0.04	0.041	0.042	0.043	0.044	0.045	0.046	0.047	0.048	0.049
0	0.001	0.002	0.003	0.004	0.005	0.006	0.007	0.008	0.009	0.01	0.011	0.012	0.013	0.014	0.015	0.016	0.017	0.018	0.019	0.02	0.021	0.022	0.023	0.024	0.025	0.026	0.027	0.028	0.029	0.03	0.031	0.032	0.033	0.034	0.035	0.036	0.037	0.038	0.039	0.04	0.041	0.042	0.043	0.044	0.045	0.046	0.047	0.048	0.049
0	0.001	0.002	0.003	0.004	0.005	0.006	0.007	0.008	0.009	0.01	0.011	0.012	0.013	0.014	0.015	0.016	0.017	0.018	0.019	0.02	0.021	0.022	0.023	0.024	0.025	0.026	0.027	0.028	0.029	0.03	0.031	0.032	0.033	0.034	0.035	0.036	0.037	0.038	0.039	0.04	0.041	0.042	0.043	0.044	0.045	0.046	0.047	0.048	0.049
0	0.001	0.002	0.003	0.004	0.005	0.006	0.007	0.008	0.009	0.01	0.011	0.012	0.013	0.014	0.015	0.016	0.017	0.018	0.019	0.02	0.021	0.022	0.023	0.024	0.025	0.026	0.027	0.028	0.029	0.03	0.031	0.032	0.033	0.034	0.035	0.036	0.037	0.038	0.039	0.04	0.041	0.042	0.043	0.044	0.045	0.046	0.047	0.048	0.049
0	0.001	0.002	0.003	0.004	0.005	0.006	0.007	0.008	0.009	0.01	0.011	0.012	0.013	0.014	0.015	0.016	0.017	0.018	0.019	0.02	0.021	0.022	0.023	0.024	0.025	0.026	0.027	0.028	0.029	0.03	0.031	0.032	0.033	0.034	0.035	0.036	0.037	0.038	0.039	0.04	0.041	0.042	0.043	0.044	0.045	0.046	0.047	0.048	0.049
0	0.001	0.002	0.003	0.004	0.005	0.006	0.007	0.008	0.009	0.01	0.011	0.012	0.013	0.014	0.015	0.016	0.017	0.018	0.019	0.02	0.021	0.022	0.023	0.024	0.025	0.026	0.027	0.028	0.029	0.03	0.031	0.032	0.033	0.034	0.035	0.036	0.037	0.038	0.039	0.04	0.041	0.042	0.043	0.044	0.045	0.046	0.047	0.048	0.049
0	0.001	0.002	0.003	0.004	0.005	0.006	0.007	0.008	0.009	0.01	0.011	0.012	0.013	0.014	0.015	0.016	0.017	0.018	0.019	0.02	0.021	0.022	0.023	0.024	0.025	0.026	0.027	0.028	0.029	0.03	0.031	0.032	0.033	0.034	0.035	0.036	0.037	0.038	0.039	0.04	0.041	0.042	0.043	0.044	0.045	0.046	0.047	0.048	0.049
0	0.001	0.002	0.003	0.004	0.005	0.006	0.007	0.008	0.009	0.01	0.011	0.012	0.013	0.014	0.015	0.016	0.017	0.018	0.019	0.02	0.021	0.022	0.023	0.024	0.025	0.026	0.027	0.028	0.029	0.03	0.031	0.032	0.033	0.034	0.035	0.036	0.037	0.038	0.039	0.04	0.041	0.042	0.043	0.044	0.045	0.046	0.047	0.048	0.049
0	0.001	0.002	0.003	0.004	0.005	0.006	0.007	0.008	0.009	0.01	0.011	0.012	0.013	0.014	0.015	0.016	0.017	0.018	0.019	0.02	0.021	0.022	0.023	0.024	0.025	0.026	0.027	0.028	0.029	0.03	0.031	0.032	0.033	0.034	0.035	0.036	0.037	0.038	0.039	0.04	0.041	0.042	0.043	0.044	0.045	0.046	0.047	0.048	0.049
0	0.001	0.002	0.003	0.004	0.005	0.006	0.007	0.008	0.009	0.01	0.011	0.012	0.013	0.014	0.015	0.016	0.017	0.018	0.019	0.02	0.021	0.022	0.023	0.024	0.025	0.026	0.027	0.028	0.029	0.03	0.031	0.032	0.033	0.034	0.035	0.036	0.037	0.038	0.039	0.04	0.041	0.042	0.043	0.044	0.045	0.046	0.047	0.048	0.049
0	0.001	0.002	0.003	0.004	0.005	0.006	0.007	0.008	0.009	0.01	0.011	0.012	0.013	0.014	0.015	0.016	0.017	0.018	0.019	0.02	0.021	0.022	0.023	0.024	0.025	0.026	0.027	0.028	0.029	0.03	0.031	0.032	0.033	0.034	0.035	0.036	0.037	0.038	0.039	0.04	0.041	0.042	0.043	0.044	0.045	0.046	0.047	0.048	0.049
0	0.001	0.002	0.003	0.004	0.005	0.006	0.007	0.008	0.009	0.01	0.011	0.012	0.013	0.014	0.015	0.016	0.017	0.018	0.019	0.02	0.021	0.022	0.023	0.024	0.025	0.026	0.027	0.028	0.029	0.03	0.031	0.032	0.033	0.034	0.035	0.036	0.037	0.038	0.039	0.04	0.041	0.042	0.043	0.044	0.045	0.046	0.047	0.048	0.049
0	0.001	0.002	0.003	0.004	0.005	0.006	0.007	0.008	0.009	0.01	0.011	0.012	0.013	0.014	0.015	0.016	0.017	0.018	0.019	0.02	0.021	0.022	0.023	0.024	0.025	0.026	0.027	0.028	0.029	0.03	0.031	0.032	0.033	0.034	0.035	0.036	0.037	0.038	0.039	0.04	0.041	0.042	0.043	0.044	0.045	0.046	0.047	0.048	0.049
0	0.001	0.002	0.003	0.004	0.005	0.006	0.007	0.008	0.009	0.01	0.011	0.012	0.013	0.014	0.015	0.016	0.017	0.018	0.019	0.02	0.021	0.022	0.023	0.024	0.025	0.026	0.027	0.028	0.029	0.03	0.031	0.032	0.033	0.034	0.035	0.036	0.037	0.038	0.039	0.04	0.041	0.042	0.043	0.044	0.045	0.046	0.047	0.048	0.049
0	0.001	0.002	0.003	0.004	0.005	0.006	0.007	0.008	0.009	0.01	0.011	0.012	0.013	0.014	0.015	0.016	0.017	0.018	0.019	0.02	0.021	0.022	0.023	0.024	0.025	0.026	0.027	0.028	0.029	0.03	0.031	0.032	0.033	0.034	0.035	0.036	0.037	0.038	0.039	0.04	0.041	0.042	0.043	0.044	0.045	0.046	0.047	0.048	0.049
0	0.001	0.002	0.003	0.004	0.005	0.006	0.007	0.008	0.009	0.01	0.011	0.012	0.013	0.014	0.015	0.016	0.017	0.018	0.019	0.02	0.021	0.022	0.023	0.024	0.025	0.026	0.027	0.028	0.029	0.03	0.031	0.032	0.033	0.034	0.035	0.036	0.037	0.038	0.039	0.04	0.041	0.042	0.043	0.044	0.045	0.046	0.047	0.048	0.049
0	0.001	0.002	0.003	0.004	0.005	0.006	0.007	0.008	0.009	0.01	0.011	0.012	0.013	0.014	0.015	0.016	0.017	0.018	0.019	0.02	0.021	0.022	0.023	0.024	0.025	0.026	0.027	0.028	0.029	0.03	0.031	0.032	0.033	0.034	0.035	0.036	0.037	0.038	0.039	0.04	0.041	0.042	0.043	0.044	0.045	0.046	0.047	0.048	0.049
0	0.001	0.002	0.003	0.004	0.005	0.006	0.007	0.008	0.009	0.01	0.011	0.012	0.013	0.014	0.015	0.016	0.017	0.018	0.019	0.02	0.021	0.022	0.023	0.024	0.025	0.026	0.027	0.028	0.029	0.03	0.031	0.032	0.033	0.034	0.035	0.036	0.037	0.038	0.039	0.04	0.041	0.042	0.043	0.044	0.045	0.046	0.047	0.048	0.049
0	0.001	0.002	0.003	0.004	0.005	0.006	0.007	0.008	0.009	0.01	0.011	0.012	0.013	0.014	0.015	0.016	0.017	0.018	0.019	0.02	0.021	0.022	0.023	0.024	0.025	0.026	0.027	0.028	0.029	0.03	0.031	0.032	0.033	0.034	0.035	0.036	0.037	0.038	0.039	0.04	0.041	0.042	0.043	0.044	0.045	0.046	0.047	0.048	0.049
0	0.001	0.002	0.003	0.004	0.005	0.006	0.007	0.008	0.009	0.01	0.011	0.012	0.013	0.014	0.015	0.016	0.017	0.018	0.019	0.02	0.021	0.022	0.023	0.024	0.025	0.026	0.027	0.028	0.029	0.03	0.031	0.032	0.033	0.034	0.035	0.036	0.037	0.038	0.039	0.04	0.041	0.042	0.043	0.044	0.045	0.046	0.047	0.048	0.049
0	0.001	0.002	0.003	0.004	0.005	0.006	0.007	0.008	0.009	0.01	0.011	0.012	0.013	0.014	0.015	0.016	0.017	0.018	0.019	0.02	0.021	0.022	0.023	0.024	0.025	0.026	0.027	0.028	0.029	0.03	0.031	0.032	0.033	0.034	0.035	0.036	0.037	0.038	0.039	0.04	0.041	0.042	0.043	0.044	0.045	0.046	0.047	0.048	0.049
0	0.001	0.002	0.003	0.004	0.005	0.006	0.007	0.008	0.009	0.01	0.011	0.012	0.013	0.014	0.015	0.016	0.017	0.018	0.019	0.02	0.021	0.022	0.023	0.024	0.025	0.026	0.027	0.028	0.029	0.03	0.031	0.032	0.033	0.034	0.035	0.036	0.037	0.038	0.039	0.04	0.041	0.042	0.043	0.044	0.045	0.046	0.047	0.048	0.049
0	0.001	0.002	0.003	0.004	0.005	0.006	0.007	0.008	0.009	0.01	0.011	0.012	0.013	0.014	0.015	0.016	0.017	0.018	0.019	0.02	0.021	0.022	0.023	0.024	0.025	0.026	0.027	0.028	0.029	0.03	0.031	0.032	0.033	0.034	0.035	0.036	0.037	0.038	0.039	0.04	0.041	0.042	0.043	0.044	0.045	0.046	0.047	0.048	0.049
0	0.001	0.002	0.003	0.004	0.005	0.006	0.007	0.008	0.009	0.01	0.011	0.012	0.013	0.014	0.015	0.016	0.017	0.018	0.019	0.02	0.021	0.022	0.023	0.024	0.025	0.026	0.027	0.028	0.029	0.03	0.031	0.032	0.033	0.034	0.035	0.036	0.037	0.038	0.039	0.04	0.041	0.042	0.043	0.044	0.045	0.046	0.047	0.048	0.049
0	0.001	0.002	0.003	0.004	0.005	0.006	0.007	0.008	0.009	0.01	0.011	0.012	0.013	0.014	0.015	0.016	0.017	0.018	0.019	0.02	0.021	0.022	0.023	0.024	0.025	0.026	0.027	0.028	0.029	0.03	0.031	0.032	0.033	0.034	0.035	0.036	0.037	0.038	0.039	0.04	0.041	0.042	0.043	0.044	0.045	0.046	0.047	0.048	0.049
0	0.001	0.002	0.003	0.004	0.005	0.006	0.007	0.008	0.009	0.01	0.011	0.012	0.013	0.014	0.015	0.016	0.017	0.018	0.019	0.02	0.021	0.022	0.023	0.024	0.025	0.026	0.027	0.028	0.029	0.03	0.031	0.032	0.033	0.034	0.035	0.036	0.037	0.038	0.039	0.04	0.041	0.042	0.043	0.044	0.045	0.046	0.047	0.048	0.049
0	0.001	0.002	0.003	0.004	0.005	0.006	0.007	0.008	0.009	0.01	0.011	0.012	0.013	0.014	0.015	0.016	0.017	0.018	0.019	0.02	0.021	0.022	0.023	0.024	0.025	0.026	0.027	0.028	0.029	0.03	0.031	0.032	0.033	0.034	0.035	0.036	0.037	0.038	0.039	0.04	0.041	0.042	0.043	0.044	0.045	0.046	0.047	0.048	0.049
0	0.001	0.002	0.003	0.004	0.005	0.006	0.007	0.008	0.009	0.01	0.011	0.012	0.013	0.014	0.015	0.016	0.017	0.018	0.019	0.02	0.021	0.022	0.023	0.024	0.025	0.026	0.027	0.028	0.029	0.03	0.031	0.032	0.033	0.034	0.035	0.036	0.037	0.038	0.039	0.04	0.041	0.042	0.043	0.044	0.045	0.046	0.047	0.048	0.049
0	0.001	0.002	0.003	0.004	0.005	0.006	0.007	0.008	0.009	0.01	0.011	0.012	0.013	0.014	0.015	0.016	0.017	0.018	0.019	0.02	0.021	0.022	0.023	0.024	0.025	0.026	0.027	0.028	0.029	0.03	0.031	0.032	0.033	0.034	0.035	0.036	0.037	0.038	0.039	0.04	0.041	0.042	0.043	0.044	0.045	0.046	0.047	0.048	0.049
0	0.001	0.002	0.003	0.004	0.005	0.006	0.007	0.008	0.009	0.01	0.011	0.012	0.013	0.014	0.015	0.016	0.017	0.018	0.019	0.02	0.021	0.022	0.023	0.024	0.025	0.026	0.027	0.028	0.029	0.03	0.031	0.032	0.033	0.034	0.035	0.036	0.037	0.038	0.039	0.04	0.041	0.042	0.043	0.044	0.045	0.046	0.047	0.048	0.049
0	0.001	0.002	0.003	0.004	0.005	0.006	0.007	0.008	0.009	0.01	0.011	0.012	0.013	0.014	0.015	0.016	0.017	0.018	0.019	0.02	0.021	0.022	0.023	0.024	0.025	0.026	0.027	0.028	0.029	0.03	0.031	0.032	0.033	0.034	0.035	0.036	0.037	0.038	0.039	0.04	0.041	0.042	0.043	0.044	0.045	0.046	0.047	0.048	0.049
0	0.001	0.002	0.003	0.004	0.005	0.006	0.007	0.008	0.009	0.01	0.011	0.012	0.013	0.014	0.015	0.016	0.017	0.018	0.019	0.02	0.021	0.022	0.023	0.024	0.025	0.026	0.027	0.028	0.029	0.03	0.031	0.032	0.033	0.034	0.035	0.036	0.037	0.038	0.039	0.04	0.041	0.042	0.043	0.044	0.045	0.046	0.047	0.048	0.049
0	0.001	0.002	0.003	0.004	0.005	0.006	0.007	0.008	0.009	0.01	0.011	0.012	0.013	0.014	0.015	0.016	0.017	0.018	0.019	0.02	0.021	0.022	0.023	0.024	0.025	0.026	0.027	0.028	0.029	0.03	0.031	0.032	0.033	0.034	0.035	0.036	0.037	0.038	0.039	0.04	0.041	0.042	0.043	0.044	0.045	0.046	0.047	0.048	0.049
0	0.001	0.002	0.003	0.004	0.005	0.006	0.007	0.008	0.009	0.01	0.011	0.012	0.013	0.014	0.015	0.016	0.017	0.018	0.019	0.02	0.021	0.022	0.023	0.024	0.025	0.026	0.027	0.028	0.029	0.03	0.031	0.032	0.033	0.034	0.035	0.036	0.037	0.038	0.039	0.04	0.041	0.042	0.043	0.044	0.045	0.046	0.047	0.048	0.049
0	0.001	0.002	0.003	0.004	0.005	0.006	0.007	0.008	0.009	0.01	0.011	0.012	0.013	0.014	0.015	0.016	0.017	0.018	0.019	0.02	0.021	0.022	0.023	0.024	0.025	0.026	0.027	0.028	0.029	0.03	0.031	0.032	0.033	0.034	0.035	0.036	0.037	0.038	0.039	0.04	0.041	0.042	0.043	0.044	0.045	0.046	0.047	0.048	0.049
0	0.001	0.002	0.003	0.004	0.005	0.006	0.007	0.008	0.009	0.01	0.011	0.012	0.013	0.014	0.015	0.016	0.017	0.018	0.019	0.02	0.021	0.022	0.023	0.024	0.025	0.026	0.027	0.028	0.029	0.03	0.031	0.032	0.033	0.034	0.035	0.036	0.037	0.038	0.039	0.04	0.041	0.042	0.043	0.044	0.045	0.046	0.047	0.048	0.049
0	0.001	0.002	0.003	0.004	0.005	0.006	0.007	0.008	0.009	0.01	0.011	0.012	0.013	0.014	0.015	0.016	0.017	0.018	0.019	0.02	0.021	0.022	0.023	0.024	0.025	0.026	0.027	0.028	0.029	0.03	0.031	0.032	0.033	0.034	0.035	0.036	0.037	0.038	0.039	0.04	0.041	0.042	0.043	0.044	0.045	0.046	0.047	0.048	0.049
0	0.001	0.002	0.003	0.004	0.005	0.006	0.007	0.008	0.009	0.01	0.011	0.012	0.013	0.014	0.015	0.016	0.017	0.018	0.019	0.02	0.021	0.022	0.023	0.024	0.025	0.026	0.027	0.028	0.029	0.03	0.031	0.032	0.033	0.034	0.035	0.036	0.037	0.038	0.039	0.04	0.041	0.042	0.043	0.044	0.045	0.046	0.047	0.048	0.049
0	0.001	0.002	0.003	0.004	0.005	0.006	0.007	0.008	0.009	0.01	0.011	0.012	0.013	0.014	0.015	0.016	0.017	0.018	0.019	0.02	0.021	0.022	0.023	0.024	0.025	0.026	0.027	0.028	0.029	0.03	0.031	0.032	0.033	0.034	0.035	0.036	0.037	0.038	0.039	0.04	0.041	0.042	0.043	0.044	0.045	0.046	0.047	0.048	0.049
0	0.001	0.002	0.003	0.004	0.005	0.006	0.007	0.008	0.009	0.01	0.011	0.012	0.013	0.014	0.015	0.016	0.017	0.018	0.019	0.02	0.021	0.022	0.023	0.024	0.025	0.026	0.027	0.028	0.029	0.03	0.031	0.032	0.033	0.034	0.035	0.036	0.037	0.038	0.039	0.04	0.041	0.042	0.043	0.044	0.045	0.046	0.047	0.048	0.049
0	0.001	0.002	0.003	0.004	0.005	0.006	0.007	0.008	0.009	0.01	0.011	0.012	0.013	0.014	0.015	0.016	0.017	0.018	0.019	0.02	0.021	0.022	0.023	0.024	0.025	0.026	0.027	0.028	0.029	0.03	0.031	0.032	0.033	0.034	0.035	0.036	0.037	0.038	0.039	0.04	0.041	0.042	0.043	0.044	0.045	0.046	0.047	0.048	0.049
0	0.001	0.002	0.003	0.004	0.005	0.006	0.007	0.008	0.009	0.01	0.011	0.012	0.013	0.014	0.015	0.016	0.017	0.018	0.019	0.02	0.021	0.022	0.023	0.024	0.025	0.026	0.027	0.028	0.029	0.03	0.031	0.032	0.033	0.034	0.035	0.036	0.037	0.038	0.039	0.04	0.041	0.042	0.043	0.044	0.045	0.046	0.047	0.048	0.049
0	0.001	0.002	0.003	0.004	0.005	0.006	0.007	0.008	0.009	0.01	0.011	0.012	0.013	0.014	0.015	0.016	0.017	0.018	0.019	0.02	0.021	0.022	0.023	0.024	0.025	0.026	0.027	0.028	0.029	0.03	0.031	0.032	0.033	0.034	0.035	0.036	0.037	0.038	0.039	0.04	0.041	0.042	0.043	0.044	0.045	0.046	0.047	0.048	0.049
0	0.001	0.002	0.003	0.004	0.005	0.006	0.007	0.008	0.009	0.01	0.011	0.012	0.013	0.014	0.015	0.016	0.017	0.018	0.019	0.02	0.021	0.022	0.023	0.024	0.025	0.026	0.027	0.028	0.029	0.03	0.031	0.032	0.033	0.034	0.035	0.036	0.037	0.038	0.039	0.04	0.041	0.042	0.043	0.044	0.045	0.046	0.047	0.048	0.049
0	0.001	0.002	0.003	0.004	0.005	0.006	0.007	0.008	0.009	0.01	0.011	0.012	0.013	0.014	0.015	0.016	0.017	0.018	0.019	0.02	0.021	0.022	0.023	0.024	0.025	0.026	0.027	0.028	0.029	0.03	0.031	0.032	0.033	0.034	0.035	0.036	0.037	0.038	0.039	0.04	0.041	0.042	0.043	0.044	0.045	0.046	0.047	0.048	0.049
0	0.001	0.002	0.003	0.004	0.005	0.006	0.007	0.008	0.009	0.01	0.011	0.012	0.013	0.014	0.015	0.016	0.017	0.018	0.019	0.02	0.021	0.022	0.023	0.024	0.025	0.026	0.027	0.028	0.029	0.03	0.031	0.032	0.033	0.034	0.035	0.036	0.037	0.038	0.039	0.04	0.041	0.042	0.043	0.044	0.045	0.046	0.047	0.048	0.049
0	0.001	0.002	0.003	0.004	0.005	0.006	0.007	0.008	0.009	0.01	0.011	0.012	0.013	0.014	0.015	0.016	0.017	0.018	0.019	0.02	0.021	0.022	0.023	0.024	0.025	0.026	0.027	0.028	0.029	0.03	0.031	0.032	0.033	0.034	0.035	0.036	0.037	0.038	0.039	0.04	0.041	0.042	0.043	0.044	0.045	0.046	0.047	0.048	0.049
0	0.001	0.002	0.003	0.004	0.005	0.006	0.007	0.008	0.009	0.01	0.011	0.012	0.013	0.014	0.015	0.016	0.017	0.018	0.019	0.02	0.021	0.022	0.023	0.024	0.025	0.026	0.027	0.028	0.029	0.03	0.031	0.032	0.033	0.034	0.035	0.036	0.037	0.038	0.039	0.04	0.041	0.042	0.043	0.044	0.045	0.046	0.047	0.048	0.049
0	0.001	0.002	0.003	0.004	0.005	0.006	0.007	0.008	0.009	0.01	0.011	0.012	0.013	0.014	0.015	0.016	0.017	0.018	0.019	0.02	0.021	0.022	0.023	0.024	0.025	0.026	0.027	0.028	0.029	0.03	0.031	0.032	0.033	0.034	0.035	0.036	0.037	0.038	0.039	0.04	0.041	0.042	0.043	0.044	0.045	0.046	0.047	0.048	0.049
0	0.001	0.002	0.003	0.004	0.005	0.006	0.007	0.008	0.009	0.01	0.011	0.012	0.013	0.014	0.015	0.016	0.017	0.018	0.019	0.02	0.021	0.022	0.023	0.024	0.025	0.026	0.027	0.028	0.029	0.03	0.031	0.032	0.033	0.034	0.035	0.036	0.037	0.038	0.039	0.04	0.041	0.042	0.043	0.044	0.045	0.046	0.047	0.048	0.049
0	0.001	0.002	0.003	0.004	0.005	0.006	0.007	0.008	0.009	0.01	0.011	0.012	0.013	0.014	0.015	0.016	0.017	0.018	0.019	0.02	0.021	0.022	0.023	0.024	0.025	0.026	0.027	0.028	0.029	0.03	0.031	0.032	0.033	0.034	0.035	0.036	0.037	0.038	0.039	0.04	0.041	0.042	0.043	0.044	0.045	0.046	0.047	0.048	0.049
0	0.001	0.002	0.003	0.004	0.005	0.006	0.007	0.008	0.009	0.01	0.011	0.012	0.013	0.014	0.015	0.016	0.017	0.018	0.019	0.02	0.021	0.022	0.023	0.024	0.025	0.026	0.027	0.028	0.029	0.03	0.031	0.032	0.033	0.034	0.035	0.036	0.037	0.038	0.039	0.04	0.041	0.042	0.043	0.044	0.045	0.046	0.047	0.048	0.049
0	0.001	0.002	0.003	0.004	0.005	0.006	0.007	0.008	0.009	0.01	0.011	0.012	0.013	0.014	0.015	0.016	0.017	0.018	0.019	0.02	0.021	0.022	0.023	0.024	0.025	0.026	0.027	0.028	0.029	0.03	0.031	0.032	0.033	0.034	0.035	0.036	0.037	0.038	0.039	0.04	0.041	0.042	0.043	0.044	0.045	0.046	0.047	0.048	0.049
0	0.001	0.002	0.003	0.004	0.005	0.006	0.007	0.008	0.009	0.01	0.011	0.012	0.013	0.014	0.015	0.016	0.017	0.018	0.019	0.02	0.021	0.022	0.023	0.024	0.025	0.026	0.027	0.028	0.029	0.03	0.031	0.032	0.033	0.034	0.035	0.036	0.037	0.038	0.039	0.04	0.041	0.042	0.043	0.044	0.045	0.046	0.047	0.048	0.049
0	0.001	0.002	0.003	0.004	0.005	0.006	0.007	0.008	0.009	0.01	0.011	0.012	0.013	0.014	0.015	0.016	0.017	0.018	0.019	0.02	0.021	0.022	0.023	0.024	0.025	0.026	0.027	0.028	0.029	0.03	0.031	0.032	0.033	0.034	0.035	0.036	0.037	0.038	0.039	0.04	0.041	0.042	0.043	0.044	0.045	0.046	0.047	0.048	0.049
0	0.001	0.002	0.003	0.004	0.005	0.006	0.007	0.008	0.009	0.01	0.011	0.012	0.013	0.014	0.015	0.016	0.017	0.018	0.019	0.02	0.021	0.022	0.023	0.024	0.025	0.026	0.027	0.028	0.029	0.03	0.031	0.032	0.033	0.034	0.035	0.036	0.037	0.038	0.039	0.04	0.041	0.042	0.043	0.044	0.045	0.046	0.047	0.048	0.049
0	0.001	0.002	0.003	0.004	0.005	0.006	0.007	0.008	0.009	0.01	0.011	0.012	0.013	0.014	0.015	0.016	0.017	0.018	0.019	0.02	0.021	0.022	0.023	0.024	0.025	0.026	0.027	0.028	0.029	0.03	0.031	0.032	0.033	0.034	0.035	0.036	0.037	0.038	0.039	0.04	0.041	0.042	0.043	0.044	0.045	0.046	0.047	0.048	0.049
0	0.001	0.002	0.003	0.004	0.005	0.006	0.007	0.008	0.009	0.01	0.011	0.012	0.013	0.014	0.015	0.016	0.017	0.018	0.019	0.02	0.021	0.022	0.023	0.024	0.025	0.026	0.027	0.028	0.029	0.03	0.031	0.032	0.033	0.034	0.035	0.036	0.037	0.038	0.039	0.04	0.041	0.042	0.043	0.044	0.045	0.046	0.047	0.048	0.049
0	0.001	0.002	0.003	0.004	0.005	0.006	0.007	0.008	0.009	0.01	0.011	0.012	0.013	0.014	0.015	0.016	0.017	0.018	0.019	0.02	0.021	0.022	0.023	0.024	0.025	0.026	0.027	0.028	0.029	0.03	0.031	0.032	0.033	0.034	0.035	0.036	0.037	0.038	0.039	0.04	0.041	0.042	0.043	0.044	0.045	0.046	0.047	0.048	0.049
0	0.001	0.002	0.003	0.004	0.005	0.006	0.007	0.008	0.009	0.01	0.011	0.012	0.013	0.014	0.015	0.016	0.017	0.018	0.019	0.02	0.021	0.022	0.023	0.024	0.025	0.026	0.027	0.028	0.029	0.03	0.031	0.032	0.033	0.034	0.035	0.036	0.037	0.038	0.039	0.04	0.041	0.042	0.043	0.044	0.045	0.046	0.047	0.048	0.049
0	0.001	0.002	0.003	0.004	0.005	0.006	0.007	0.008	0.009	0.01	0.011	0.012	0.013	0.014	0.015	0.016	0.017	0.018	0.019	0.02	0.021	0.022	0.023	0.024	0.025	0.026	0.027	0.028	0.029	0.03	0.031	0.032	0.033	0.034	0.035	0.036	0.037	0.038	0.039	0.04	0.041	0.042	0.043	0.044	0.045	0.046	0.047	0.048	0.049
0	0.001	0.002	0.003	0.004	0.005	0.006	0.007	0.008	0.009	0.01	0.011	0.012	0.013	0.014	0.015	0.016	0.017	0.018	0.019	0.02	0.021	0.022	0.023	0.024	0.025	0.026	0.027	0.028	0.029	0.03	0.031	0.032	0.033	0.034	0.035	0.036	0.037	0.038	0.039	0.04	0.041	0.042	0.043	0.044	0.045	0.046	0.047	0.048	0.049
0	0.001	0.002	0.003	0.004	0.005	0.006	0.007	0.008	0.009	0.01	0.011	0.012	0.013	0.014	0.015	0.016	0.017	0.018	0.019	0.02	0.021	0.022	0.023	0.024	0.025	0.026	0.027	0.028	0.029	0.03	0.031	0.032	0.033	0.034	0.035	0.036	0.037	0.038	0.039	0.04	0.041	0.042	0.043	0.044	0.045	0.046	0.047	0.048	0.049
0	0.001	0.002	0.003	0.004	0.005	0.006	0.007	0.008	0.009	0.01	0.011	0.012	0.013	0.014	0.015	0.016	0.017	0.018	0.019	0.02	0.021	0.022	0.023	0.024	0.025	0.026	0.027	0.028	0.029	0.03	0.031	0.032	0.033	0.034	0.035	0.036	0.037	0.038	0.039	0.04	0.041	0.042	0.043	0.044	0.045	0.046	0.047	0.048	0.049
0	0.001	0.002	0.003	0.004	0.005	0.006	0.007	0.008	0.009	0.01	0.011	0.012	0.013	0.014	0.015	0.016	0.017	0.018	0.019	0.02	0.021	0.022	0.023	0.024	0.025	0.026	0.027	0.028	0.029	0.03	0.031	0.032	0.033	0.034	0.035	0.036	0.037	0.038	0.039	0.04	0.041	0.042	0.043	0.044	0.045	0.046	0.047	0.048	0.049
0	0.001	0.002	0.003	0.004	0.005	0.006	0.007	0.008	0.009	0.01	0.011	0.012	0.013	0.014	0.015	0.016	0.017	0.018	0.019	0.02	0.021	0.022	0.023	0.024	0.025	0.026	0.027	0.028	0.029	0.03	0.031	0.032	0.033	0.034	0.035	0.036	0.037	0.038	0.039	0.04	0.041	0.042	0.043	0.044	0.045	0.046	0.047	0.048	0.049
0	0.001	0.002	0.003	0.004	0.005	0.006	0.007	0.008	0.009	0.01	0.011	0.012	0.013	0.014	0.015	0.016	0.017	0.018	0.019	0.02	0.021	0.022	0.023	0.024	0.025	0.026	0.027	0.028	0.029	0.03	0.031	0.032	0.033	0.034	0.035	0.036	0.037	0.038	0.039	0.04	0.041	0.042	0.043	0.044	0.045	0.046	0.047	0.048	0.049
0	0.001	0.002	0.003	0.004	0.005	0.006	0.007	0.008	0.009	0.01	0.011	0.012	0.013	0.014	0.015	0.016	0.017	0.018	0.019	0.02	0.021	0.022	0.023	0.024	0.025	0.026	0.027	0.028	0.029	0.03	0.031	0.032	0.033	0.034	0.035	0.036	0.037	0.038	0.039	0.04	0.041	0.042	0.043	0.044	0.045	0.046	0.047	0.048	0.049
0	0.001	0.002	0.003	0.004	0.005	0.006	0.007	0.008	0.009	0.01	0.011	0.012	0.013	0.014	0.015	0.016	0.017	0.018	0.019	0.02	0.021	0.022	0.023	0.024	0.025	0.026	0.027	0.028	0.029	0.03	0.031	0.032	0.033	0.034	0.035	0.036	0.037	0.038	0.039	0.04	0.041	0.042	0.043	0.044	0.045	0.046	0.047	0.048	0.049
0	0.001	0.002	0.003	0.004	0.005	0.006	0.007	0.008	0.009	0.01	0.011	0.012	0.013	0.014	0.015	0.016	0.017	0.018	0.019	0.02	0.021	0.022	0.023	0.024	0.025	0.026	0.027	0.028	0.029	0.03	0.031	0.032	0.033	0.034	0.035	0.036	0.037	0.038	0.039	0.04	0.041	0.042	0.043	0.044	0.045	0.046	0.047	0.048	0.049
0	0.001	0.002	0.003	0.004	0.005	0.006	0.007	0.008	0.009	0.01	0.011	0.012	0.013	0.014	0.015	0.016	0.017	0.018	0.019	0.02	0.021	0.022	0.023	0.024	0.025	0.026	0.027	0.028	0.029	0.03	0.031	0.032	0.033	0.034	0.035	0.036	0.037	0.038	0.039	0.04	0.041	0.042	0.043	0.044	0.045	0.046	0.047	0.048	0.049
0	0.001	0.002	0.003	0.004	0.005	0.006	0.007	0.008	0.009	0.01	0.011	0.012	0.013	0.014	0.015	0.016	0.017	0.018	0.019	0.02	0.021	0.022	0.023	0.024	0.025	0.026	0.027	0.028	0.029	0.03	0.031	0.032	0.033	0.034	0.035	0.036	0.037	0.038	0.039	0.04	0.041	0.042	0.043	0.044	0.045	0.046	0.047	0.048	0.049
0	0.001	0.002	0.003	0.004	0.005	0.006	0.007	0.008	0.009	0.01	0.011	0.012	0.013	0.014	0.015	0.016	0.017	0.018	0.019	0.02	0.021	0.022	0.023	0.024	0.025	0.026	0.027	0.028	0.029	0.03	0.031	0.032	0.033	0.034	0.035	0.036	0.037	0.038	0.039	0.04	0.041	0.042	0.043	0.044	0.045	0.046	0.047	0.048	0.049
0	0.001	0.002	0.003	0.004	0.005	0.006	0.007	0.008	0.009	0.01	0.011	0.012	0.013	0.014	0.015	0.016	0.017	0.018	0.019	0.02	0.021	0.022	0.023	0.024	0.025	0.026	0.027	0.028	0.029	0.03	0.031	0.032	0.033	0.034	0.035	0.036	0.037	0.038	0.039	0.04	0.041	0.042	0.043	0.044	0.045	0.046	0.047	0.048	0.049
0	0.001	0.002	0.003	0.004	0.005	0.006	0.007	0.008	0.009	0.01	0.011	0.012	0.013	0.014	0.015	0.016	0.017	0.018	0.019	0.02	0.021	0.022	0.023	0.024	0.025	0.026	0.027	0.028	0.029	0.03	0.031	0.032	0.033	0.034	0.035	0.036	0.037	0.038	0.039	0.04	0.041	0.042	0.043	0.044	0.045	0.046	0.047	0.048	0.049
0	0.001	0.002	0.003	0.004	0.005	0.006	0.007	0.008	0.009	0.01	0.011	0.012	0.013	0.014	0.015	0.016	0.017	0.018	0.019	0.02	0.021	0.022	0.023	0.024	0.025	0.026	0.027	0.028	0.029	0.03	0.031	0.032	0.033	0.034	0.035	0.036	0.037	0.038	0.039	0.04	0.041	0.042	0.043	0.044	0.045	0.046	0.047	0.048	0.049
0	0.001	0.002	0.003	0.004	0.005	0.006	0.007	0.008	0.009	0.01	0.011	0.012	0.013	0.014	0.015	0.016	0.017	0.018	0.019	0.02	0.021	0.022	0.023	0.024	0.025	0.026	0.027	0.028	0.029	0.03	0.031	0.032	0.033	0.034	0.035	0.036	0.037	0.038	0.039	0.04	0.041	0.042	0.043	0.044	0.045	0.046	0.047	0.048	0.049
0	0.001	0.002	0.003	0.004	0.005	0.006	0.007	0.008	0.009	0.01	0.011	0.012	0.013	0.014	0.015	0.016	0.017	0.018	0.019	0.02	0.021	0.022	0.023	0.024	0.025	0.026	0.027	0.028	0.029	0.03	0.031	0.032	0.033	0.034	0.035	0.036	0.037	0.038	0.039	0.04	0.041	0.042	0.043	0.044	0.045	0.046	0.047	0.048	0.049
0	0.001	0.002	0.003	0.004	0.005	0.006	0.007	0.008	0.009	0.01	0.011	0.012	0.013	0.014	0.015	0.016	0.017	0.018	0.019	0.02	0.021	0.022	0.023	0.024	0.025	0.026	0.027	0.028	0.029	0.03	0.031	0.032	0.033	0.034	0.035	0.036	0.037	0.038	0.039	0.04	0.041	0.042	0.043	0.044	0.045	0.046	0.047	0.048	0.049
0	0.001	0.002	0.003	0.004	0.005	0.006	0.007	0.008	0.009	0.01	0.011	0.012	0.013	0.014	0.015	0.016	0.017	0.018	0.019	0.02	0.021	0.022	0.023	0.024	0.025	0.026	0.027	0.028	0.029	0.03	0.031	0.032	0.033	0.034	0.035	0.036	0.037	0.038	0.039	0.04	0.041	0.042	0.043	0.044	0.045	0.046	0.047	0.048	0.049
0	0.001	0.002	0.003	0.004	0.005	0.006	0.007	0.008	0.009	0.01	0.011	0.012	0.013	0.014	0.015	0.016	0.017	0.018	0.019	0.02	0.021	0.022	0.023	0.024	0.025	0.026	0.027	0.028	0.029	0.03	0.031	0.032	0.033	0.034	0.035	0.036	0.037	0.038	0.039	0.04	0.041	0.042	0.043	0.044	0.045	0.046	0.047	0.048	0.049
0	0.001	0.002	0.003	0.004	0.005	0.006	0.007	0.008	0.009	0.01	0.011	0.012	0.013	0.014	0.015	0.016	0.017	0.018	0.019	0.02	0.021	0.022	0.023	0.024	0.025	0.026	0.027	0.028	0.029	0.03	0.031	0.032	0.033	0.034	0.035	0.036	0.037	0.038	0.039	0.04	0.041	0.042	0.043	0.044	0.045	0.046	0.047	0.048	0.049
0	0.001	0.002	0.003	0.004	0.005	0.006	0.007	0.008	0.009	0.01	0.011	0.012	0.013	0.014	0.015	0.016	0.017	0.018	0.019	0.02	0.021	0.022	0.023	0.024	0.025	0.026	0.027	0.028	0.029	0.03	0.031	0.032	0.033	0.034	0.035	0.036	0.037	0.038	0.039	0.04	0.041	0.042	0.043	0.044	0.045	0.046	0.047	0.048	0.049
0	0.001	0.002	0.003	0.004	0.005	0.006	0.007	0.008	0.009	0.01	0.011	0.012	0.013	0.014	0.015	0.016	0.017	0.018	0.019	0.02	0.021	0.022	0.023	0.024	0.025	0.026	0.027	0.028	0.029	0.03	0.031	0.032	0.033	0.034	0.035	0.036	0.037	0.038	0.039	0.04	0.041	0.042	0.043	0.044	0.045	0.046	0.047	0.048	0.049
0	0.001	0.002	0.003	0.004	0.005	0.006	0.007	0.008	0.009	0.01	0.011	0.012	0.013	0.014	0.015	0.016	0.017	0.018	0.019	0.02	0.021	0.022	0.023	0.024	0.025	0.026	0.027	0.028	0.029	0.03	0.031	0.032	0.033	0.034	0.035	0.036	0.037	0.038	0.039	0.04	0.041	0.042	0.043	0.044	0.045	0.046	0.047	0.048	0.049
0	0.001	0.002	0.003	0.004	0.005	0.006	0.007	0.008	0.009	0.01	0.011	0.012	0.013	0.014	0.015	0.016	0.017	0.018	0.019	0.02	0.021	0.022	0.023	0.024	0.025	0.026	0.027	0.028	0.029	0.03	0.031	0.032	0.033	0.034	0.035	0.036	0.037	0.038	0.039	0.04	0.041	0.042	0.043	0.044	0.045	0.046	0.047	0.048	0.049
0	0.001	0.002	0.003	0.004	0.005	0.006	0.007	0.008	0.009	0.01	0.011	0.012	0.013	0.014	0.015	0.016	0.017	0.018	0.019	0.02	0.021	0.022	0.023	0.024	0.025	0.026	0.027	0.028	0.029	0.03	0.031	0.032	0.033	0.034	0.035	0.036	0.037	0.038	0.039	0.04	0.041	0.042	0.043	0.044	0.045	0.046	0.047	0.048	0.049
0	0.001	0.002	0.003	0.004	0.005	0.006	0.007	0.008	0.009	0.01	0.011	0.012	0.013	0.014	0.015	0.016	0.017	0.018	0.019	0.02	0.021	0.022	0.023	0.024	0.025	0.026	0.027	0.028	0.029	0.03	0.031	0.032	0.033	0.034	0.035	0.036	0.037	0.038	0.039	0.04	0.041	0.042	0.043	0.044	0.045	0.046	0.047	0.048	0.049
0	0.001	0.002	0.003	0.004	0.005	0.006	0.007	0.008	0.009	0.01	0.011	0.012	0.013	0.014	0.015	0.016	0.017	0.018	0.019	0.02	0.021	0.022	0.023	0.024	0.025	0.026	0.027	0.028	0.029	0.03	0.031	0.032	0.033	0.034	0.035	0.036	0.037	0.038	0.039	0.04	0.041	0.042	0.043	0.044	0.045	0.046	0.047	0.048	0.049
0	0.001	0.002	0.003	0.004	0.005	0.006	0.007	0.008	0.009	0.01	0.011	0.012	0.013	0.014	0.015	0.016	0.017	0.018	0.019	0.02	0.021	0.022	0.023	0.024	0.025	0.026	0.027	0.028	0.029	0.03	0.031	0.032	0.033	0.034	0.035	0.036	0.037	0.038	0.039	0.04	0.041	0.042	0.043	0.044	0.045	0.046	0.047	0.048	0.049
0	0.001	0.002	0.003	0.004	0.005	0.006	0.007	0.008	0.009	0.01	0.011	0.012	0.013	0.014	0.015	0.016	0.017	0.018	0.019	0.02	0.021	0.022	0.023	0.024	0.025	0.026	0.027	0.028	0.029	0.03	0.031	0.032	0.033	0.034	0.035	0.036	0.037	0.038	0.039	0.04	0.041	0.042	0.043	0.044	0.045	0.046	0.047	0.048	0.049
0	0.001	0.002	0.003	0.004	0.005	0.006	0.007	0.008	0.009	0.01	0.011	0.012	0.013	0.014	0.015	0.016	0.017	0.018	0.019	0.02	0.021	0.022	0.023	0.024	0.025	0.026	0.027	0.028	0.029	0.03	0.031	0.032	0.033	0.034	0.035	0.036	0.037	0.038	0.039	0.04	0.041	0.042	0.043	0.044	0.045	0.046	0.047	0.048	0.049
0	0.001	0.002	0.003	0.004	0.005	0.006	0.007	0.008	0.009	0.01	0.011	0.012	0.013	0.014	0.015	0.016	0.017	0.018	0.019	0.02	0.021	0.022	0.023	0.024	0.025	0.026	0.027	0.028	0.029	0.03	0.031	0.032	0.033	0.034	0.035	0.036	0.037	0.038	0.039	0.04	0.041	0.042	0.043	0.044	0.045	0.046	0.047	0.048	0.049
0	0.001	0.002	0.003	0.004	0.005	0.006	0.007	0.008	0.009	0.01	0.011	0.012	0.013	0.014	0.015	0.016	0.017	0.018	0.019	0.02	0.021	0.022	0.023	0.024	0.025	0.026	0.027	0.028	0.029	0.03	0.031	0.032	0.033	0.034	0.035	0.036	0.037	0.038	0.039	0.04	0.041	0.042	0.043	0.044	0.045	0.046	0.047	0.048	0.049
0	0.001	0.002	0.003	0.004	0.005	0.006	0.007	0.008	0.009	0.01	0.011	0.012	0.013	0.014	0.015	0.016	0.017	0.018	0.019	0.02	0.021	0.022	0.023	0.024	0.025	0.026	0.027	0.028	0.029	0.03	0.031	0.032	0.033	0.034	0.035	0.036	0.037	0.038	0.039	0.04	0.041	0.042	0.043	0.044	0.045	0.046	0.047	0.048	0.049
0	0.001	0.002	0.003	0.004	0.005	0.006	0.007	0.008	0.009	0.01	0.011	0.012	0.013	0.014	0.015	0.016	0.017	0.018	0.019	0.02	0.021	0.022	0.023	0.024	0.025	0.026	0.027	0.028	0.029	0.03	0.031	0.032	0.033	0.034	0.035	0.036	0.037	0.038	0.039	0.04	0.041	0.042	0.043	0.044	0.045	0.046	0.047	0.048	0.049
0	0.001	0.002	0.003	0.004	0.005	0.006	0.007	0.008	0.009	0.01	0.011	0.012	0.013	0.014	0.015	0.016	0.017	0.018	0.019	0.02	0.021	0.022	0.023	0.024	0.025	0.026	0.027	0.028	0.029	0.03	0.031	0.032	0.033	0.034	0.035	0.036	0.037	0.038	0.039	0.04	0.041	0.042	0.043	0.044	0.045	0.046	0.047	0.048	0.049
0	0.001	0.002	0.003	0.004	0.005	0.006	0.007	0.008	0.009	0.01	0.011	0.012	0.013	0.014	0.015	0.016	0.017	0.018	0.019	0.02	0.021	0.022	0.023	0.024	0.025	0.026	0.027	0.028	0.029	0.03	0.031	0.032	0.033	0.034	0.035	0.036	0.037	0.038	0.039	0.04	0.041	0.042	0.043	0.044	0.045	0.046	0.047	0.048	0.049
0	0.001	0.002	0.003	0.004	0.005	0.006	0.007	0.008	0.009	0.01	0.011	0.012	0.013	0.014	0.015	0.016	0.017	0.018	0.019	0.02	0.021	0.022	0.023	0.024	0.025	0.026	0.027	0.028	0.029	0.03	0.031	0.032	0.033	0.034	0.035	0.036	0.037	0.038	0.039	0.04	0.041	0.042	0.043	0.044	0.045	0.046	0.047	0.048	0.049
0	0.001	0.002	0.003	0.004	0.005	0.006	0.007	0.008	0.009	0.01	0.011	0.012	0.013	0.014	0.015	0.016	0.017	0.018	0.019	0.02	0.021	0.022	0.023	0.024	0.025	0.026	0.027	0.028	0.029	0.03	0.031	0.032	0.033	0.034	0.035	0.036	0.037	0.038	0.039	0.04	0.041	0.042	0.043	0.044	0.045	0.046	0.047	0.048	0.049
0	0.001	0.002	0.003	0.004	0.005	0.006	0.007	0.008	0.009	0.01	0.011	0.012	0.013	0.014	0.015	0.016	0.017	0.018	0.019	0.02	0.021	0.022	0.023	0.024	0.025	0.026	0.027	0.028	0.029	0.03	0.031	0.032	0.033	0.034	0.035	0.036	0.037	0.038	0.039	0.04	0.041	0.042	0.043	0.044	0.045	0.046	0.047	0.048	0.049
0	0.001	0.002	0.003	0.004	0.005	0.006	0.007	0.008	0.009	0.01	0.011	0.012	0.013	0.014	0.015	0.016	0.017	0.018	0.019	0.02	0.021	0.022	0.023	0.024	0.025	0.026	0.027	0.028	0.029	0.03	0.031	0.032	0.033	0.034	0.035	0.036	0.037	0.038	0.039	0.04	0.041	0.042	0.043	0.044	0.045	0.046	0.047	0.048	0.049
0	0.001	0.002	0.003	0.004	0.005	0.006	0.007	0.008	0.009	0.01	0.011	0.012	0.013	0.014	0.015	0.016	0.017	0.018	0.019	0.02	0.021	0.022	0.023	0.024	0.025	0.026	0.027	0.028	0.029	0.03	0.031	0.032	0.033	0.034	0.035	0.036	0.037	0.038	0.039	0.04	0.041	0.042	0.043	0.044	0.045	0.046	0.047	0.048	0.049
0	0.001	0.002	0.003	0.004	0.005	0.006	0.007	0.008	0.009	0.01	0.011	0.012	0.013	0.014	0.015	0.016	0.017	0.018	0.019	0.02	0.021	0.022	0.023	0.024	0.025	0.026	0.027	0.028	0.029	0.03	0.031	0.032	0.033	0.034	0.035	0.036	0.037	0.038	0.039	0.04	0.041	0.042	0.043	0.044	0.045	0.046	0.047	0.048	0.049
0	0.001	0.002	0.003	0.004	0.005	0.006	0.007	0.008	0.009	0.01	0.011	0.012	0.013	0.014	0.015	0.016	0.017	0.018	0.019	0.02	0.021	0.022	0.023	0.024	0.025	0.026	0.027	0.028	0.029	0.03	0.031	0.032	0.033	0.034	0.035	0.036	0.037	0.038	0.039	0.04	0.041	0.042	0.043	0.044	0.045	0.046	0.047	0.048	0.049
0	0.001	0.002	0.003	0.004	0.005	0.006	0.007	0.008	0.009	0.01	0.011	0.012	0.013	0.014	0.015	0.016	0.017	0.018	0.019	0.02	0.021	0.022	0.023	0.024	0.025	0.026	0.027	0.028	0.029	0.03	0.031	0.032	0.033	0.034	0.035	0.036	0.037	0.038	0.039	0.04	0.041	0.042	0.043	0.044	0.045	0.046	0.047	0.048	0.049
0	0.001	0.002	0.003	0.004	0.005	0.006	0.007	0.008	0.009	0.01	0.011	0.012	0.013	0.014	0.015	0.016	0.017	0.018	0.019	0.02	0.021	0.022	0.023	0.024	0.025	0.026	0.027	0.028	0.029	0.03	0.031	0.032	0.033	0.034	0.035	0.036	0.037	0.038	0.039	0.04	0.041	0.042	0.043	0.044	0.045	0.046	0.047	0.048	0.049
0	0.001	0.002	0.003	0.004	0.005	0.006	0.007	0.008	0.009	0.01	0.011	0.012	0.013	0.014	0.015	0.016	0.017	0.018	0.019	0.02	0.021	0.022	0.023	0.024	0.025	0.026	0.027	0.028	0.029	0.03	0.031	0.032	0.033	0.034	0.035	0.036	0.037	0.038	0.039	0.04	0.041	0.042	0.043	0.044	0.045	0.046	0.047	0.048	0.049
0	0.001	0.002	0.003	0.004	0.005	0.006	0.007	0.008	0.009	0.01	0.011	0.012	0.013	0.014	0.015	0.016	0.017	0.018	0.019	0.02	0.021	0.022	0.023	0.024	0.025	0.026	0.027	0.028	0.029	0.03	0.031	0.032	0.033	0.034	0.035	0.036	0.037	0.038	0.039	0.04	0.041	0.042	0.043	0.044	0.045	0.046	0.047	0.048	0.049
0	0.001	0.002	0.003	0.004	0.005	0.006	0.007	0.008	0.009	0.01	0.011	0.012	0.013	0.014	0.015	0.016	0.017	0.018	0.019	0.02	0.021	0.022	0.023	0.024	0.025	0.026	0.027	0.028	0.029	0.03	0.031	0.032	0.033	0.034	0.035	0.036	0.037	0.038	0.039	0.04	0.041	0.042	0.043	0.044	0.045	0.046	0.047	0.048	0.049
0	0.001	0.002	0.003	0.004	0.005	0.006	0.007	0.008	0.009	0.01	0.011	0.012	0.013	0.014	0.015	0.016	0.017	0.018	0.019	0.02	0.021	0.022	0.023	0.024	0.025	0.026	0.027	0.028	0.029	0.03	0.031	0.032	0.033	0.034	0.035	0.036	0.037	0.038	0.039	0.04	0.041	0.042	0.043	0.044	0.045	0.046	0.047	0.048	0.049
0	0.001	0.002	0.003	0.004	0.005	0.006	0.007	0.008	0.009	0.01	0.011	0.012	0.013	0.014	0.015	0.016	0.017	0.018	0.019	0.02	0.021	0.022	0.023	0.024	0.025	0.026	0.027	0.028	0.029	0.03	0.031	0.032	0.033	0.034	0.035	0.036	0.037	0.038	0.039	0.04	0.041	0.042	0.043	0.044	0.045	0.046	0.047	0.048	0.049
0	0.001	0.002	0.003	0.004	0.005	0.006	0.007	0.008	0.009	0.01	0.011	0.012	0.013	0.014	0.015	0.016	0.017	0.018	0.019	0.02	0.021	0.022	0.023	0.024	0.025	0.026	0.027	0.028	0.029	0.03	0.031	0.032	0.033	0.034	0.035	0.036	0.037	0.038	0.039	0.04	0.041	0.042	0.043	0.044	0.045	0.046	0.047	0.048	0.049
0	0.001	0.002	0.003	0.004	0.005	0.006	0.007	0.008	0.009	0.01	0.011	0.012	0.013	0.014	0.015	0.016	0.017	0.018	0.019	0.02	0.021	0.022	0.023	0.024	0.025	0.026	0.027	0.028	0.029	0.03	0.031	0.032	0.033	0.034	0.035	0.036	0.037	0.038	0.039	0.04	0.041	0.042	0.043	0.044	0.045	0.046	0.047	0.048	0.049
0	0.001	0.002	0.003	0.004	0.005	0.006	0.007	0.008	0.009	0.01	0.011	0.012	0.013	0.014	0.015	0.016	0.017	0.018	0.019	0.02	0.021	0.022	0.023	0.024	0.025	0.026	0.027	0.028	0.029	0.03	0.031	0.032	0.033	0.034	0.035	0.036	0.037	0.038	0.039	0.04	0.041	0.042	0.043	0.044	0.045	0.046	0.047	0.048	0.049
0	0.001	0.002	0.003	0.004	0.005	0.006	0.007	0.008	0.009	0.01	0.011	0.012	0.013	0.014	0.015	0.016	0.017	0.018	0.019	0.02	0.021	0.022	0.023	0.024	0.025	0.026	0.027	0.028	0.029	0.03	0.031	0.032	0.033	0.034	0.035	0.036	0.037	0.038	0.039	0.04	0.041	0.042	0.043	0.044	0.045	0.046	0.047	0.048	0.049
0	0.001	0.002	0.003	0.004	0.005	0.006	0.007	0.008	0.009	0.01	0.011	0.012	0.013	0.014	0.015	0.016	0.017	0.018	0.019	0.02	0.021	0.022	0.023	0.024	0.025	0.026	0.027	0.028	0.029	0.03	0.031	0.032	0.033	0.034	0.035	0.036	0.037	0.038	0.039	0.04	0.041	0.042	0.043	0.044	0.045	0.046	0.047	0.048	0.049
0	0.001	0.002	0.003	0.004	0.005	0.006	0.007	0.008	0.009	0.01	0.011	0.012	0.013	0.014	0.015	0.016	0.017	0.018	0.019	0.02	0.021	0.022	0.023	0.024	0.025	0.026	0.027	0.028	0.029	0.03	0.031	0.032	0.033	0.034	0.035	0.036	0.037	0.038	0.039	0.04	0.041	0.042	0.043	0.044	0.045	0.046	0.047	0.048	0.049
0	0.001	0.002	0.003	0.004	0.005	0.006	0.007	0.008	0.009	0.01	0.011	0.012	0.013	0.014	0.015	0.016	0.017	0.018	0.019	0.02	0.021	0.022	0.023	0.024	0.025	0.026	0.027	0.028	0.029	0.03	0.031	0.032	0.033	0.034	0.035	0.036	0.037	0.038	0.039	0.04	0.041	0.042	0.043	0.044	0.045	0.046	0.047	0.048	0.049
0	0.001	0.002	0.003	0.004	0.005	0.006	0.007	0.008	0.009	0.01	0.011	0.012	0.013	0.014	0.015	0.016	0.017	0.018	0.019	0.02	0.021	0.022	0.023	0.024	0.025	0.026	0.027	0.028	0.029	0.03	0.031	0.032	0.033	0.034	0.035	0.036	0.037	0.038	0.039	0.04	0.041	0.042	0.043	0.044	0.045	0.046	0.047	0.048	0.049
0	0.001	0.002	0.003	0.004	0.005	0.006	0.007	0.008	0.009	0.01	0.011	0.012	0.013	0.014	0.015	0.016	0.017	0.018	0.019	0.02	0.021	0.022	0.023	0.024	0.025	0.026	0.027	0.028	0.029	0.03	0.031	0.032	0.033	0.034	0.035	0.036	0.037	0.038	0.039	0.04	0.041	0.042	0.043	0.044	0.045	0.046	0.047	0.048	0.049
0	0.001	0.002	0.003	0.004	0.005	0.006	0.007	0.008	0.009	0.01	0.011	0.012	0.013	0.014	0.015	0.016	0.017	0.018	0.019	0.02	0.021	0.022	0.023	0.024	0.025	0.026	0.027	0.028	0.029	0.03	0.031	0.032	0.033	0.034	0.035	0.036	0.037	0.038	0.039	0.04	0.041	0.042	0.043	0.044	0.045	0.046	0.047	0.048	0.049
0	0.001	0.002	0.003	0.004	0.005	0.006	0.007	0.008	0.009	0.01	0.011	0.012	0.013	0.014	0.015	0.016	0.017	0.018	0.019	0.02	0.021	0.022	0.023	0.024	0.025	0.026	0.027	0.028	0.029	0.03	0.031	0.032	0.033	0.034	0.035	0.036	0.037	0.038	0.039	0.04	0.041	0.042	0.043	0.044	0.045	0.046	0.047	0.048	0.049
0	0.001	0.002	0.003	0.004	0.005	0.006	0.007	0.008	0.009	0.01	0.011	0.012	0.013	0.014	0.015	0.016	0.017	0.018	0.019	0.02	0.021	0.022	0.023	0.024	0.025	0.026	0.027	0.028	0.029	0.03	0.031	0.032	0.033	0.034	0.035	0.036	0.037	0.038	0.039	0.04	0.041	0.042	0.043	0.044	0.045	0.046	0.047	0.048	0.049
0	0.001	0.002	0.003	0.004	0.005	0.006	0.007	0.008	0.009	0.01	0.011	0.012	0.013	0.014	0.015	0.016	0.017	0.018	0.019	0.02	0.021	0.022	0.023	0.024	0.025	0.026	0.027	0.028	0.029	0.03	0.031	0.032	0.033	0.034	0.035	0.036	0.037	0.038	0.039	0.04	0.041	0.042	0.043	0.044	0.045	0.046	0.047	0.048	0.049
0	0.001	0.002	0.003	0.004	0.005	0.006	0.007	0.008	0.009	0.01	0.011	0.012	0.013	0.014	0.015	0.016	0.017	0.018	0.019	0.02	0.021	0.022	0.023	0.024	0.025	0.026	0.027	0.028	0.029	0.03	0.031	0.032	0.033	0.034	0.035	0.036	0.037	0.038	0.039	0.04	0.041	0.042	0.043	0.044	0.045	0.046	0.047	0.048	0.049
0	0.001	0.002	0.003	0.004	0.005	0.006	0.007	0.008	0.009	0.01	0.011	0.012	0.013	0.014	0.015	0.016	0.017	0.018	0.019	0.02	0.021	0.022	0.023	0.024	0.025	0.026	0.027	0.028	0.029	0.03	0.031	0.032	0.033	0.034	0.035	0.036	0.037	0.038	0.039	0.04	0.041	0.042	0.043	0.044	0.045	0.046	0.047	0.048	0.049
0	0.001	0.002	0.003	0.004	0.005	0.006	0.007	0.008	0.009	0.01	0.011	0.012	0.013	0.014	0.015	0.016	0.017	0.018	0.019	0.02	0.021	0.022	0.023	0.024	0.025	0.026	0.027	0.028	0.029	0.03	0.031	0.032	0.033	0.034	0.035	0.036	0.037	0.038	0.039	0.04	0.041	0.042	0.043	0.044	0.045	0.046	0.047	0.048	0.049
0	0.001	0.002	0.003	0.004	0.005	0.006	0.007	0.008	0.009	0.01	0.011	0.012	0.013	0.014	0.015	0.016	0.017	0.018	0.019	0.02	0.021	0.022	0.023	0.024	0.025	0.026	0.027	0.028	0.029	0.03	0.031	0.032	0.033	0.034	0.035	0.036	0.037	0.038	0.039	0.04	0.041	0.042	0.043	0.044	0.045	0.046	0.047	0.048	0.049
0	0.001	0.002	0.003	0.004	0.005	0.006	0.007	0.008	0.009	0.01	0.011	0.012	0.013	0.014	0.015	0.016	0.017	0.018	0.019	0.02	0.021	0.022	0.023	0.024	0.025	0.026	0.027	0.028	0.029	0.03	0.031	0.032	0.033	0.034	0.035	0.036	0.037	0.038	0.039	0.04	0.041	0.042	0.043	0.044	0.045	0.046	0.047	0.048	0.049
0	0.001	0.002	0.003	0.004	0.005	0.006	0.007	0.008	0.009	0.01	0.011	0.012	0.013	0.014	0.015	0.016	0.017	0.018	0.019	0.02	0.021	0.022	0.023	0.024	0.025	0.026	0.027	0.028	0.029	0.03	0.031	0.032	0.033	0.034	0.035	0.036	0.037	0.038	0.039	0.04	0.041	0.042	0.043	0.044	0.045	0.046	0.047	0.048	0.049
0	0.001	0.002	0.003	0.004	0.005	0.006	0.007	0.008	0.009	0.01	0.011	0.012	0.013	0.014	0.015	0.016	0.017	0.018	0.019	0.02	0.021	0.022	0.023	0.024	0.025	0.026	0.027	0.028	0.029	0.03	0.031	0.032	0.033	0.034	0.035	0.036	0.037	0.038	0.039	0.04	0.041	0.042	0.043	0.044	0.045	0.046	0.047	0.048	0.049
0	0.001	0.002	0.003	0.004	0.005	0.006	0.007	0.008	0.009	0.01	0.011	0.012	0.013	0.014	0.015	0.016	0.017	0.018	0.019	0.02	0.021	0.022	0.023	0.024	0.025	0.026	0.027	0.028	0.029	0.03	0.031	0.032	0.033	0.034	0.035	0.036	0.037	0.038	0.039	0.04	0.041	0.042	0.043	0.044	0.045	0.046	0.047	0.048	0.049
0	0.001	0.002	0.003	0.004	0.005	0.006	0.007	0.008	0.009	0.01	0.011	0.012	0.013	0.014	0.015	0.016	0.017	0.018	0.019	0.02	0.021	0.022	0.023	0.024	0.025	0.026	0.027	0.028	0.029	0.03	0.031	0.032	0.033	0.034	0.035	0.036	0.037	0.038	0.039	0.04	0.041	0.042	0.043	0.044	0.045	0.046	0.047	0.048	0.049
0	0.001	0.002	0.003	0.004	0.005	0.006	0.007	0.008	0.009	0.01	0.011	0.012	0.013	0.014	0.015	0.016	0.017	0.018	0.019	0.02	0.021	0.022	0.023	0.024	0.025	0.026	0.027	0.028	0.029	0.03	0.031	0.032	0.033	0.034	0.035	0.036	0.037	0.038	0.039	0.04	0.041	0.042	0.043	0.044	0.045	0.046	0.047	0.048	0.049
0	0.001	0.002	0.003	0.004	0.005	0.006	0.007	0.008	0.009	0.01	0.011	0.012	0.013	0.014	0.015	0.016	0.017	0.018	0.019	0.02	0.021	0.022	0.023	0.024	0.025	0.026	0.027	0.028	0.029	0.03	0.031	0.032	0.033	0.034	0.035	0.036	0.037	0.038	0.039	0.04	0.041	0.042	0.043	0.044	0.045	0.046	0.047	0.048	0.049
0	0.001	0.002	0.003	0.004	0.005	0.006	0.007	0.008	0.009	0.01	0.011	0.012	0.013	0.014	0.015	0.016	0.017	0.018	0.019	0.02	0.021	0.022	0.023	0.024	0.025	0.026	0.027	0.028	0.029	0.03	0.031	0.032	0.033	0.034	0.035	0.036	0.037	0.038	0.039	0.04	0.041	0.042	0.043	0.044	0.045	0.046	0.047	0.048	0.049
0	0.001	0.002	0.003	0.004	0.005	0.006	0.007	0.008	0.009	0.01	0.011	0.012	0.013	0.014	0.015	0.016	0.017	0.018	0.019	0.02	0.021	0.022	0.023	0.024	0.025	0.026	0.027	0.028	0.029	0.03	0.031	0.032	0.033	0.034	0.035	0.036	0.037	0.038	0.039	0.04	0.041	0.042	0.043	0.044	0.045	0.046	0.047	0.048	0.049
0	0.001	0.002	0.003	0.004	0.005	0.006	0.007	0.008	0.009	0.01	0.011	0.012	0.013	0.014	0.015	0.016	0.017	0.018	0.019	0.02	0.021	0.022	0.023	0.024	0.025	0.026	0.027	0.028	0.029	0.03	0.031	0.032	0.033	0.034	0.035	0.036	0.037	0.038	0.039	0.04	0.041	0.042	0.043	0.044	0.045	0.046	0.047	0.048	0.049
0	0.001	0.002	0.003	0.004	0.005	0.006	0.007	0.008	0.009	0.01	0.011	0.012	0.013	0.014	0.015	0.016	0.017	0.018	0.019	0.02	0.021	0.022	0.023	0.024	0.025	0.026	0.027	0.028	0.029	0.03	0.031	0.032	0.033	0.034	0.035	0.036	0.037	0.038	0.039	0.04	0.041	0.042	0.043	0.044	0.045	0.046	0.047	0.048	0.049
0	0.001	0.002	0.003	0.004	0.005	0.006	0.007	0.008	0.009	0.01	0.011	0.012	0.013	0.014	0.015	0.016	0.017	0.018	0.019	0.02	0.021	0.022	0.023	0.024	0.025	0.026	0.027	0.028	0.029	0.03	0.031	0.032	0.033	0.034	0.035	0.036	0.037	0.038	0.039	0.04	0.041	0.042	0.043	0.044	0.045	0.046	0.047	0.048	0.049
0	0.001	0.002	0.003	0.004	0.005	0.006	0.007	0.008	0.009	0.01	0.011	0.012	0.013	0.014	0.015	0.016	0.017	0.018	0.019	0.02	0.021	0.022	0.023	0.024	0.025	0.026	0.027	0.028	0.029	0.03	0.031	0.032	0.033	0.034	0.035	0.036	0.037	0.038	0.039	0.04	0.041	0.042	0.043	0.044	0.045	0.046	0.047	0.048	0.049
0	0.001	0.002	0.003	0.004	0.005	0.006	0.007	0.008	0.009	0.01	0.011	0.012	0.013	0.014	0.015	0.016	0.017	0.018	0.019	0.02	0.021	0.022	0.023	0.024	0.025	0.026	0.027	0.028	0.029	0.03	0.031	0.032	0.033	0.034	0.035	0.036	0.037	0.038	0.039	0.04	0.041	0.042	0.043	0.044	0.045	0.046	0.047	0.048	0.049
0	0.001	0.002	0.003	0.004	0.005	0.006	0.007	0.008	0.009	0.01	0.011	0.012	0.013	0.014	0.015	0.016	0.017	0.018	0.019	0.02	0.021	0.022	0.023	0.024	0.025	0.026	0.027	0.028	0.029	0.03	0.031	0.032	0.033	0.034	0.035	0.036	0.037	0.038	0.039	0.04	0.041	0.042	0.043	0.044	0.045	0.046	0.047	0.048	0.049
0	0.001	0.002	0.003	0.004	0.005	0.006	0.007	0.008	0.009	0.01	0.011	0.012	0.013	0.014	0.015	0.016	0.017	0.018	0.019	0.02	0.021	0.022	0.023	0.024	0.025	0.026	0.027	0.028	0.029	0.03	0.031	0.032	0.033	0.034	0.035	0.036	0.037	0.038	0.039	0.04	0.041	0.042	0.043	0.044	0.045	0.046	0.047	0.048	0.049
0	0.001	0.002	0.003	0.004	0.005	0.006	0.007	0.008	0.009	0.01	0.011	0.012	0.013	0.014	0.015	0.016	0.017	0.018	0.019	0.02	0.021	0.022	0.023	0.024	0.025	0.026	0.027	0.028	0.029	0.03	0.031	0.032	0.033	0.034	0.035	0.036	0.037	0.038	0.039	0.04	0.041	0.042	0.043	0.044	0.045	0.046	0.047	0.048	0.049
0	0.001	0.002	0.003	0.004	0.005	0.006	0.007	0.008	0.009	0.01	0.011	0.012	0.013	0.014	0.015	0.016	0.017	0.018	0.019	0.02	0.021	0.022	0.023	0.024	0.025	0.026	0.027	0.028	0.029	0.03	0.031	0.032	0.033	0.034	0.035	0.036	0.037	0.038	0.039	0.04	0.041	0.042	0.043	0.044	0.045	0.046	0.047	0.048	0.049
0	0.001	0.002	0.003	0.004	0.005	0.006	0.007	0.008	0.009	0.01	0.011	0.012	0.013	0.014	0.015	0.016	0.017	0.018	0.019	0.02	0.021	0.022	0.023	0.024	0.025	0.026	0.027	0.028	0.029	0.03	0.031	0.032	0.033	0.034	0.035	0.036	0.037	0.038	0.039	0.04	0.041	0.042	0.043	0.044	0.045	0.046	0.047	0.048	0.049
0	0.001	0.002	0.003	0.004	0.005	0.006	0.007	0.008	0.009	0.01	0.011	0.012	0.013	0.014	0.015	0.016	0.017	0.018	0.019	0.02	0.021	0.022	0.023	0.024	0.025	0.026	0.027	0.028	0.029	0.03	0.031	0.032	0.033	0.034	0.035	0.036	0.037	0.038	0.039	0.04	0.041	0.042	0.043	0.044	0.045	0.046	0.047	0.048	0.049
0	0.001	0.002	0.003	0.004	0.005	0.006	0.007	0.008	0.009	0.01	0.011	0.012	0.013	0.014	0.015	0.016	0.017	0.018	0.019	0.02	0.021	0.022	0.023	0.024	0.025	0.026	0.027	0.028	0.029	0.03	0.031	0.032	0.033	0.034	0.035	0.036	0.037	0.038	0.039	0.04	0.041	0.042	0.043	0.044	0.045	0.046	0.047	0.048	0.049
0	0.001	0.002	0.003	0.004	0.005	0.006	0.007	0.008	0.009	0.01	0.011	0.012	0.013	0.014	0.015	0.016	0.017	0.018	0.019	0.02	0.021	0.022	0.023	0.024	0.025	0.026	0.027	0.028	0.029	0.03	0.031	0.032	0.033	0.034	0.035	0.036	0.037	0.038	0.039	0.04	0.041	0.042	0.043	0.044	0.045	0.046	0.047	0.048	0.049
0	0.001	0.002	0.003	0.004	0.005	0.006	0.007	0.008	0.009	0.01	0.011	0.012	0.013	0.014	0.015	0.016	0.017	0.018	0.019	0.02	0.021	0.022	0.023	0.024	0.025	0.026	0.027	0.028	0.029	0.03	0.031	0.032	0.033	0.034	0.035	0.036	0.037	0.038	0.039	0.04	0.041	0.042	0.043	0.044	0.045	0.046	0.047	0.048	0.049
0	0.001	0.002	0.003	0.004	0.005	0.006	0.007	0.008	0.009	0.01	0.011	0.012	0.013	0.014	0.015	0.016	0.017	0.018	0.019	0.02	0.021	0.022	0.023	0.024	0.025	0.026	0.027	0.028	0.029	0.03	0.031	0.032	0.033	0.034	0.035	0.036	0.037	0.038	0.039	0.04	0.041	0.042	0.043	0.044	0.045	0.046	0.047	0.048	0.049
0	0.001	0.002	0.003	0.004	0.005	0.006	0.007	0.008	0.009	0.01	0.011	0.012	0.013	0.014	0.015	0.016	0.017	0.018	0.019	0.02	0.021	0.022	0.023	0.024	0.025	0.026	0.027	0.028	0.029	0.03	0.031	0.032	0.033	0.034	0.035	0.036	0.037	0.038	0.039	0.04	0.041	0.042	0.043	0.044	0.045	0.046	0.047	0.048	0.049
0	0.001	0.002	0.003	0.004	0.005	0.006	0.007	0.008	0.009	0.01	0.011	0.012	0.013	0.014	0.015	0.016	0.017	0.018	0.019	0.02	0.021	0.022	0.023	0.024	0.025	0.026	0.027	0.028	0.029	0.03	0.031	0.032	0.033	0.034	0.035	0.036	0.037	0.038	0.039	0.04	0.041	0.042	0.043	0.044	0.045	0.046	0.047	0.048	0.049
0	0.001	0.002	0.003	0.004	0.005	0.006	0.007	0.008	0.009	0.01	0.011	0.012	0.013	0.014	0.015	0.016	0.017	0.018	0.019	0.02	0.021	0.022	0.023	0.024	0.025	0.026	0.027	0.028	0.029	0.03	0.031	0.032	0.033	0.034	0.035	0.036	0.037	0.038	0.039	0.04	0.041	0.042	0.043	0.044	0.045	0.046	0.047	0.048	0.049
0	0.001	0.002	0.003	0.004	0.005	0.006	0.007	0.008	0.009	0.01	0.011	0.012	0.013	0.014	0.015	0.016	0.017	0.018	0.019	0.02	0.021	0.022	0.023	0.024	0.025	0.026	0.027	0.028	0.029	0.03	0.031	0.032	0.033	0.034	0.035	0.036	0.037	0.038	0.039	0.04	0.041	0.042	0.043	0.044	0.045	0.046	0.047	0.048	0.049
0	0.001	0.002	0.003	0.004	0.005	0.006	0.007	0.008	0.009	0.01	0.011	0.012	0.013	0.014	0.015	0.016	0.017	0.018	0.019	0.02	0.021	0.022	0.023	0.024	0.025	0.026	0.027	0.028	0.029	0.03	0.031	0.032	0.033	0.034	0.035	0.036	0.037	0.038	0.039	0.04	0.041	0.042	0.043	0.044	0.045	0.046	0.047	0.048	0.049
0	0.001	0.002	0.003	0.004	0.005	0.006	0.007	0.008	0.009	0.01	0.011	0.012	0.013	0.014	0.015	0.016	0.017	0.018	0.019	0.02	0.021	0.022	0.023	0.024	0.025	0.026	0.027	0.028	0.029	0.03	0.031	0.032	0.033	0.034	0.035	0.036	0.037	0.038	0.039	0.04	0.041	0.042	0.043	0.044	0.045	0.046	0.047	0.048	0.049
0	0.001	0.002	0.003	0.004	0.005	0.006	0.007	0.008	0.009	0.01	0.011	0.012	0.013	0.014	0.015	0.016	0.017	0.018	0.019	0.02	0.021	0.022	0.023	0.024	0.025	0.026	0.027	0.028	0.029	0.03	0.031	0.032	0.033	0.034	0.035	0.036	0.037	0.038	0.039	0.04	0.041	0.042	0.043	0.044	0.045	0.046	0.047	0.048	0.049
0	0.001	0.002	0.003	0.004	0.005	0.006	0.007	0.008	0.009	0.01	0.011	0.012	0.013	0.014	0.015	0.016	0.017	0.018	0.019	0.02	0.021	0.022	0.023	0.024	0.025	0.026	0.027	0.028	0.029	0.03	0.031	0.032	0.033	0.034	0.035	0.036	0.037	0.038	0.039	0.04	0.041	0.042	0.043	0.044	0.045	0.046	0.047	0.048	0.049
0	0.001	0.002	0.003	0.004	0.005	0.006	0.007	0.008	0.009	0.01	0.011	0.012	0.013	0.014	0.015	0.016	0.017	0.018	0.019	0.02	0.021	0.022	0.023	0.024	0.025	0.026	0.027	0.028	0.029	0.03	0.031	0.032	0.033	0.034	0.035	0.036	0.037	0.038	0.039	0.04	0.041	0.042	0.043	0.044	0.045	0.046	0.047	0.048	0.049
0	0.001	0.002	0.003	0.004	0.005	0.006	0.007	0.008	0.009	0.01	0.011	0.012	0.013	0.014	0.015	0.016	0.017	0.018	0.019	0.02	0.021	0.022	0.023	0.024	0.025	0.026	0.027	0.028	0.029	0.03	0.031	0.032	0.033	0.034	0.035	0.036	0.037	0.038	0.039	0.04	0.041	0.042	0.043	0.044	0.045	0.046	0.047	0.048	0.049
0	0.001	0.002	0.003	0.004	0.005	0.006	0.007	0.008	0.009	0.01	0.011	0.012	0.013	0.014	0.015	0.016	0.017	0.018	0.019	0.02	0.021	0.022	0.023	0.024	0.025	0.026	0.027	0.028	0.029	0.03	0.031	0.032	0.033	0.034	0.035	0.036	0.037	0.038	0.039	0.04	0.041	0.042	0.043	0.044	0.045	0.046	0.047	0.048	0.049
0	0.001	0.002	0.003	0.004	0.005	0.006	0.007	0.008	0.009	0.01	0.011	0.012	0.013	0.014	0.015	0.016	0.017	0.018	0.019	0.02	0.021	0.022	0.023	0.024	0.025	0.026	0.027	0.028	0.029	0.03	0.031	0.032	0.033	0.034	0.035	0.036	0.037	0.038	0.039	0.04	0.041	0.042	0.043	0.044	0.045	0.046	0.047	0.048	0.049
0	0.001	0.002	0.003	0.004	0.005	0.006	0.007	0.008	0.009	0.01	0.011	0.012	0.013	0.014	0.015	0.016	0.017	0.018	0.019	0.02	0.021	0.022	0.023	0.024	0.025	0.026	0.027	0.028	0.029	0.03	0.031	0.032	0.033	0.034	0.035	0.036	0.037	0.038	0.039	0.04	0.041	0.042	0.043	0.044	0.045	0.046	0.047	0.048	0.049
0	0.001	0.002	0.003	0.004	0.005	0.006	0.007	0.008	0.009	0.01	0.011	0.012	0.013	0.014	0.015	0.016	0.017	0.018	0.019	0.02	0.021	0.022	0.023	0.024	0.025	0.026	0.027	0.028	0.029	0.03	0.031	0.032	0.033	0.034	0.035	0.036	0.037	0.038	0.039	0.04	0.041	0.042	0.043	0.044	0.045	0.046	0.047	0.048	0.049
0	0.001	0.002	0.003	0.004	0.005	0.006	0.007	0.008	0.009	0.01	0.011	0.012	0.013	0.014	0.015	0.016	0.017	0.018	0.019	0.02	0.021	0.022	0.023	0.024	0.025	0.026	0.027	0.028	0.029	0.03	0.031	0.032	0.033	0.034	0.035	0.036	0.037	0.038	0.039	0.04	0.041	0.042	0.043	0.044	0.045	0.046	0.047	0.048	0.049
0	0.001	0.002	0.003	0.004	0.005	0.006	0.007	0.008	0.009	0.01	0.011	0.012	0.013	0.014	0.015	0.016	0.017	0.018	0.019	0.02	0.021	0.022	0.023	0.024	0.025	0.026	0.027	0.028	0.029	0.03	0.031	0.032	0.033	0.034	0.035	0.036	0.037	0.038	0.039	0.04	0.041	0.042	0.043	0.044	0.045	0.046	0.047	0.048	0.049
0	0.001	0.002	0.003	0.004	0.005	0.006	0.007	0.008	0.009	0.01	0.011	0.012	0.013	0.014	0.015	0.016	0.017	0.018	0.019	0.02	0.021	0.022	0.023	0.024	0.025	0.026	0.027	0.028	0.029	0.03	0.031	0.032	0.033	0.034	0.035	0.036	0.037	0.038	0.039	0.04	0.041	0.042	0.043	0.044	0.045	0.046	0.047	0.048	0.049
0	0.001	0.002	0.003	0.004	0.005	0.006	0.007	0.008	0.009	0.01	0.011	0.012	0.013	0.014	0.015	0.016	0.017	0.018	0.019	0.02	0.021	0.022	0.023	0.024	0.025	0.026	0.027	0.028	0.029	0.03	0.031	0.032	0.033	0.034	0.035	0.036	0.037	0.038	0.039	0.04	0.041	0.042	0.043	0.044	0.045	0.046	0.047	0.048	0.049
0	0.001	0.002	0.003	0.004	0.005	0.006	0.007	0.008	0.009	0.01	0.011	0.012	0.013	0.014	0.015	0.016	0.017	0.018	0.019	0.02	0.021	0.022	0.023	0.024	0.025	0.026	0.027	0.028	0.029	0.03	0.031	0.032	0.033	0.034	0.035	0.036	0.037	0.038	0.039	0.04	0.041	0.042	0.043	0.044	0.045	0.046	0.047	0.048	0.049
0	0.001	0.002	0.003	0.004	0.005	0.006	0.007	0.008	0.009	0.01	0.011	0.012	0.013	0.014	0.015	0.016	0.017	0.018	0.019	0.02	0.021	0.022	0.023	0.024	0.025	0.026	0.027	0.028	0.029	0.03	0.031	0.032	0.033	0.034	0.035	0.036	0.037	0.038	0.039	0.04	0.041	0.042	0.043	0.044	0.045	0.046	0.047	0.048	0.049
0	0.001	0.002	0.003	0.004	0.005	0.006	0.007	0.008	0.009	0.01	0.011	0.012	0.013	0.014	0.015	0.016	0.017	0.018	0.019	0.02	0.021	0.022	0.023	0.024	0.025	0.026	0.027	0.028	0.029	0.03	0.031	0.032	0.033	0.034	0.035	0.036	0.037	0.038	0.039	0.04	0.041	0.042	0.043	0.044	0.045	0.046	0.047	0.048	0.049
0	0.001	0.002	0.003	0.004	0.005	0.006	0.007	0.008	0.009	0.01	0.011	0.012	0.013	0.014	0.015	0.016	0.017	0.018	0.019	0.02	0.021	0.022	0.023	0.024	0.025	0.026	0.027	0.028	0.029	0.03	0.031	0.032	0.033	0.034	0.035	0.036	0.037	0.038	0.039	0.04	0.041	0.042	0.043	0.044	0.045	0.046	0.047	0.048	0.049
0	0.001	0.002	0.003	0.004	0.005	0.006	0.007	0.008	0.009	0.01	0.011	0.012	0.013	0.014	0.015	0.016	0.017	0.018	0.019	0.02	0.021	0.022	0.023	0.024	0.025	0.026	0.027	0.028	0.029	0.03	0.031	0.032	0.033	0.034	0.035	0.036	0.037	0.038	0.039	0.04	0.041	0.042	0.043	0.044	0.045	0.046	0.047	0.048	0.049
0	0.001	0.002	0.003	0.004	0.005	0.006	0.007	0.008	0.009	0.01	0.011	0.012	0.013	0.014	0.015	0.016	0.017	0.018	0.019	0.02	0.021	0.022	0.023	0.024	0.025	0.026	0.027	0.028	0.029	0.03	0.031	0.032	0.033	0.034	0.035	0.036	0.037	0.038	0.039	0.04	0.041	0.042	0.043	0.044	0.045	0.046	0.047	0.048	0.049
0	0.001	0.002	0.003	0.004	0.005	0.006	0.007	0.008	0.009	0.01	0.011	0.012	0.013	0.014	0.015	0.016	0.017	0.018	0.019	0.02	0.021	0.022	0.023	0.024	0.025	0.026	0.027	0.028	0.029	0.03	0.031	0.032	0.033	0.034	0.035	0.036	0.037	0.038	0.039	0.04	0.041	0.042	0.043	0.044	0.045	0.046	0.047	0.048	0.049
0	0.001	0.002	0.003	0.004	0.005	0.006	0.007	0.008	0.009	0.01	0.011	0.012	0.013	0.014	0.015	0.016	0.017	0.018	0.019	0.02	0.021	0.022	0.023	0.024	0.025	0.026	0.027	0.028	0.029	0.03	0.031	0.032	0.033	0.034	0.035	0.036	0.037	0.038	0.039	0.04	0.041	0.042	0.043	0.044	0.045	0.046	0.047	0.048	0.049
0	0.001	0.002	0.003	0.004	0.005	0.006	0.007	0.008	0.009	0.01	0.011	0.012	0.013	0.014	0.015	0.016	0.017	0.018	0.019	0.02	0.021	0.022	0.023	0.024	0.025	0.026	0.027	0.028	0.029	0.03	0.031	0.032	0.033	0.034	0.035	0.036	0.037	0.038	0.039	0.04	0.041	0.042	0.043	0.044	0.045	0.046	0.047	0.048	0.049
0	0.001	0.002	0.003	0.004	0.005	0.006	0.007	0.008	0.009	0.01	0.011	0.012	0.013	0.014	0.015	0.016	0.017	0.018	0.019	0.02	0.021	0.022	0.023	0.024	0.025	0.026	0.027	0.028	0.029	0.03	0.031	0.032	0.033	0.034	0.035	0.036	0.037	0.038	0.039	0.04	0.041	0.042	0.043	0.044	0.045	0.046	0.047	0.048	0.049
0	0.001	0.002	0.003	0.004	0.005	0.006	0.007	0.008	0.009	0.01	0.011	0.012	0.013	0.014	0.015	0.016	0.017	0.018	0.019	0.02	0.021	0.022	0.023	0.024	0.025	0.026	0.027	0.028	0.029	0.03	0.031	0.032	0.033	0.034	0.035	0.036	0.037	0.038	0.039	0.04	0.041	0.042	0.043	0.044	0.045	0.046	0.047	0.048	0.049
0	0.001	0.002	0.003	0.004	0.005	0.006	0.007	0.008	0.009	0.01	0.011	0.012	0.013	0.014	0.015	0.016	0.017	0.018	0.019	0.02	0.021	0.022	0.023	0.024	0.025	0.026	0.027	0.028	0.029	0.03	0.031	0.032	0.033	0.034	0.035	0.036	0.037	0.038	0.039	0.04	0.041	0.042	0.043	0.044	0.045	0.046	0.047	0.048	0.049
0	0.001	0.002	0.003	0.004	0.005	0.006	0.007	0.008	0.009	0.01	0.011	0.012	0.013	0.014	0.015	0.016	0.017	0.018	0.019	0.02	0.021	0.022	0.023	0.024	0.025	0.026	0.027	0.028	0.029	0.03	0.031	0.032	0.033	0.034	0.035	0.036	0.037	0.038	0.039	0.04	0.041	0.042	0.043	0.044	0.045	0.046	0.047	0.048	0.049
0	0.001	0.002	0.003	0.004	0.005	0.006	0.007	0.008	0.009	0.01	0.011	0.012	0.013	0.014	0.015	0.016	0.017	0.018	0.019	0.02	0.021	0.022	0.023	0.024	0.025	0.026	0.027	0.028	0.029	0.03	0.031	0.032	0.033	0.034	0.035	0.036	0.037	0.038	0.039	0.04	0.041	0.042	0.043	0.044	0.045	0.046	0.047	0.048	0.049
0	0.001	0.002	0.003	0.004	0.005	0.006	0.007	0.008	0.009	0.01	0.011	0.012	0.013	0.014	0.015	0.016	0.017	0.018	0.019	0.02	0.021	0.022	0.023	0.024	0.025	0.026	0.027	0.028	0.029	0.03	0.031	0.032	0.033	0.034	0.035	0.036	0.037	0.038	0.039	0.04	0.041	0.042	0.043	0.044	0.045	0.046	0.047	0.048	0.049
0	0.001	0.002	0.003	0.004	0.005	0.006	0.007	0.008	0.009	0.01	0.011	0.012	0.013	0.014	0.015	0.016	0.017	0.018	0.019	0.02	0.021	0.022	0.023	0.024	0.025	0.026	0.027	0.028	0.029	0.03	0.031	0.032	0.033	0.034	0.035	0.036	0.037	0.038	0.039	0.04	0.041	0.042	0.043	0.044	0.045	0.046	0.047	0.048	0.049
0	0.001	0.002	0.003	0.004	0.005	0.006	0.007	0.008	0.009	0.01	0.011	0.012	0.013	0.014	0.015	0.016	0.017	0.018	0.019	0.02	0.021	0.022	0.023	0.024	0.025	0.026	0.027	0.028	0.029	0.03	0.031	0.032	0.033	0.034	0.035	0.036	0.037	0.038	0.039	0.04	0.041	0.042	0.043	0.044	0.045	0.046	0.047	0.048	0.049
0	0.001	0.002	0.003	0.004	0.005	0.006	0.007	0.008	0.009	0.01	0.011	0.012	0.013	0.014	0.015	0.016	0.017	0.018	0.019	0.02	0.021	0.022	0.023	0.024	0.025	0.026	0.027	0.028	0.029	0.03	0.031	0.032	0.033	0.034	0.035	0.036	0.037	0.038	0.039	0.04	0.041	0.042	0.043	0.044	0.045	0.046	0.047	0.048	0.049
0	0.001	0.002	0.003	0.004	0.005	0.006	0.007	0.008	0.009	0.01	0.011	0.012	0.013	0.014	0.015	0.016	0.017	0.018	0.019	0.02	0.021	0.022	0.023	0.024	0.025	0.026	0.027	0.028	0.029	0.03	0.031	0.032	0.033	0.034	0.035	0.036	0.037	0.038	0.039	0.04	0.041	0.042	0.043	0.044	0.045	0.046	0.047	0.048	0.049
0	0.001	0.002	0.003	0.004	0.005	0.006	0.007	0.008	0.009	0.01	0.011	0.012	0.013	0.014	0.015	0.016	0.017	0.018	0.019	0.02	0.021	0.022	0.023	0.024	0.025	0.026	0.027	0.028	0.029	0.03	0.031	0.032	0.033	0.034	0.035	0.036	0.037	0.038	0.039	0.04	0.041	0.042	0.043	0.044	0.045	0.046	0.047	0.048	0.049
0	0.001	0.002	0.003	0.004	0.005	0.006	0.007	0.008	0.009	0.01	0.011	0.012	0.013	0.014	0.015	0.016	0.017	0.018	0.019	0.02	0.021	0.022	0.023	0.024	0.025	0.026	0.027	0.028	0.029	0.03	0.031	0.032	0.033	0.034	0.035	0.036	0.037	0.038	0.039	0.04	0.041	0.042	0.043	0.044	0.045	0.046	0.047	0.048	0.049
0	0.001	0.002	0.003	0.004	0.005	0.006	0.007	0.008	0.009	0.01	0.011	0.012	0.013	0.014	0.015	0.016	0.017	0.018	0.019	0.02	0.021	0.022	0.023	0.024	0.025	0.026	0.027	0.028	0.029	0.03	0.031	0.032	0.033	0.034	0.035	0.036	0.037	0.038	0.039	0.04	0.041	0.042	0.043	0.044	0.045	0.046	0.047	0.048	0.049
0	0.001	0.002	0.003	0.004	0.005	0.006	0.007	0.008	0.009	0.01	0.011	0.012	0.013	0.014	0.015	0.016	0.017	0.018	0.019	0.02	0.021	0.022	0.023	0.024	0.025	0.026	0.027	0.028	0.029	0.03	0.031	0.032	0.033	0.034	0.035	0.036	0.037	0.038	0.039	0.04	0.041	0.042	0.043	0.044	0.045	0.046	0.047	0.048	0.049
0	0.001	0.002	0.003	0.004	0.005	0.006	0.007	0.008	0.009	0.01	0.011	0.012	0.013	0.014	0.015	0.016	0.017	0.018	0.019	0.02	0.021	0.022	0.023	0.024	0.025	0.026	0.027	0.028	0.029	0.03	0.031	0.032	0.033	0.034	0.035	0.036	0.037	0.038	0.039	0.04	0.041	0.042	0.043	0.044	0.045	0.046	0.047	0.048	0.049
0	0.001	0.002	0.003	0.004	0.005	0.006	0.007	0.008	0.009	0.01	0.011	0.012	0.013	0.014	0.015	0.016	0.017	0.018	0.019	0.02	0.021	0.022	0.023	0.024	0.025	0.026	0.027	0.028	0.029	0.03	0.031	0.032	0.033	0.034	0.035	0.036	0.037	0.038	0.039	0.04	0.041	0.042	0.043	0.044	0.045	0.046	0.047	0.048	0.049
0	0.001	0.002	0.003	0.004	0.005	0.006	0.007	0.008	0.009	0.01	0.011	0.012	0.013	0.014	0.015	0.016	0.017	0.018	0.019	0.02	0.021	0.022	0.023	0.024	0.025	0.026	0.027	0.028	0.029	0.03	0.031	0.032	0.033	0.034	0.035	0.036	0.037	0.038	0.039	0.04	0.041	0.042	0.043	0.044	0.045	0.046	0.047	0.048	0.049
0	0.001	0.002	0.003	0.004	0.005	0.006	0.007	0.008	0.009	0.01	0.011	0.012	0.013	0.014	0.015	0.016	0.017	0.018	0.019	0.02	0.021	0.022	0.023	0.024	0.025	0.026	0.027	0.028	0.029	0.03	0.031	0.032	0.033	0.034	0.035	0.036	0.037	0.038	0.039	0.04	0.041	0.042	0.043	0.044	0.045	0.046	0.047	0.048	0.049
0	0.001	0.002	0.003	0.004	0.005	0.006	0.007	0.008	0.009	0.01	0.011	0.012	0.013	0.014	0.015	0.016	0.017	0.018	0.019	0.02	0.021	0.022	0.023	0.024	0.025	0.026	0.027	0.028	0.029	0.03	0.031	0.032	0.033	0.034	0.035	0.036	0.037	0.038	0.039	0.04	0.041	0.042	0.043	0.044	0.045	0.046	0.047	0.048	0.049
0	0.001	0.002	0.003	0.004	0.005	0.006	0.007	0.008	0.009	0.01	0.011	0.012	0.013	0.014	0.015	0.016	0.017	0.018	0.019	0.02	0.021	0.022	0.023	0.024	0.025	0.026	0.027	0.028	0.029	0.03	0.031	0.032	0.033	0.034	0.035	0.036	0.037	0.038	0.039	0.04	0.041	0.042	0.043	0.044	0.045	0.046	0.047	0.048	0.049
0	0.001	0.002	0.003	0.004	0.005	0.006	0.007	0.008	0.009	0.01	0.011	0.012	0.013	0.014	0.015	0.016	0.017	0.018	0.019	0.02	0.021	0.022	0.023	0.024	0.025	0.026	0.027	0.028	0.029	0.03	0.031	0.032	0.033	0.034	0.035	0.036	0.037	0.038	0.039	0.04	0.041	0.042	0.043	0.044	0.045	0.046	0.047	0.048	0.049
0	0.001	0.002	0.003	0.004	0.005	0.006	0.007	0.008	0.009	0.01	0.011	0.012	0.013	0.014	0.015	0.016	0.017	0.018	0.019	0.02	0.021	0.022	0.023	0.024	0.025	0.026	0.027	0.028	0.029	0.03	0.031	0.032	0.033	0.034	0.035	0.036	0.037	0.038	0.039	0.04	0.041	0.042	0.043	0.044	0.045	0.046	0.047	0.048	0.049
0	0.001	0.002	0.003	0.004	0.005	0.006	0.007	0.008	0.009	0.01	0.011	0.012	0.013	0.014	0.015	0.016	0.017	0.018	0.019	0.02	0.021	0.022	0.023	0.024	0.025	0.026	0.027	0.028	0.029	0.03	0.031	0.032	0.033	0.034	0.035	0.036	0.037	0.038	0.039	0.04	0.041	0.042	0.043	0.044	0.045	0.046	0.047	0.048	0.049
0	0.001	0.002	0.003	0.004	0.005	0.006	0.007	0.008	0.009	0.01	0.011	0.012	0.013	0.014	0.015	0.016	0.017	0.018	0.019	0.02	0.021	0.022	0.023	0.024	0.025	0.026	0.027	0.028	0.029	0.03	0.031	0.032	0.033	0.034	0.035	0.036	0.037	0.038	0.039	0.04	0.041	0.042	0.043	0.044	0.045	0.046	0.047	0.048	0.049
0	0.001	0.002	0.003	0.004	0.005	0.006	0.007	0.008	0.009	0.01	0.011	0.012	0.013	0.014	0.015	0.016	0.017	0.018	0.019	0.02	0.021	0.022	0.023	0.024	0.025	0.026	0.027	0.028	0.029	0.03	0.031	0.032	0.033	0.034	0.035	0.036	0.037	0.038	0.039	0.04	0.041	0.042	0.043	0.044	0.045	0.046	0.047	0.048	0.049
0	0.001	0.002	0.003	0.004	0.005	0.006	0.007	0.008	0.009	0.01	0.011	0.012	0.013	0.014	0.015	0.016	0.017	0.018	0.019	0.02	0.021	0.022	0.023	0.024	0.025	0.026	0.027	0.028	0.029	0.03	0.031	0.032	0.033	0.034	0.035	0.036	0.037	0.038	0.039	0.04	0.041	0.042	0.043	0.044	0.045	0.046	0.047	0.048	0.049
0	0.001	0.002	0.003	0.004	0.005	0.006	0.007	0.008	0.009	0.01	0.011	0.012	0.013	0.014	0.015	0.016	0.017	0.018	0.019	0.02	0.021	0.022	0.023	0.024	0.025	0.026	0.027	0.028	0.029	0.03	0.031	0.032	0.033	0.034	0.035	0.036	0.037	0.038	0.039	0.04	0.041	0.042	0.043	0.044	0.045	0.046	0.047	0.048	0.049
0	0.001	0.002	0.003	0.004	0.005	0.006	0.007	0.008	0.009	0.01	0.011	0.012	0.013	0.014	0.015	0.016	0.017	0.018	0.019	0.02	0.021	0.022	0.023	0.024	0.025	0.026	0.027	0.028	0.029	0.03	0.031	0.032	0.033	0.034	0.035	0.036	0.037	0.038	0.039	0.04	0.041	0.042	0.043	0.044	0.045	0.046	0.047	0.048	0.049
0	0.001	0.002	0.003	0.004	0.005	0.006	0.007	0.008	0.009	0.01	0.011	0.012	0.013	0.014	0.015	0.016	0.017	0.018	0.019	0.02	0.021	0.022	0.023	0.024	0.025	0.026	0.027	0.028	0.029	0.03	0.031	0.032	0.033	0.034	0.035	0.036	0.037	0.038	0.039	0.04	0.041	0.042	0.043	0.044	0.045	0.046	0.047	0.048	0.049
0	0.001	0.002	0.003	0.004	0.005	0.006	0.007	0.008	0.009	0.01	0.011	0.012	0.013	0.014	0.015	0.016	0.017	0.018	0.019	0.02	0.021	0.022	0.023	0.024	0.025	0.026	0.027	0.028	0.029	0.03	0.031	0.032	0.033	0.034	0.035	0.036	0.037	0.038	0.039	0.04	0.041	0.042	0.043	0.044	0.045	0.046	0.047	0.048	0.049
0	0.001	0.002	0.003	0.004	0.005	0.006	0.007	0.008	0.009	0.01	0.011	0.012	0.013	0.014	0.015	0.016	0.017	0.018	0.019	0.02	0.021	0.022	0.023	0.024	0.025	0.026	0.027	0.028	0.029	0.03	0.031	0.032	0.033	0.034	0.035	0.036	0.037	0.038	0.039	0.04	0.041	0.042	0.043	0.044	0.045	0.046	0.047	0.048	0.049
0	0.001	0.002	0.003	0.004	0.005	0.006	0.007	0.008	0.009	0.01	0.011	0.012	0.013	0.014	0.015	0.016	0.017	0.018	0.019	0.02	0.021	0.022	0.023	0.024	0.025	0.026	0.027	0.028	0.029	0.03	0.031	0.032	0.033	0.034	0.035	0.036	0.037	0.038	0.039	0.04	0.041	0.042	0.043	0.044	0.045	0.046	0.047	0.048	0.049
0	0.001	0.002	0.003	0.004	0.005	0.006	0.007	0.008	0.009	0.01	0.011	0.012	0.013	0.014	0.015	0.016	0.017	0.018	0.019	0.02	0.021	0.022	0.023	0.024	0.025	0.026	0.027	0.028	0.029	0.03	0.031	0.032	0.033	0.034	0.035	0.036	0.037	0.038	0.039	0.04	0.041	0.042	0.043	0.044	0.045	0.046	0.047	0.048	0.049
0	0.001	0.002	0.003	0.004	0.005	0.006	0.007	0.008	0.009	0.01	0.011	0.012	0.013	0.014	0.015	0.016	0.017	0.018	0.019	0.02	0.021	0.022	0.023	0.024	0.025	0.026	0.027	0.028	0.029	0.03	0.031	0.032	0.033	0.034	0.035	0.036	0.037	0.038	0.039	0.04	0.041	0.042	0.043	0.044	0.045	0.046	0.047	0.048	0.049
0	0.001	0.002	0.003	0.004	0.005	0.006	0.007	0.008	0.009	0.01	0.011	0.012	0.013	0.014	0.015	0.016	0.017	0.018	0.019	0.02	0.021	0.022	0.023	0.024	0.025	0.026	0.027	0.028	0.029	0.03	0.031	0.032	0.033	0.034	0.035	0.036	0.037	0.038	0.039	0.04	0.041	0.042	0.043	0.044	0.045	0.046	0.047	0.048	0.049
0	0.001	0.002	0.003	0.004	0.005	0.006	0.007	0.008	0.009	0.01	0.011	0.012	0.013	0.014	0.015	0.016	0.017	0.018	0.019	0.02	0.021	0.022	0.023	0.024	0.025	0.026	0.027	0.028	0.029	0.03	0.031	0.032	0.033	0.034	0.035	0.036	0.037	0.038	0.039	0.04	0.041	0.042	0.043	0.044	0.045	0.046	0.047	0.048	0.049
0	0.001	0.002	0.003	0.004	0.005	0.006	0.007	0.008	0.009	0.01	0.011	0.012	0.013	0.014	0.015	0.016	0.017	0.018	0.019	0.02	0.021	0.022	0.023	0.024	0.025	0.026	0.027	0.028	0.029	0.03	0.031	0.032	0.033	0.034	0.035	0.036	0.037	0.038	0.039	0.04	0.041	0.042	0.043	0.044	0.045	0.046	0.047	0.048	0.049
0	0.001	0.002	0.003	0.004	0.005	0.006	0.007	0.008	0.009	0.01	0.011	0.012	0.013	0.014	0.015	0.016	0.017	0.018	0.019	0.02	0.021	0.022	0.023	0.024	0.025	0.026	0.027	0.028	0.029	0.03	0.031	0.032	0.033	0.034	0.035	0.036	0.037	0.038	0.039	0.04	0.041	0.042	0.043	0.044	0.045	0.046	0.047	0.048	0.049
0	0.001	0.002	0.003	0.004	0.005	0.006	0.007	0.008	0.009	0.01	0.011	0.012	0.013	0.014	0.015	0.016	0.017	0.018	0.019	0.02	0.021	0.022	0.023	0.024	0.025	0.026	0.027	0.028	0.029	0.03	0.031	0.032	0.033	0.034	0.035	0.036	0.037	0.038	0.039	0.04	0.041	0.042	0.043	0.044	0.045	0.046	0.047	0.048	0.049
0	0.001	0.002	0.003	0.004	0.005	0.006	0.007	0.008	0.009	0.01	0.011	0.012	0.013	0.014	0.015	0.016	0.017	0.018	0.019	0.02	0.021	0.022	0.023	0.024	0.025	0.026	0.027	0.028	0.029	0.03	0.031	0.032	0.033	0.034	0.035	0.036	0.037	0.038	0.039	0.04	0.041	0.042	0.043	0.044	0.045	0.046	0.047	0.048	0.049
0	0.001	0.002	0.003	0.004	0.005	0.006	0.007	0.008	0.009	0.01	0.011	0.012	0.013	0.014	0.015	0.016	0.017	0.018	0.019	0.02	0.021	0.022	0.023	0.024	0.025	0.026	0.027	0.028	0.029	0.03	0.031	0.032	0.033	0.034	0.035	0.036	0.037	0.038	0.039	0.04	0.041	0.042	0.043	0.044	0.045	0.046	0.047	0.048	0.049
0	0.001	0.002	0.003	0.004	0.005	0.006	0.007	0.008	0.009	0.01	0.011	0.012	0.013	0.014	0.015	0.016	0.017	0.018	0.019	0.02	0.021	0.022	0.023	0.024	0.025	0.026	0.027	0.028	0.029	0.03	0.031	0.032	0.033	0.034	0.035	0.036	0.037	0.038	0.039	0.04	0.041	0.042	0.043	0.044	0.045	0.046	0.047	0.048	0.049
0	0.001	0.002	0.003	0.004	0.005	0.006	0.007	0.008	0.009	0.01	0.011	0.012	0.013	0.014	0.015	0.016	0.017	0.018	0.019	0.02	0.021	0.022	0.023	0.024	0.025	0.026	0.027	0.028	0.029	0.03	0.031	0.032	0.033	0.034	0.035	0.036	0.037	0.038	0.039	0.04	0.041	0.042	0.043	0.044	0.045	0.046	0.047	0.048	0.049
0	0.001	0.002	0.003	0.004	0.005	0.006	0.007	0.008	0.009	0.01	0.011	0.012	0.013	0.014	0.015	0.016	0.017	0.018	0.019	0.02	0.021	0.022	0.023	0.024	0.025	0.026	0.027	0.028	0.029	0.03	0.031	0.032	0.033	0.034	0.035	0.036	0.037	0.038	0.039	0.04	0.041	0.042	0.043	0.044	0.045	0.046	0.047	0.048	0.049
0	0.001	0.002	0.003	0.004	0.005	0.006	0.007	0.008	0.009	0.01	0.011	0.012	0.013	0.014	0.015	0.016	0.017	0.018	0.019	0.02	0.021	0.022	0.023	0.024	0.025	0.026	0.027	0.028	0.029	0.03	0.031	0.032	0.033	0.034	0.035	0.036	0.037	0.038	0.039	0.04	0.041	0.042	0.043	0.044	0.045	0.046	0.047	0.048	0.049
0	0.001	0.002	0.003	0.004	0.005	0.006	0.007	0.008	0.009	0.01	0.011	0.012	0.013	0.014	0.015	0.016	0.017	0.018	0.019	0.02	0.021	0.022	0.023	0.024	0.025	0.026	0.027	0.028	0.029	0.03	0.031	0.032	0.033	0.034	0.035	0.036	0.037	0.038	0.039	0.04	0.041	0.042	0.043	0.044	0.045	0.046	0.047	0.048	0.049
0	0.001	0.002	0.003	0.004	0.005	0.006	0.007	0.008	0.009	0.01	0.011	0.012	0.013	0.014	0.015	0.016	0.017	0.018	0.019	0.02	0.021	0.022	0.023	0.024	0.025	0.026	0.027	0.028	0.029	0.03	0.031	0.032	0.033	0.034	0.035	0.036	0.037	0.038	0.039	0.04	0.041	0.042	0.043	0.044	0.045	0.046	0.047	0.048	0.049
0	0.001	0.002	0.003	0.004	0.005	0.006	0.007	0.008	0.009	0.01	0.011	0.012	0.013	0.014	0.015	0.016	0.017	0.018	0.019	0.02	0.021	0.022	0.023	0.024	0.025	0.026	0.027	0.028	0.029	0.03	0.031	0.032	0.033	0.034	0.035	0.036	0.037	0.038	0.039	0.04	0.041	0.042	0.043	0.044	0.045	0.046	0.047	0.048	0.049
0	0.001	0.002	0.003	0.004	0.005	0.006	0.007	0.008	0.009	0.01	0.011	0.012	0.013	0.014	0.015	0.016	0.017	0.018	0.019	0.02	0.021	0.022	0.023	0.024	0.025	0.026	0.027	0.028	0.029	0.03	0.031	0.032	0.033	0.034	0.035	0.036	0.037	0.038	0.039	0.04	0.041	0.042	0.043	0.044	0.045	0.046	0.047	0.048	0.049
0	0.001	0.002	0.003	0.004	0.005	0.006	0.007	0.008	0.009	0.01	0.011	0.012	0.013	0.014	0.015	0.016	0.017	0.018	0.019	0.02	0.021	0.022	0.023	0.024	0.025	0.026	0.027	0.028	0.029	0.03	0.031	0.032	0.033	0.034	0.035	0.036	0.037	0.038	0.039	0.04	0.041	0.042	0.043	0.044	0.045	0.046	0.047	0.048	0.049
0	0.001	0.002	0.003	0.004	0.005	0.006	0.007	0.008	0.009	0.01	0.011	0.012	0.013	0.014	0.015	0.016	0.017	0.018	0.019	0.02	0.021	0.022	0.023	0.024	0.025	0.026	0.027	0.028	0.029	0.03	0.031	0.032	0.033	0.034	0.035	0.036	0.037	0.038	0.039	0.04	0.041	0.042	0.043	0.044	0.045	0.046	0.047	0.048	0.049
0	0.001	0.002	0.003	0.004	0.005	0.006	0.007	0.008	0.009	0.01	0.011	0.012	0.013	0.014	0.015	0.016	0.017	0.018	0.019	0.02	0.021	0.022	0.023	0.024	0.025	0.026	0.027	0.028	0.029	0.03	0.031	0.032	0.033	0.034	0.035	0.036	0.037	0.038	0.039	0.04	0.041	0.042	0.043	0.044	0.045	0.046	0.047	0.048	0.049
0	0.001	0.002	0.003	0.004	0.005	0.006	0.007	0.008	0.009	0.01	0.011	0.012	0.013	0.014	0.015	0.016	0.017	0.018	0.019	0.02	0.021	0.022	0.023	0.024	0.025	0.026	0.027	0.028	0.029	0.03	0.031	0.032	0.033	0.034	0.035	0.036	0.037	0.038	0.039	0.04	0.041	0.042	0.043	0.044	0.045	0.046	0.047	0.048	0.049
0	0.001	0.002	0.003	0.004	0.005	0.006	0.007	0.008	0.009	0.01	0.011	0.012	0.013	0.014	0.015	0.016	0.017	0.018	0.019	0.02	0.021	0.022	0.023	0.024	0.025	0.026	0.027	0.028	0.029	0.03	0.031	0.032	0.033	0.034	0.035	0.036	0.037	0.038	0.039	0.04	0.041	0.042	0.043	0.044	0.045	0.046	0.047	0.048	0.049
0	0.001	0.002	0.003	0.004	0.005	0.006	0.007	0.008	0.009	0.01	0.011	0.012	0.013	0.014	0.015	0.016	0.017	0.018	0.019	0.02	0.021	0.022	0.023	0.024	0.025	0.026	0.027	0.028	0.029	0.03	0.031	0.032	0.033	0.034	0.035	0.036	0.037	0.038	0.039	0.04	0.041	0.042	0.043	0.044	0.045	0.046	0.047	0.048	0.049
0	0.001	0.002	0.003	0.004	0.005	0.006	0.007	0.008	0.009	0.01	0.011	0.012	0.013	0.014	0.015	0.016	0.017	0.018	0.019	0.02	0.021	0.022	0.023	0.024	0.025	0.026	0.027	0.028	0.029	0.03	0.031	0.032	0.033	0.034	0.035	0.036	0.037	0.038	0.039	0.04	0.041	0.042	0.043	0.044	0.045	0.046	0.047	0.048	0.049
0	0.001	0.002	0.003	0.004	0.005	0.006	0.007	0.008	0.009	0.01	0.011	0.012	0.013	0.014	0.015	0.016	0.017	0.018	0.019	0.02	0.021	0.022	0.023	0.024	0.025	0.026	0.027	0.028	0.029	0.03	0.031	0.032	0.033	0.034	0.035	0.036	0.037	0.038	0.039	0.04	0.041	0.042	0.043	0.044	0.045	0.046	0.047	0.048	0.049
0	0.001	0.002	0.003	0.004	0.005	0.006	0.007	0.008	0.009	0.01	0.011	0.012	0.013	0.014	0.015	0.016	0.017	0.018	0.019	0.02	0.021	0.022	0.023	0.024	0.025	0.026	0.027	0.028	0.029	0.03	0.031	0.032	0.033	0.034	0.035	0.036	0.037	0.038	0.039	0.04	0.041	0.042	0.043	0.044	0.045	0.046	0.047	0.048	0.049
0	0.001	0.002	0.003	0.004	0.005	0.006	0.007	0.008	0.009	0.01	0.011	0.012	0.013	0.014	0.015	0.016	0.017	0.018	0.019	0.02	0.021	0.022	0.023	0.024	0.025	0.026	0.027	0.028	0.029	0.03	0.031	0.032	0.033	0.034	0.035	0.036	0.037	0.038	0.039	0.04	0.041	0.042	0.043	0.044	0.045	0.046	0.047	0.048	0.049
0	0.001	0.002	0.003	0.004	0.005	0.006	0.007	0.008	0.009	0.01	0.011	0.012	0.013	0.014	0.015	0.016	0.017	0.018	0.019	0.02	0.021	0.022	0.023	0.024	0.025	0.026	0.027	0.028	0.029	0.03	0.031	0.032	0.033	0.034	0.035	0.036	0.037	0.038	0.039	0.04	0.041	0.042	0.043	0.044	0.045	0.046	0.047	0.048	0.049
0	0.001	0.002	0.003	0.004	0.005	0.006	0.007	0.008	0.009	0.01	0.011	0.012	0.013	0.014	0.015	0.016	0.017	0.018	0.019	0.02	0.021	0.022	0.023	0.024	0.025	0.026	0.027	0.028	0.029	0.03	0.031	0.032	0.033	0.034	0.035	0.036	0.037	0.038	0.039	0.04	0.041	0.042	0.043	0.044	0.045	0.046	0.047	0.048	0.049
0	0.001	0.002	0.003	0.004	0.005	0.006	0.007	0.008	0.009	0.01	0.011	0.012	0.013	0.014	0.015	0.016	0.017	0.018	0.019	0.02	0.021	0.022	0.023	0.024	0.025	0.026	0.027	0.028	0.029	0.03	0.031	0.032	0.033	0.034	0.035	0.036	0.037	0.038	0.039	0.04	0.041	0.042	0.043	0.044	0.045	0.046	0.047	0.048	0.049
0	0.001	0.002	0.003	0.004	0.005	0.006	0.007	0.008	0.009	0.01	0.011	0.012	0.013	0.014	0.015	0.016	0.017	0.018	0.019	0.02	0.021	0.022	0.023	0.024	0.025	0.026	0.027	0.028	0.029	0.03	0.031	0.032	0.033	0.034	0.035	0.036	0.037	0.038	0.039	0.04	0.041	0.042	0.043	0.044	0.045	0.046	0.047	0.048	0.049
0	0.001	0.002	0.003	0.004	0.005	0.006	0.007	0.008	0.009	0.01	0.011	0.012	0.013	0.014	0.015	0.016	0.017	0.018	0.019	0.02	0.021	0.022	0.023	0.024	0.025	0.026	0.027	0.028	0.029	0.03	0.031	0.032	0.033	0.034	0.035	0.036	0.037	0.038	0.039	0.04	0.041	0.042	0.043	0.044	0.045	0.046	0.047	0.048	0.049
0	0.001	0.002	0.003	0.004	0.005	0.006	0.007	0.008	0.009	0.01	0.011	0.012	0.013	0.014	0.015	0.016	0.017	0.018	0.019	0.02	0.021	0.022	0.023	0.024	0.025	0.026	0.027	0.028	0.029	0.03	0.031	0.032	0.033	0.034	0.035	0.036	0.037	0.038	0.039	0.04	0.041	0.042	0.043	0.044	0.045	0.046	0.047	0.048	0.049
0	0.001	0.002	0.003	0.004	0.005	0.006	0.007	0.008	0.009	0.01	0.011	0.012	0.013	0.014	0.015	0.016	0.017	0.018	0.019	0.02	0.021	0.022	0.023	0.024	0.025	0.026	0.027	0.028	0.029	0.03	0.031	0.032	0.033	0.034	0.035	0.036	0.037	0.038	0.039	0.04	0.041	0.042	0.043	0.044	0.045	0.046	0.047	0.048	0.049
0	0.001	0.002	0.003	0.004	0.005	0.006	0.007	0.008	0.009	0.01	0.011	0.012	0.013	0.014	0.015	0.016	0.017	0.018	0.019	0.02	0.021	0.022	0.023	0.024	0.025	0.026	0.027	0.028	0.029	0.03	0.031	0.032	0.033	0.034	0.035	0.036	0.037	0.038	0.039	0.04	0.041	0.042	0.043	0.044	0.045	0.046	0.047	0.048	0.049
0	0.001	0.002	0.003	0.004	0.005	0.006	0.007	0.008	0.009	0.01	0.011	0.012	0.013	0.014	0.015	0.016	0.017	0.018	0.019	0.02	0.021	0.022	0.023	0.024	0.025	0.026	0.027	0.028	0.029	0.03	0.031	0.032	0.033	0.034	0.035	0.036	0.037	0.038	0.039	0.04	0.041	0.042	0.043	0.044	0.045	0.046	0.047	0.048	0.049
0	0.001	0.002	0.003	0.004	0.005	0.006	0.007	0.008	0.009	0.01	0.011	0.012	0.013	0.014	0.015	0.016	0.017	0.018	0.019	0.02	0.021	0.022	0.023	0.024	0.025	0.026	0.027	0.028	0.029	0.03	0.031	0.032	0.033	0.034	0.035	0.036	0.037	0.038	0.039	0.04	0.041	0.042	0.043	0.044	0.045	0.046	0.047	0.048	0.049
0	0.001	0.002	0.003	0.004	0.005	0.006	0.007	0.008	0.009	0.01	0.011	0.012	0.013	0.014	0.015	0.016	0.017	0.018	0.019	0.02	0.021	0.022	0.023	0.024	0.025	0.026	0.027	0.028	0.029	0.03	0.031	0.032	0.033	0.034	0.035	0.036	0.037	0.038	0.039	0.04	0.041	0.042	0.043	0.044	0.045	0.046	0.047	0.048	0.049
0	0.001	0.002	0.003	0.004	0.005	0.006	0.007	0.008	0.009	0.01	0.011	0.012	0.013	0.014	0.015	0.016	0.017	0.018	0.019	0.02	0.021	0.022	0.023	0.024	0.025	0.026	0.027	0.028	0.029	0.03	0.031	0.032	0.033	0.034	0.035	0.036	0.037	0.038	0.039	0.04	0.041	0.042	0.043	0.044	0.045	0.046	0.047	0.048	0.049
0	0.001	0.002	0.003	0.004	0.005	0.006	0.007	0.008	0.009	0.01	0.011	0.012	0.013	0.014	0.015	0.016	0.017	0.018	0.019	0.02	0.021	0.022	0.023	0.024	0.025	0.026	0.027	0.028	0.029	0.03	0.031	0.032	0.033	0.034	0.035	0.036	0.037	0.038	0.039	0.04	0.041	0.042	0.043	0.044	0.045	0.046	0.047	0.048	0.049
0	0.001	0.002	0.003	0.004	0.005	0.006	0.007	0.008	0.009	0.01	0.011	0.012	0.013	0.014	0.015	0.016	0.017	0.018	0.019	0.02	0.021	0.022	0.023	0.024	0.025	0.026	0.027	0.028	0.029	0.03	0.031	0.032	0.033	0.034	0.035	0.036	0.037	0.038	0.039	0.04	0.041	0.042	0.043	0.044	0.045	0.046	0.047	0.048	0.049
0	0.001	0.002	0.003	0.004	0.005	0.006	0.007	0.008	0.009	0.01	0.011	0.012	0.013	0.014	0.015	0.016	0.017	0.018	0.019	0.02	0.021	0.022	0.023	0.024	0.025	0.026	0.027	0.028	0.029	0.03	0.031	0.032	0.033	0.034	0.035	0.036	0.037	0.038	0.039	0.04	0.041	0.042	0.043	0.044	0.045	0.046	0.047	0.048	0.049
0	0.001	0.002	0.003	0.004	0.005	0.006	0.007	0.008	0.009	0.01	0.011	0.012	0.013	0.014	0.015	0.016	0.017	0.018	0.019	0.02	0.021	0.022	0.023	0.024	0.025	0.026	0.027	0.028	0.029	0.03	0.031	0.032	0.033	0.034	0.035	0.036	0.037	0.038	0.039	0.04	0.041	0.042	0.043	0.044	0.045	0.046	0.047	0.048	0.049
0	0.001	0.002	0.003	0.004	0.005	0.006	0.007	0.008	0.009	0.01	0.011	0.012	0.013	0.014	0.015	0.016	0.017	0.018	0.019	0.02	0.021	0.022	0.023	0.024	0.025	0.026	0.027	0.028	0.029	0.03	0.031	0.032	0.033	0.034	0.035	0.036	0.037	0.038	0.039	0.04	0.041	0.042	0.043	0.044	0.045	0.046	0.047	0.048	0.049
0	0.001	0.002	0.003	0.004	0.005	0.006	0.007	0.008	0.009	0.01	0.011	0.012	0.013	0.014	0.015	0.016	0.017	0.018	0.019	0.02	0.021	0.022	0.023	0.024	0.025	0.026	0.027	0.028	0.029	0.03	0.031	0.032	0.033	0.034	0.035	0.036	0.037	0.038	0.039	0.04	0.041	0.042	0.043	0.044	0.045	0.046	0.047	0.048	0.049
0	0.001	0.002	0.003	0.004	0.005	0.006	0.007	0.008	0.009	0.01	0.011	0.012	0.013	0.014	0.015	0.016	0.017	0.018	0.019	0.02	0.021	0.022	0.023	0.024	0.025	0.026	0.027	0.028	0.029	0.03	0.031	0.032	0.033	0.034	0.035	0.036	0.037	0.038	0.039	0.04	0.041	0.042	0.043	0.044	0.045	0.046	0.047	0.048	0.049
0	0.001	0.002	0.003	0.004	0.005	0.006	0.007	0.008	0.009	0.01	0.011	0.012	0.013	0.014	0.015	0.016	0.017	0.018	0.019	0.02	0.021	0.022	0.023	0.024	0.025	0.026	0.027	0.028	0.029	0.03	0.031	0.032	0.033	0.034	0.035	0.036	0.037	0.038	0.039	0.04	0.041	0.042	0.043	0.044	0.045	0.046	0.047	0.048	0.049
0	0.001	0.002	0.003	0.004	0.005	0.006	0.007	0.008	0.009	0.01	0.011	0.012	0.013	0.014	0.015	0.016	0.017	0.018	0.019	0.02	0.021	0.022	0.023	0.024	0.025	0.026	0.027	0.028	0.029	0.03	0.031	0.032	0.033	0.034	0.035	0.036	0.037	0.038	0.039	0.04	0.041	0.042	0.043	0.044	0.045	0.046	0.047	0.048	0.049
0	0.001	0.002	0.003	0.004	0.005	0.006	0.007	0.008	0.009	0.01	0.011	0.012	0.013	0.014	0.015	0.016	0.017	0.018	0.019	0.02	0.021	0.022	0.023	0.024	0.025	0.026	0.027	0.028	0.029	0.03	0.031	0.032	0.033	0.034	0.035	0.036	0.037	0.038	0.039	0.04	0.041	0.042	0.043	0.044	0.045	0.046	0.047	0.048	0.049
0	0.001	0.002	0.003	0.004	0.005	0.006	0.007	0.008	0.009	0.01	0.011	0.012	0.013	0.014	0.015	0.016	0.017	0.018	0.019	0.02	0.021	0.022	0.023	0.024	0.025	0.026	0.027	0.028	0.029	0.03	0.031	0.032	0.033	0.034	0.035	0.036	0.037	0.038	0.039	0.04	0.041	0.042	0.043	0.044	0.045	0.046	0.047	0.048	0.049
0	0.001	0.002	0.003	0.004	0.005	0.006	0.007	0.008	0.009	0.01	0.011	0.012	0.013	0.014	0.015	0.016	0.017	0.018	0.019	0.02	0.021	0.022	0.023	0.024	0.025	0.026	0.027	0.028	0.029	0.03	0.031	0.032	0.033	0.034	0.035	0.036	0.037	0.038	0.039	0.04	0.041	0.042	0.043	0.044	0.045	0.046	0.047	0.048	0.049
0	0.001	0.002	0.003	0.004	0.005	0.006	0.007	0.008	0.009	0.01	0.011	0.012	0.013	0.014	0.015	0.016	0.017	0.018	0.019	0.02	0.021	0.022	0.023	0.024	0.025	0.026	0.027	0.028	0.029	0.03	0.031	0.032	0.033	0.034	0.035	0.036	0.037	0.038	0.039	0.04	0.041	0.042	0.043	0.044	0.045	0.046	0.047	0.048	0.049
0	0.001	0.002	0.003	0.004	0.005	0.006	0.007	0.008	0.009	0.01	0.011	0.012	0.013	0.014	0.015	0.016	0.017	0.018	0.019	0.02	0.021	0.022	0.023	0.024	0.025	0.026	0.027	0.028	0.029	0.03	0.031	0.032	0.033	0.034	0.035	0.036	0.037	0.038	0.039	0.04	0.041	0.042	0.043	0.044	0.045	0.046	0.047	0.048	0.049
0	0.001	0.002	0.003	0.004	0.005	0.006	0.007	0.008	0.009	0.01	0.011	0.012	0.013	0.014	0.015	0.016	0.017	0.018	0.019	0.02	0.021	0.022	0.023	0.024	0.025	0.026	0.027	0.028	0.029	0.03	0.031	0.032	0.033	0.034	0.035	0.036	0.037	0.038	0.039	0.04	0.041	0.042	0.043	0.044	0.045	0.046	0.047	0.048	0.049
0	0.001	0.002	0.003	0.004	0.005	0.006	0.007	0.008	0.009	0.01	0.011	0.012	0.013	0.014	0.015	0.016	0.017	0.018	0.019	0.02	0.021	0.022	0.023	0.024	0.025	0.026	0.027	0.028	0.029	0.03	0.031	0.032	0.033	0.034	0.035	0.036	0.037	0.038	0.039	0.04	0.041	0.042	0.043	0.044	0.045	0.046	0.047	0.048	0.049
0	0.001	0.002	0.003	0.004	0.005	0.006	0.007	0.008	0.009	0.01	0.011	0.012	0.013	0.014	0.015	0.016	0.017	0.018	0.019	0.02	0.021	0.022	0.023	0.024	0.025	0.026	0.027	0.028	0.029	0.03	0.031	0.032	0.033	0.034	0.035	0.036	0.037	0.038	0.039	0.04	0.041	0.042	0.043	0.044	0.045	0.046	0.047	0.048	0.049
0	0.001	0.002	0.003	0.004	0.005	0.006	0.007	0.008	0.009	0.01	0.011	0.012	0.013	0.014	0.015	0.016	0.017	0.018	0.019	0.02	0.021	0.022	0.023	0.024	0.025	0.026	0.027	0.028	0.029	0.03	0.031	0.032	0.033	0.034	0.035	0.036	0.037	0.038	0.039	0.04	0.041	0.042	0.043	0.044	0.045	0.046	0.047	0.048	0.049
0	0.001	0.002	0.003	0.004	0.005	0.006	0.007	0.008	0.009	0.01	0.011	0.012	0.013	0.014	0.015	0.016	0.017	0.018	0.019	0.02	0.021	0.022	0.023	0.024	0.025	0.026	0.027	0.028	0.029	0.03	0.031	0.032	0.033	0.034	0.035	0.036	0.037	0.038	0.039	0.04	0.041	0.042	0.043	0.044	0.045	0.046	0.047	0.048	0.049
0	0.001	0.002	0.003	0.004	0.005	0.006	0.007	0.008	0.009	0.01	0.011	0.012	0.013	0.014	0.015	0.016	0.017	0.018	0.019	0.02	0.021	0.022	0.023	0.024	0.025	0.026	0.027	0.028	0.029	0.03	0.031	0.032	0.033	0.034	0.035	0.036	0.037	0.038	0.039	0.04	0.041	0.042	0.043	0.044	0.045	0.046	0.047	0.048	0.049
0	0.001	0.002	0.003	0.004	0.005	0.006	0.007	0.008	0.009	0.01	0.011	0.012	0.013	0.014	0.015	0.016	0.017	0.018	0.019	0.02	0.021	0.022	0.023	0.024	0.025	0.026	0.027	0.028	0.029	0.03	0.031	0.032	0.033	0.034	0.035	0.036	0.037	0.038	0.039	0.04	0.041	0.042	0.043	0.044	0.045	0.046	0.047	0.048	0.049
0	0.001	0.002	0.003	0.004	0.005	0.006	0.007	0.008	0.009	0.01	0.011	0.012	0.013	0.014	0.015	0.016	0.017	0.018	0.019	0.02	0.021	0.022	0.023	0.024	0.025	0.026	0.027	0.028	0.029	0.03	0.031	0.032	0.033	0.034	0.035	0.036	0.037	0.038	0.039	0.04	0.041	0.042	0.043	0.044	0.045	0.046	0.047	0.048	0.049
0	0.001	0.002	0.003	0.004	0.005	0.006	0.007	0.008	0.009	0.01	0.011	0.012	0.013	0.014	0.015	0.016	0.017	0.018	0.019	0.02	0.021	0.022	0.023	0.024	0.025	0.026	0.027	0.028	0.029	0.03	0.031	0.032	0.033	0.034	0.035	0.036	0.037	0.038	0.039	0.04	0.041	0.042	0.043	0.044	0.045	0.046	0.047	0.048	0.049
0	0.001	0.002	0.003	0.004	0.005	0.006	0.007	0.008	0.009	0.01	0.011	0.012	0.013	0.014	0.015	0.016	0.017	0.018	0.019	0.02	0.021	0.022	0.023	0.024	0.025	0.026	0.027	0.028	0.029	0.03	0.031	0.032	0.033	0.034	0.035	0.036	0.037	0.038	0.039	0.04	0.041	0.042	0.043	0.044	0.045	0.046	0.047	0.048	0.049
0	0.001	0.002	0.003	0.004	0.005	0.006	0.007	0.008	0.009	0.01	0.011	0.012	0.013	0.014	0.015	0.016	0.017	0.018	0.019	0.02	0.021	0.022	0.023	0.024	0.025	0.026	0.027	0.028	0.029	0.03	0.031	0.032	0.033	0.034	0.035	0.036	0.037	0.038	0.039	0.04	0.041	0.042	0.043	0.044	0.045	0.046	0.047	0.048	0.049
0	0.001	0.002	0.003	0.004	0.005	0.006	0.007	0.008	0.009	0.01	0.011	0.012	0.013	0.014	0.015	0.016	0.017	0.018	0.019	0.02	0.021	0.022	0.023	0.024	0.025	0.026	0.027	0.028	0.029	0.03	0.031	0.032	0.033	0.034	0.035	0.036	0.037	0.038	0.039	0.04	0.041	0.042	0.043	0.044	0.045	0.046	0.047	0.048	0.049
0	0.001	0.002	0.003	0.004	0.005	0.006	0.007	0.008	0.009	0.01	0.011	0.012	0.013	0.014	0.015	0.016	0.017	0.018	0.019	0.02	0.021	0.022	0.023	0.024	0.025	0.026	0.027	0.028	0.029	0.03	0.031	0.032	0.033	0.034	0.035	0.036	0.037	0.038	0.039	0.04	0.041	0.042	0.043	0.044	0.045	0.046	0.047	0.048	0.049
0	0.001	0.002	0.003	0.004	0.005	0.006	0.007	0.008	0.009	0.01	0.011	0.012	0.013	0.014	0.015	0.016	0.017	0.018	0.019	0.02	0.021	0.022	0.023	0.024	0.025	0.026	0.027	0.028	0.029	0.03	0.031	0.032	0.033	0.034	0.035	0.036	0.037	0.038	0.039	0.04	0.041	0.042	0.043	0.044	0.045	0.046	0.047	0.048	0.049
0	0.001	0.002	0.003	0.004	0.005	0.006	0.007	0.008	0.009	0.01	0.011	0.012	0.013	0.014	0.015	0.016	0.017	0.018	0.019	0.02	0.021	0.022	0.023	0.024	0.025	0.026	0.027	0.028	0.029	0.03	0.031	0.032	0.033	0.034	0.035	0.036	0.037	0.038	0.039	0.04	0.041	0.042	0.043	0.044	0.045	0.046	0.047	0.048	0.049
0	0.001	0.002	0.003	0.004	0.005	0.006	0.007	0.008	0.009	0.01	0.011	0.012	0.013	0.014	0.015	0.016	0.017	0.018	0.019	0.02	0.021	0.022	0.023	0.024	0.025	0.026	0.027	0.028	0.029	0.03	0.031	0.032	0.033	0.034	0.035	0.036	0.037	0.038	0.039	0.04	0.041	0.042	0.043	0.044	0.045	0.046	0.047	0.048	0.049
0	0.001	0.002	0.003	0.004	0.005	0.006	0.007	0.008	0.009	0.01	0.011	0.012	0.013	0.014	0.015	0.016	0.017	0.018	0.019	0.02	0.021	0.022	0.023	0.024	0.025	0.026	0.027	0.028	0.029	0.03	0.031	0.032	0.033	0.034	0.035	0.036	0.037	0.038	0.039	0.04	0.041	0.042	0.043	0.044	0.045	0.046	0.047	0.048	0.049
0	0.001	0.002	0.003	0.004	0.005	0.006	0.007	0.008	0.009	0.01	0.011	0.012	0.013	0.014	0.015	0.016	0.017	0.018	0.019	0.02	0.021	0.022	0.023	0.024	0.025	0.026	0.027	0.028	0.029	0.03	0.031	0.032	0.033	0.034	0.035	0.036	0.037	0.038	0.039	0.04	0.041	0.042	0.043	0.044	0.045	0.046	0.047	0.048	0.049
0	0.001	0.002	0.003	0.004	0.005	0.006	0.007	0.008	0.009	0.01	0.011	0.012	0.013	0.014	0.015	0.016	0.017	0.018	0.019	0.02	0.021	0.022	0.023	0.024	0.025	0.026	0.027	0.028	0.029	0.03	0.031	0.032	0.033	0.034	0.035	0.036	0.037	0.038	0.039	0.04	0.041	0.042	0.043	0.044	0.045	0.046	0.047	0.048	0.049
0	0.001	0.002	0.003	0.004	0.005	0.006	0.007	0.008	0.009	0.01	0.011	0.012	0.013	0.014	0.015	0.016	0.017	0.018	0.019	0.02	0.021	0.022	0.023	0.024	0.025	0.026	0.027	0.028	0.029	0.03	0.031	0.032	0.033	0.034	0.035	0.036	0.037	0.038	0.039	0.04	0.041	0.042	0.043	0.044	0.045	0.046	0.047	0.048	0.049
0	0.001	0.002	0.003	0.004	0.005	0.006	0.007	0.008	0.009	0.01	0.011	0.012	0.013	0.014	0.015	0.016	0.017	0.018	0.019	0.02	0.021	0.022	0.023	0.024	0.025	0.026	0.027	0.028	0.029	0.03	0.031	0.032	0.033	0.034	0.035	0.036	0.037	0.038	0.039	0.04	0.041	0.042	0.043	0.044	0.045	0.046	0.047	0.048	0.049
0	0.001	0.002	0.003	0.004	0.005	0.006	0.007	0.008	0.009	0.01	0.011	0.012	0.013	0.014	0.015	0.016	0.017	0.018	0.019	0.02	0.021	0.022	0.023	0.024	0.025	0.026	0.027	0.028	0.029	0.03	0.031	0.032	0.033	0.034	0.035	0.036	0.037	0.038	0.039	0.04	0.041	0.042	0.043	0.044	0.045	0.046	0.047	0.048	0.049
0	0.001	0.002	0.003	0.004	0.005	0.006	0.007	0.008	0.009	0.01	0.011	0.012	0.013	0.014	0.015	0.016	0.017	0.018	0.019	0.02	0.021	0.022	0.023	0.024	0.025	0.026	0.027	0.028	0.029	0.03	0.031	0.032	0.033	0.034	0.035	0.036	0.037	0.038	0.039	0.04	0.041	0.042	0.043	0.044	0.045	0.046	0.047	0.048	0.049
0	0.001	0.002	0.003	0.004	0.005	0.006	0.007	0.008	0.009	0.01	0.011	0.012	0.013	0.014	0.015	0.016	0.017	0.018	0.019	0.02	0.021	0.022	0.023	0.024	0.025	0.026	0.027	0.028	0.029	0.03	0.031	0.032	0.033	0.034	0.035	0.036	0.037	0.038	0.039	0.04	0.041	0.042	0.043	0.044	0.045	0.046	0.047	0.048	0.049
0	0.001	0.002	0.003	0.004	0.005	0.006	0.007	0.008	0.009	0.01	0.011	0.012	0.013	0.014	0.015	0.016	0.017	0.018	0.019	0.02	0.021	0.022	0.023	0.024	0.025	0.026	0.027	0.028	0.029	0.03	0.031	0.032	0.033	0.034	0.035	0.036	0.037	0.038	0.039	0.04	0.041	0.042	0.043	0.044	0.045	0.046	0.047	0.048	0.049
0	0.001	0.002	0.003	0.004	0.005	0.006	0.007	0.008	0.009	0.01	0.011	0.012	0.013	0.014	0.015	0.016	0.017	0.018	0.019	0.02	0.021	0.022	0.023	0.024	0.025	0.026	0.027	0.028	0.029	0.03	0.031	0.032	0.033	0.034	0.035	0.036	0.037	0.038	0.039	0.04	0.041	0.042	0.043	0.044	0.045	0.046	0.047	0.048	0.049
0	0.001	0.002	0.003	0.004	0.005	0.006	0.007	0.008	0.009	0.01	0.011	0.012	0.013	0.014	0.015	0.016	0.017	0.018	0.019	0.02	0.021	0.022	0.023	0.024	0.025	0.026	0.027	0.028	0.029	0.03	0.031	0.032	0.033	0.034	0.035	0.036	0.037	0.038	0.039	0.04	0.041	0.042	0.043	0.044	0.045	0.046	0.047	0.048	0.049
0	0.001	0.002	0.003	0.004	0.005	0.006	0.007	0.008	0.009	0.01	0.011	0.012	0.013	0.014	0.015	0.016	0.017	0.018	0.019	0.02	0.021	0.022	0.023	0.024	0.025	0.026	0.027	0.028	0.029	0.03	0.031	0.032	0.033	0.034	0.035	0.036	0.037	0.038	0.039	0.04	0.041	0.042	0.043	0.044	0.045	0.046	0.047	0.048	0.049
0	0.001	0.002	0.003	0.004	0.005	0.006	0.007	0.008	0.009	0.01	0.011	0.012	0.013	0.014	0.015	0.016	0.017	0.018	0.019	0.02	0.021	0.022	0.023	0.024	0.025	0.026	0.027	0.028	0.029	0.03	0.031	0.032	0.033	0.034	0.035	0.036	0.037	0.038	0.039	0.04	0.041	0.042	0.043	0.044	0.045	0.046	0.047	0.048	0.049
0	0.001	0.002	0.003	0.004	0.005	0.006	0.007	0.008	0.009	0.01	0.011	0.012	0.013	0.014	0.015	0.016	0.017	0.018	0.019	0.02	0.021	0.022	0.023	0.024	0.025	0.026	0.027	0.028	0.029	0.03	0.031	0.032	0.033	0.034	0.035	0.036	0.037	0.038	0.039	0.04	0.041	0.042	0.043	0.044	0.045	0.046	0.047	0.048	0.049
0	0.001	0.002	0.003	0.004	0.005	0.006	0.007	0.008	0.009	0.01	0.011	0.012	0.013	0.014	0.015	0.016	0.017	0.018	0.019	0.02	0.021	0.022	0.023	0.024	0.025	0.026	0.027	0.028	0.029	0.03	0.031	0.032	0.033	0.034	0.035	0.036	0.037	0.038	0.039	0.04	0.041	0.042	0.043	0.044	0.045	0.046	0.047	0.048	0.049
0	0.001	0.002	0.003	0.004	0.005	0.006	0.007	0.008	0.009	0.01	0.011	0.012	0.013	0.014	0.015	0.016	0.017	0.018	0.019	0.02	0.021	0.022	0.023	0.024	0.025	0.026	0.027	0.028	0.029	0.03	0.031	0.032	0.033	0.034	0.035	0.036	0.037	0.038	0.039	0.04	0.041	0.042	0.043	0.044	0.045	0.046	0.047	0.048	0.049
0	0.001	0.002	0.003	0.004	0.005	0.006	0.007	0.008	0.009	0.01	0.011	0.012	0.013	0.014	0.015	0.016	0.017	0.018	0.019	0.02	0.021	0.022	0.023	0.024	0.025	0.026	0.027	0.028	0.029	0.03	0.031	0.032	0.033	0.034	0.035	0.036	0.037	0.038	0.039	0.04	0.041	0.042	0.043	0.044	0.045	0.046	0.047	0.048	0.049
0	0.001	0.002	0.003	0.004	0.005	0.006	0.007	0.008	0.009	0.01	0.011	0.012	0.013	0.014	0.015	0.016	0.017	0.018	0.019	0.02	0.021	0.022	0.023	0.024	0.025	0.026	0.027	0.028	0.029	0.03	0.031	0.032	0.033	0.034	0.035	0.036	0.037	0.038	0.039	0.04	0.041	0.042	0.043	0.044	0.045	0.046	0.047	0.048	0.049
0	0.001	0.002	0.003	0.004	0.005	0.006	0.007	0.008	0.009	0.01	0.011	0.012	0.013	0.014	0.015	0.016	0.017	0.018	0.019	0.02	0.021	0.022	0.023	0.024	0.025	0.026	0.027	0.028	0.029	0.03	0.031	0.032	0.033	0.034	0.035	0.036	0.037	0.038	0.039	0.04	0.041	0.042	0.043	0.044	0.045	0.046	0.047	0.048	0.049
0	0.001	0.002	0.003	0.004	0.005	0.006	0.007	0.008	0.009	0.01	0.011	0.012	0.013	0.014	0.015	0.016	0.017	0.018	0.019	0.02	0.021	0.022	0.023	0.024	0.025	0.026	0.027	0.028	0.029	0.03	0.031	0.032	0.033	0.034	0.035	0.036	0.037	0.038	0.039	0.04	0.041	0.042	0.043	0.044	0.045	0.046	0.047	0.048	0.049
0	0.001	0.002	0.003	0.004	0.005	0.006	0.007	0.008	0.009	0.01	0.011	0.012	0.013	0.014	0.015	0.016	0.017	0.018	0.019	0.02	0.021	0.022	0.023	0.024	0.025	0.026	0.027	0.028	0.029	0.03	0.031	0.032	0.033	0.034	0.035	0.036	0.037	0.038	0.039	0.04	0.041	0.042	0.043	0.044	0.045	0.046	0.047	0.048	0.049
0	0.001	0.002	0.003	0.004	0.005	0.006	0.007	0.008	0.009	0.01	0.011	0.012	0.013	0.014	0.015	0.016	0.017	0.018	0.019	0.02	0.021	0.022	0.023	0.024	0.025	0.026	0.027	0.028	0.029	0.03	0.031	0.032	0.033	0.034	0.035	0.036	0.037	0.038	0.039	0.04	0.041	0.042	0.043	0.044	0.045	0.046	0.047	0.048	0.049
0	0.001	0.002	0.003	0.004	0.005	0.006	0.007	0.008	0.009	0.01	0.011	0.012	0.013	0.014	0.015	0.016	0.017	0.018	0.019	0.02	0.021	0.022	0.023	0.024	0.025	0.026	0.027	0.028	0.029	0.03	0.031	0.032	0.033	0.034	0.035	0.036	0.037	0.038	0.039	0.04	0.041	0.042	0.043	0.044	0.045	0.046	0.047	0.048	0.049
0	0.001	0.002	0.003	0.004	0.005	0.006	0.007	0.008	0.009	0.01	0.011	0.012	0.013	0.014	0.015	0.016	0.017	0.018	0.019	0.02	0.021	0.022	0.023	0.024	0.025	0.026	0.027	0.028	0.029	0.03	0.031	0.032	0.033	0.034	0.035	0.036	0.037	0.038	0.039	0.04	0.041	0.042	0.043	0.044	0.045	0.046	0.047	0.048	0.049
0	0.001	0.002	0.003	0.004	0.005	0.006	0.007	0.008	0.009	0.01	0.011	0.012	0.013	0.014	0.015	0.016	0.017	0.018	0.019	0.02	0.021	0.022	0.023	0.024	0.025	0.026	0.027	0.028	0.029	0.03	0.031	0.032	0.033	0.034	0.035	0.036	0.037	0.038	0.039	0.04	0.041	0.042	0.043	0.044	0.045	0.046	0.047	0.048	0.049
0	0.001	0.002	0.003	0.004	0.005	0.006	0.007	0.008	0.009	0.01	0.011	0.012	0.013	0.014	0.015	0.016	0.017	0.018	0.019	0.02	0.021	0.022	0.023	0.024	0.025	0.026	0.027	0.028	0.029	0.03	0.031	0.032	0.033	0.034	0.035	0.036	0.037	0.038	0.039	0.04	0.041	0.042	0.043	0.044	0.045	0.046	0.047	0.048	0.049
0	0.001	0.002	0.003	0.004	0.005	0.006	0.007	0.008	0.009	0.01	0.011	0.012	0.013	0.014	0.015	0.016	0.017	0.018	0.019	0.02	0.021	0.022	0.023	0.024	0.025	0.026	0.027	0.028	0.029	0.03	0.031	0.032	0.033	0.034	0.035	0.036	0.037	0.038	0.039	0.04	0.041	0.042	0.043	0.044	0.045	0.046	0.047	0.048	0.049
0	0.001	0.002	0.003	0.004	0.005	0.006	0.007	0.008	0.009	0.01	0.011	0.012	0.013	0.014	0.015	0.016	0.017	0.018	0.019	0.02	0.021	0.022	0.023	0.024	0.025	0.026	0.027	0.028	0.029	0.03	0.031	0.032	0.033	0.034	0.035	0.036	0.037	0.038	0.039	0.04	0.041	0.042	0.043	0.044	0.045	0.046	0.047	0.048	0.049
0	0.001	0.002	0.003	0.004	0.005	0.006	0.007	0.008	0.009	0.01	0.011	0.012	0.013	0.014	0.015	0.016	0.017	0.018	0.019	0.02	0.021	0.022	0.023	0.024	0.025	0.026	0.027	0.028	0.029	0.03	0.031	0.032	0.033	0.034	0.035	0.036	0.037	0.038	0.039	0.04	0.041	0.042	0.043	0.044	0.045	0.046	0.047	0.048	0.049
0	0.001	0.002	0.003	0.004	0.005	0.006	0.007	0.008	0.009	0.01	0.011	0.012	0.013	0.014	0.015	0.016	0.017	0.018	0.019	0.02	0.021	0.022	0.023	0.024	0.025	0.026	0.027	0.028	0.029	0.03	0.031	0.032	0.033	0.034	0.035	0.036	0.037	0.038	0.039	0.04	0.041	0.042	0.043	0.044	0.045	0.046	0.047	0.048	0.049
0	0.001	0.002	0.003	0.004	0.005	0.006	0.007	0.008	0.009	0.01	0.011	0.012	0.013	0.014	0.015	0.016	0.017	0.018	0.019	0.02	0.021	0.022	0.023	0.024	0.025	0.026	0.027	0.028	0.029	0.03	0.031	0.032	0.033	0.034	0.035	0.036	0.037	0.038	0.039	0.04	0.041	0.042	0.043	0.044	0.045	0.046	0.047	0.048	0.049
0	0.001	0.002	0.003	0.004	0.005	0.006	0.007	0.008	0.009	0.01	0.011	0.012	0.013	0.014	0.015	0.016	0.017	0.018	0.019	0.02	0.021	0.022	0.023	0.024	0.025	0.026	0.027	0.028	0.029	0.03	0.031	0.032	0.033	0.034	0.035	0.036	0.037	0.038	0.039	0.04	0.041	0.042	0.043	0.044	0.045	0.046	0.047	0.048	0.049
0	0.001	0.002	0.003	0.004	0.005	0.006	0.007	0.008	0.009	0.01	0.011	0.012	0.013	0.014	0.015	0.016	0.017	0.018	0.019	0.02	0.021	0.022	0.023	0.024	0.025	0.026	0.027	0.028	0.029	0.03	0.031	0.032	0.033	0.034	0.035	0.036	0.037	0.038	0.039	0.04	0.041	0.042	0.043	0.044	0.045	0.046	0.047	0.048	0.049
0	0.001	0.002	0.003	0.004	0.005	0.006	0.007	0.008	0.009	0.01	0.011	0.012	0.013	0.014	0.015	0.016	0.017	0.018	0.019	0.02	0.021	0.022	0.023	0.024	0.025	0.026	0.027	0.028	0.029	0.03	0.031	0.032	0.033	0.034	0.035	0.036	0.037	0.038	0.039	0.04	0.041	0.042	0.043	0.044	0.045	0.046	0.047	0.048	0.049
0	0.001	0.002	0.003	0.004	0.005	0.006	0.007	0.008	0.009	0.01	0.011	0.012	0.013	0.014	0.015	0.016	0.017	0.018	0.019	0.02	0.021	0.022	0.023	0.024	0.025	0.026	0.027	0.028	0.029	0.03	0.031	0.032	0.033	0.034	0.035	0.036	0.037	0.038	0.039	0.04	0.041	0.042	0.043	0.044	0.045	0.046	0.047	0.048	0.049
0	0.001	0.002	0.003	0.004	0.005	0.006	0.007	0.008	0.009	0.01	0.011	0.012	0.013	0.014	0.015	0.016	0.017	0.018	0.019	0.02	0.021	0.022	0.023	0.024	0.025	0.026	0.027	0.028	0.029	0.03	0.031	0.032	0.033	0.034	0.035	0.036	0.037	0.038	0.039	0.04	0.041	0.042	0.043	0.044	0.045	0.046	0.047	0.048	0.049
0	0.001	0.002	0.003	0.004	0.005	0.006	0.007	0.008	0.009	0.01	0.011	0.012	0.013	0.014	0.015	0.016	0.017	0.018	0.019	0.02	0.021	0.022	0.023	0.024	0.025	0.026	0.027	0.028	0.029	0.03	0.031	0.032	0.033	0.034	0.035	0.036	0.037	0.038	0.039	0.04	0.041	0.042	0.043	0.044	0.045	0.046	0.047	0.048	0.049
0	0.001	0.002	0.003	0.004	0.005	0.006	0.007	0.008	0.009	0.01	0.011	0.012	0.013	0.014	0.015	0.016	0.017	0.018	0.019	0.02	0.021	0.022	0.023	0.024	0.025	0.026	0.027	0.028	0.029	0.03	0.031	0.032	0.033	0.034	0.035	0.036	0.037	0.038	0.039	0.04	0.041	0.042	0.043	0.044	0.045	0.046	0.047	0.048	0.049
0	0.001	0.002	0.003	0.004	0.005	0.006	0.007	0.008	0.009	0.01	0.011	0.012	0.013	0.014	0.015	0.016	0.017	0.018	0.019	0.02	0.021	0.022	0.023	0.024	0.025	0.026	0.027	0.028	0.029	0.03	0.031	0.032	0.033	0.034	0.035	0.036	0.037	0.038	0.039	0.04	0.041	0.042	0.043	0.044	0.045	0.046	0.047	0.048	0.049
0	0.001	0.002	0.003	0.004	0.005	0.006	0.007	0.008	0.009	0.01	0.011	0.012	0.013	0.014	0.015	0.016	0.017	0.018	0.019	0.02	0.021	0.022	0.023	0.024	0.025	0.026	0.027	0.028	0.029	0.03	0.031	0.032	0.033	0.034	0.035	0.036	0.037	0.038	0.039	0.04	0.041	0.042	0.043	0.044	0.045	0.046	0.047	0.048	0.049
0	0.001	0.002	0.003	0.004	0.005	0.006	0.007	0.008	0.009	0.01	0.011	0.012	0.013	0.014	0.015	0.016	0.017	0.018	0.019	0.02	0.021	0.022	0.023	0.024	0.025	0.026	0.027	0.028	0.029	0.03	0.031	0.032	0.033	0.034	0.035	0.036	0.037	0.038	0.039	0.04	0.041	0.042	0.043	0.044	0.045	0.046	0.047	0.048	0.049
0	0.001	0.002	0.003	0.004	0.005	0.006	0.007	0.008	0.009	0.01	0.011	0.012	0.013	0.014	0.015	0.016	0.017	0.018	0.019	0.02	0.021	0.022	0.023	0.024	0.025	0.026	0.027	0.028	0.029	0.03	0.031	0.032	0.033	0.034	0.035	0.036	0.037	0.038	0.039	0.04	0.041	0.042	0.043	0.044	0.045	0.046	0.047	0.048	0.049
0	0.001	0.002	0.003	0.004	0.005	0.006	0.007	0.008	0.009	0.01	0.011	0.012	0.013	0.014	0.015	0.016	0.017	0.018	0.019	0.02	0.021	0.022	0.023	0.024	0.025	0.026	0.027	0.028	0.029	0.03	0.031	0.032	0.033	0.034	0.035	0.036	0.037	0.038	0.039	0.04	0.041	0.042	0.043	0.044	0.045	0.046	0.047	0.048	0.049
0	0.001	0.002	0.003	0.004	0.005	0.006	0.007	0.008	0.009	0.01	0.011	0.012	0.013	0.014	0.015	0.016	0.017	0.018	0.019	0.02	0.021	0.022	0.023	0.024	0.025	0.026	0.027	0.028	0.029	0.03	0.031	0.032	0.033	0.034	0.035	0.036	0.037	0.038	0.039	0.04	0.041	0.042	0.043	0.044	0.045	0.046	0.047	0.048	0.049
0	0.001	0.002	0.003	0.004	0.005	0.006	0.007	0.008	0.009	0.01	0.011	0.012	0.013	0.014	0.015	0.016	0.017	0.018	0.019	0.02	0.021	0.022	0.023	0.024	0.025	0.026	0.027	0.028	0.029	0.03	0.031	0.032	0.033	0.034	0.035	0.036	0.037	0.038	0.039	0.04	0.041	0.042	0.043	0.044	0.045	0.046	0.047	0.048	0.049
0	0.001	0.002	0.003	0.004	0.005	0.006	0.007	0.008	0.009	0.01	0.011	0.012	0.013	0.014	0.015	0.016	0.017	0.018	0.019	0.02	0.021	0.022	0.023	0.024	0.025	0.026	0.027	0.028	0.029	0.03	0.031	0.032	0.033	0.034	0.035	0.036	0.037	0.038	0.039	0.04	0.041	0.042	0.043	0.044	0.045	0.046	0.047	0.048	0.049
0	0.001	0.002	0.003	0.004	0.005	0.006	0.007	0.008	0.009	0.01	0.011	0.012	0.013	0.014	0.015	0.016	0.017	0.018	0.019	0.02	0.021	0.022	0.023	0.024	0.025	0.026	0.027	0.028	0.029	0.03	0.031	0.032	0.033	0.034	0.035	0.036	0.037	0.038	0.039	0.04	0.041	0.042	0.043	0.044	0.045	0.046	0.047	0.048	0.049
0	0.001	0.002	0.003	0.004	0.005	0.006	0.007	0.008	0.009	0.01	0.011	0.012	0.013	0.014	0.015	0.016	0.017	0.018	0.019	0.02	0.021	0.022	0.023	0.024	0.025	0.026	0.027	0.028	0.029	0.03	0.031	0.032	0.033	0.034	0.035	0.036	0.037	0.038	0.039	0.04	0.041	0.042	0.043	0.044	0.045	0.046	0.047	0.048	0.049
0	0.001	0.002	0.003	0.004	0.005	0.006	0.007	0.008	0.009	0.01	0.011	0.012	0.013	0.014	0.015	0.016	0.017	0.018	0.019	0.02	0.021	0.022	0.023	0.024	0.025	0.026	0.027	0.028	0.029	0.03	0.031	0.032	0.033	0.034	0.035	0.036	0.037	0.038	0.039	0.04	0.041	0.042	0.043	0.044	0.045	0.046	0.047	0.048	0.049
0	0.001	0.002	0.003	0.004	0.005	0.006	0.007	0.008	0.009	0.01	0.011	0.012	0.013	0.014	0.015	0.016	0.017	0.018	0.019	0.02	0.021	0.022	0.023	0.024	0.025	0.026	0.027	0.028	0.029	0.03	0.031	0.032	0.033	0.034	0.035	0.036	0.037	0.038	0.039	0.04	0.041	0.042	0.043	0.044	0.045	0.046	0.047	0.048	0.049
0	0.001	0.002	0.003	0.004	0.005	0.006	0.007	0.008	0.009	0.01	0.011	0.012	0.013	0.014	0.015	0.016	0.017	0.018	0.019	0.02	0.021	0.022	0.023	0.024	0.025	0.026	0.027	0.028	0.029	0.03	0.031	0.032	0.033	0.034	0.035	0.036	0.037	0.038	0.039	0.04	0.041	0.042	0.043	0.044	0.045	0.046	0.047	0.048	0.049
0	0.001	0.002	0.003	0.004	0.005	0.006	0.007	0.008	0.009	0.01	0.011	0.012	0.013	0.014	0.015	0.016	0.017	0.018	0.019	0.02	0.021	0.022	0.023	0.024	0.025	0.026	0.027	0.028	0.029	0.03	0.031	0.032	0.033	0.034	0.035	0.036	0.037	0.038	0.039	0.04	0.041	0.042	0.043	0.044	0.045	0.046	0.047	0.048	0.049
0	0.001	0.002	0.003	0.004	0.005	0.006	0.007	0.008	0.009	0.01	0.011	0.012	0.013	0.014	0.015	0.016	0.017	0.018	0.019	0.02	0.021	0.022	0.023	0.024	0.025	0.026	0.027	0.028	0.029	0.03	0.031	0.032	0.033	0.034	0.035	0.036	0.037	0.038	0.039	0.04	0.041	0.042	0.043	0.044	0.045	0.046	0.047	0.048	0.049
0	0.001	0.002	0.003	0.004	0.005	0.006	0.007	0.008	0.009	0.01	0.011	0.012	0.013	0.014	0.015	0.016	0.017	0.018	0.019	0.02	0.021	0.022	0.023	0.024	0.025	0.026	0.027	0.028	0.029	0.03	0.031	0.032	0.033	0.034	0.035	0.036	0.037	0.038	0.039	0.04	0.041	0.042	0.043	0.044	0.045	0.046	0.047	0.048	0.049
0	0.001	0.002	0.003	0.004	0.005	0.006	0.007	0.008	0.009	0.01	0.011	0.012	0.013	0.014	0.015	0.016	0.017	0.018	0.019	0.02	0.021	0.022	0.023	0.024	0.025	0.026	0.027	0.028	0.029	0.03	0.031	0.032	0.033	0.034	0.035	0.036	0.037	0.038	0.039	0.04	0.041	0.042	0.043	0.044	0.045	0.046	0.047	0.048	0.049
0	0.001	0.002	0.003	0.004	0.005	0.006	0.007	0.008	0.009	0.01	0.011	0.012	0.013	0.014	0.015	0.016	0.017	0.018	0.019	0.02	0.021	0.022	0.023	0.024	0.025	0.026	0.027	0.028	0.029	0.03	0.031	0.032	0.033	0.034	0.035	0.036	0.037	0.038	0.039	0.04	0.041	0.042	0.043	0.044	0.045	0.046	0.047	0.048	0.049
0	0.001	0.002	0.003	0.004	0.005	0.006	0.007	0.008	0.009	0.01	0.011	0.012	0.013	0.014	0.015	0.016	0.017	0.018	0.019	0.02	0.021	0.022	0.023	0.024	0.025	0.026	0.027	0.028	0.029	0.03	0.031	0.032	0.033	0.034	0.035	0.036	0.037	0.038	0.039	0.04	0.041	0.042	0.043	0.044	0.045	0.046	0.047	0.048	0.049
0	0.001	0.002	0.003	0.004	0.005	0.006	0.007	0.008	0.009	0.01	0.011	0.012	0.013	0.014	0.015	0.016	0.017	0.018	0.019	0.02	0.021	0.022	0.023	0.024	0.025	0.026	0.027	0.028	0.029	0.03	0.031	0.032	0.033	0.034	0.035	0.036	0.037	0.038	0.039	0.04	0.041	0.042	0.043	0.044	0.045	0.046	0.047	0.048	0.049
0	0.001	0.002	0.003	0.004	0.005	0.006	0.007	0.008	0.009	0.01	0.011	0.012	0.013	0.014	0.015	0.016	0.017	0.018	0.019	0.02	0.021	0.022	0.023	0.024	0.025	0.026	0.027	0.028	0.029	0.03	0.031	0.032	0.033	0.034	0.035	0.036	0.037	0.038	0.039	0.04	0.041	0.042	0.043	0.044	0.045	0.046	0.047	0.048	0.049
0	0.001	0.002	0.003	0.004	0.005	0.006	0.007	0.008	0.009	0.01	0.011	0.012	0.013	0.014	0.015	0.016	0.017	0.018	0.019	0.02	0.021	0.022	0.023	0.024	0.025	0.026	0.027	0.028	0.029	0.03	0.031	0.032	0.033	0.034	0.035	0.036	0.037	0.038	0.039	0.04	0.041	0.042	0.043	0.044	0.045	0.046	0.047	0.048	0.049
0	0.001	0.002	0.003	0.004	0.005	0.006	0.007	0.008	0.009	0.01	0.011	0.012	0.013	0.014	0.015	0.016	0.017	0.018	0.019	0.02	0.021	0.022	0.023	0.024	0.025	0.026	0.027	0.028	0.029	0.03	0.031	0.032	0.033	0.034	0.035	0.036	0.037	0.038	0.039	0.04	0.041	0.042	0.043	0.044	0.045	0.046	0.047	0.048	0.049
0	0.001	0.002	0.003	0.004	0.005	0.006	0.007	0.008	0.009	0.01	0.011	0.012	0.013	0.014	0.015	0.016	0.017	0.018	0.019	0.02	0.021	0.022	0.023	0.024	0.025	0.026	0.027	0.028	0.029	0.03	0.031	0.032	0.033	0.034	0.035	0.036	0.037	0.038	0.039	0.04	0.041	0.042	0.043	0.044	0.045	0.046	0.047	0.048	0.049
0	0.001	0.002	0.003	0.004	0.005	0.006	0.007	0.008	0.009	0.01	0.011	0.012	0.013	0.014	0.015	0.016	0.017	0.018	0.019	0.02	0.021	0.022	0.023	0.024	0.025	0.026	0.027	0.028	0.029	0.03	0.031	0.032	0.033	0.034	0.035	0.036	0.037	0.038	0.039	0.04	0.041	0.042	0.043	0.044	0.045	0.046	0.047	0.048	0.049
0	0.001	0.002	0.003	0.004	0.005	0.006	0.007	0.008	0.009	0.01	0.011	0.012	0.013	0.014	0.015	0.016	0.017	0.018	0.019	0.02	0.021	0.022	0.023	0.024	0.025	0.026	0.027	0.028	0.029	0.03	0.031	0.032	0.033	0.034	0.035	0.036	0.037	0.038	0.039	0.04	0.041	0.042	0.043	0.044	0.045	0.046	0.047	0.048	0.049
0	0.001	0.002	0.003	0.004	0.005	0.006	0.007	0.008	0.009	0.01	0.011	0.012	0.013	0.014	0.015	0.016	0.017	0.018	0.019	0.02	0.021	0.022	0.023	0.024	0.025	0.026	0.027	0.028	0.029	0.03	0.031	0.032	0.033	0.034	0.035	0.036	0.037	0.038	0.039	0.04	0.041	0.042	0.043	0.044	0.045	0.046	0.047	0.048	0.049
0	0.001	0.002	0.003	0.004	0.005	0.006	0.007	0.008	0.009	0.01	0.011	0.012	0.013	0.014	0.015	0.016	0.017	0.018	0.019	0.02	0.021	0.022	0.023	0.024	0.025	0.026	0.027	0.028	0.029	0.03	0.031	0.032	0.033	0.034	0.035	0.036	0.037	0.038	0.039	0.04	0.041	0.042	0.043	0.044	0.045	0.046	0.047	0.048	0.049
0	0.001	0.002	0.003	0.004	0.005	0.006	0.007	0.008	0.009	0.01	0.011	0.012	0.013	0.014	0.015	0.016	0.017	0.018	0.019	0.02	0.021	0.022	0.023	0.024	0.025	0.026	0.027	0.028	0.029	0.03	0.031	0.032	0.033	0.034	0.035	0.036	0.037	0.038	0.039	0.04	0.041	0.042	0.043	0.044	0.045	0.046	0.047	0.048	0.049
0	0.001	0.002	0.003	0.004	0.005	0.006	0.007	0.008	0.009	0.01	0.011	0.012	0.013	0.014	0.015	0.016	0.017	0.018	0.019	0.02	0.021	0.022	0.023	0.024	0.025	0.026	0.027	0.028	0.029	0.03	0.031	0.032	0.033	0.034	0.035	0.036	0.037	0.038	0.039	0.04	0.041	0.042	0.043	0.044	0.045	0.046	0.047	0.048	0.049
0	0.001	0.002	0.003	0.004	0.005	0.006	0.007	0.008	0.009	0.01	0.011	0.012	0.013	0.014	0.015	0.016	0.017	0.018	0.019	0.02	0.021	0.022	0.023	0.024	0.025	0.026	0.027	0.028	0.029	0.03	0.031	0.032	0.033	0.034	0.035	0.036	0.037	0.038	0.039	0.04	0.041	0.042	0.043	0.044	0.045	0.046	0.047	0.048	0.049
0	0.001	0.002	0.003	0.004	0.005	0.006	0.007	0.008	0.009	0.01	0.011	0.012	0.013	0.014	0.015	0.016	0.017	0.018	0.019	0.02	0.021	0.022	0.023	0.024	0.025	0.026	0.027	0.028	0.029	0.03	0.031	0.032	0.033	0.034	0.035	0.036	0.037	0.038	0.039	0.04	0.041	0.042	0.043	0.044	0.045	0.046	0.047	0.048	0.049
0	0.001	0.002	0.003	0.004	0.005	0.006	0.007	0.008	0.009	0.01	0.011	0.012	0.013	0.014	0.015	0.016	0.017	0.018	0.019	0.02	0.021	0.022	0.023	0.024	0.025	0.026	0.027	0.028	0.029	0.03	0.031	0.032	0.033	0.034	0.035	0.036	0.037	0.038	0.039	0.04	0.041	0.042	0.043	0.044	0.045	0.046	0.047	0.048	0.049
0	0.001	0.002	0.003	0.004	0.005	0.006	0.007	0.008	0.009	0.01	0.011	0.012	0.013	0.014	0.015	0.016	0.017	0.018	0.019	0.02	0.021	0.022	0.023	0.024	0.025	0.026	0.027	0.028	0.029	0.03	0.031	0.032	0.033	0.034	0.035	0.036	0.037	0.038	0.039	0.04	0.041	0.042	0.043	0.044	0.045	0.046	0.047	0.048	0.049
0	0.001	0.002	0.003	0.004	0.005	0.006	0.007	0.008	0.009	0.01	0.011	0.012	0.013	0.014	0.015	0.016	0.017	0.018	0.019	0.02	0.021	0.022	0.023	0.024	0.025	0.026	0.027	0.028	0.029	0.03	0.031	0.032	0.033	0.034	0.035	0.036	0.037	0.038	0.039	0.04	0.041	0.042	0.043	0.044	0.045	0.046	0.047	0.048	0.049
0	0.001	0.002	0.003	0.004	0.005	0.006	0.007	0.008	0.009	0.01	0.011	0.012	0.013	0.014	0.015	0.016	0.017	0.018	0.019	0.02	0.021	0.022	0.023	0.024	0.025	0.026	0.027	0.028	0.029	0.03	0.031	0.032	0.033	0.034	0.035	0.036	0.037	0.038	0.039	0.04	0.041	0.042	0.043	0.044	0.045	0.046	0.047	0.048	0.049
0	0.001	0.002	0.003	0.004	0.005	0.006	0.007	0.008	0.009	0.01	0.011	0.012	0.013	0.014	0.015	0.016	0.017	0.018	0.019	0.02	0.021	0.022	0.023	0.024	0.025	0.026	0.027	0.028	0.029	0.03	0.031	0.032	0.033	0.034	0.035	0.036	0.037	0.038	0.039	0.04	0.041	0.042	0.043	0.044	0.045	0.046	0.047	0.048	0.049
0	0.001	0.002	0.003	0.004	0.005	0.006	0.007	0.008	0.009	0.01	0.011	0.012	0.013	0.014	0.015	0.016	0.017	0.018	0.019	0.02	0.021	0.022	0.023	0.024	0.025	0.026	0.027	0.028	0.029	0.03	0.031	0.032	0.033	0.034	0.035	0.036	0.037	0.038	0.039	0.04	0.041	0.042	0.043	0.044	0.045	0.046	0.047	0.048	0.049
0	0.001	0.002	0.003	0.004	0.005	0.006	0.007	0.008	0.009	0.01	0.011	0.012	0.013	0.014	0.015	0.016	0.017	0.018	0.019	0.02	0.021	0.022	0.023	0.024	0.025	0.026	0.027	0.028	0.029	0.03	0.031	0.032	0.033	0.034	0.035	0.036	0.037	0.038	0.039	0.04	0.041	0.042	0.043	0.044	0.045	0.046	0.047	0.048	0.049
0	0.001	0.002	0.003	0.004	0.005	0.006	0.007	0.008	0.009	0.01	0.011	0.012	0.013	0.014	0.015	0.016	0.017	0.018	0.019	0.02	0.021	0.022	0.023	0.024	0.025	0.026	0.027	0.028	0.029	0.03	0.031	0.032	0.033	0.034	0.035	0.036	0.037	0.038	0.039	0.04	0.041	0.042	0.043	0.044	0.045	0.046	0.047	0.048	0.049
0	0.001	0.002	0.003	0.004	0.005	0.006	0.007	0.008	0.009	0.01	0.011	0.012	0.013	0.014	0.015	0.016	0.017	0.018	0.019	0.02	0.021	0.022	0.023	0.024	0.025	0.026	0.027	0.028	0.029	0.03	0.031	0.032	0.033	0.034	0.035	0.036	0.037	0.038	0.039	0.04	0.041	0.042	0.043	0.044	0.045	0.046	0.047	0.048	0.049
0	0.001	0.002	0.003	0.004	0.005	0.006	0.007	0.008	0.009	0.01	0.011	0.012	0.013	0.014	0.015	0.016	0.017	0.018	0.019	0.02	0.021	0.022	0.023	0.024	0.025	0.026	0.027	0.028	0.029	0.03	0.031	0.032	0.033	0.034	0.035	0.036	0.037	0.038	0.039	0.04	0.041	0.042	0.043	0.044	0.045	0.046	0.047	0.048	0.049
0	0.001	0.002	0.003	0.004	0.005	0.006	0.007	0.008	0.009	0.01	0.011	0.012	0.013	0.014	0.015	0.016	0.017	0.018	0.019	0.02	0.021	0.022	0.023	0.024	0.025	0.026	0.027	0.028	0.029	0.03	0.031	0.032	0.033	0.034	0.035	0.036	0.037	0.038	0.039	0.04	0.041	0.042	0.043	0.044	0.045	0.046	0.047	0.048	0.049
0	0.001	0.002	0.003	0.004	0.005	0.006	0.007	0.008	0.009	0.01	0.011	0.012	0.013	0.014	0.015	0.016	0.017	0.018	0.019	0.02	0.021	0.022	0.023	0.024	0.025	0.026	0.027	0.028	0.029	0.03	0.031	0.032	0.033	0.034	0.035	0.036	0.037	0.038	0.039	0.04	0.041	0.042	0.043	0.044	0.045	0.046	0.047	0.048	0.049
0	0.001	0.002	0.003	0.004	0.005	0.006	0.007	0.008	0.009	0.01	0.011	0.012	0.013	0.014	0.015	0.016	0.017	0.018	0.019	0.02	0.021	0.022	0.023	0.024	0.025	0.026	0.027	0.028	0.029	0.03	0.031	0.032	0.033	0.034	0.035	0.036	0.037	0.038	0.039	0.04	0.041	0.042	0.043	0.044	0.045	0.046	0.047	0.048	0.049
0	0.001	0.002	0.003	0.004	0.005	0.006	0.007	0.008	0.009	0.01	0.011	0.012	0.013	0.014	0.015	0.016	0.017	0.018	0.019	0.02	0.021	0.022	0.023	0.024	0.025	0.026	0.027	0.028	0.029	0.03	0.031	0.032	0.033	0.034	0.035	0.036	0.037	0.038	0.039	0.04	0.041	0.042	0.043	0.044	0.045	0.046	0.047	0.048	0.049
0	0.001	0.002	0.003	0.004	0.005	0.006	0.007	0.008	0.009	0.01	0.011	0.012	0.013	0.014	0.015	0.016	0.017	0.018	0.019	0.02	0.021	0.022	0.023	0.024	0.025	0.026	0.027	0.028	0.029	0.03	0.031	0.032	0.033	0.034	0.035	0.036	0.037	0.038	0.039	0.04	0.041	0.042	0.043	0.044	0.045	0.046	0.047	0.048	0.049
0	0.001	0.002	0.003	0.004	0.005	0.006	0.007	0.008	0.009	0.01	0.011	0.012	0.013	0.014	0.015	0.016	0.017	0.018	0.019	0.02	0.021	0.022	0.023	0.024	0.025	0.026	0.027	0.028	0.029	0.03	0.031	0.032	0.033	0.034	0.035	0.036	0.037	0.038	0.039	0.04	0.041	0.042	0.043	0.044	0.045	0.046	0.047	0.048	0.049
0	0.001	0.002	0.003	0.004	0.005	0.006	0.007	0.008	0.009	0.01	0.011	0.012	0.013	0.014	0.015	0.016	0.017	0.018	0.019	0.02	0.021	0.022	0.023	0.024	0.025	0.026	0.027	0.028	0.029	0.03	0.031	0.032	0.033	0.034	0.035	0.036	0.037	0.038	0.039	0.04	0.041	0.042	0.043	0.044	0.045	0.046	0.047	0.048	0.049
0	0.001	0.002	0.003	0.004	0.005	0.006	0.007	0.008	0.009	0.01	0.011	0.012	0.013	0.014	0.015	0.016	0.017	0.018	0.019	0.02	0.021	0.022	0.023	0.024	0.025	0.026	0.027	0.028	0.029	0.03	0.031	0.032	0.033	0.034	0.035	0.036	0.037	0.038	0.039	0.04	0.041	0.042	0.043	0.044	0.045	0.046	0.047	0.048	0.049
0	0.001	0.002	0.003	0.004	0.005	0.006	0.007	0.008	0.009	0.01	0.011	0.012	0.013	0.014	0.015	0.016	0.017	0.018	0.019	0.02	0.021	0.022	0.023	0.024	0.025	0.026	0.027	0.028	0.029	0.03	0.031	0.032	0.033	0.034	0.035	0.036	0.037	0.038	0.039	0.04	0.041	0.042	0.043	0.044	0.045	0.046	0.047	0.048	0.049
0	0.001	0.002	0.003	0.004	0.005	0.006	0.007	0.008	0.009	0.01	0.011	0.012	0.013	0.014	0.015	0.016	0.017	0.018	0.019	0.02	0.021	0.022	0.023	0.024	0.025	0.026	0.027	0.028	0.029	0.03	0.031	0.032	0.033	0.034	0.035	0.036	0.037	0.038	0.039	0.04	0.041	0.042	0.043	0.044	0.045	0.046	0.047	0.048	0.049
0	0.001	0.002	0.003	0.004	0.005	0.006	0.007	0.008	0.009	0.01	0.011	0.012	0.013	0.014	0.015	0.016	0.017	0.018	0.019	0.02	0.021	0.022	0.023	0.024	0.025	0.026	0.027	0.028	0.029	0.03	0.031	0.032	0.033	0.034	0.035	0.036	0.037	0.038	0.039	0.04	0.041	0.042	0.043	0.044	0.045	0.046	0.047	0.048	0.049
0	0.001	0.002	0.003	0.004	0.005	0.006	0.007	0.008	0.009	0.01	0.011	0.012	0.013	0.014	0.015	0.016	0.017	0.018	0.019	0.02	0.021	0.022	0.023	0.024	0.025	0.026	0.027	0.028	0.029	0.03	0.031	0.032	0.033	0.034	0.035	0.036	0.037	0.038	0.039	0.04	0.041	0.042	0.043	0.044	0.045	0.046	0.047	0.048	0.049
0	0.001	0.002	0.003	0.004	0.005	0.006	0.007	0.008	0.009	0.01	0.011	0.012	0.013	0.014	0.015	0.016	0.017	0.018	0.019	0.02	0.021	0.022	0.023	0.024	0.025	0.026	0.027	0.028	0.029	0.03	0.031	0.032	0.033	0.034	0.035	0.036	0.037	0.038	0.039	0.04	0.041	0.042	0.043	0.044	0.045	0.046	0.047	0.048	0.049
0	0.001	0.002	0.003	0.004	0.005	0.006	0.007	0.008	0.009	0.01	0.011	0.012	0.013	0.014	0.015	0.016	0.017	0.018	0.019	0.02	0.021	0.022	0.023	0.024	0.025	0.026	0.027	0.028	0.029	0.03	0.031	0.032	0.033	0.034	0.035	0.036	0.037	0.038	0.039	0.04	0.041	0.042	0.043	0.044	0.045	0.046	0.047	0.048	0.049
0	0.001	0.002	0.003	0.004	0.005	0.006	0.007	0.008	0.009	0.01	0.011	0.012	0.013	0.014	0.015	0.016	0.017	0.018	0.019	0.02	0.021	0.022	0.023	0.024	0.025	0.026	0.027	0.028	0.029	0.03	0.031	0.032	0.033	0.034	0.035	0.036	0.037	0.038	0.039	0.04	0.041	0.042	0.043	0.044	0.045	0.046	0.047	0.048	0.049
0	0.001	0.002	0.003	0.004	0.005	0.006	0.007	0.008	0.009	0.01	0.011	0.012	0.013	0.014	0.015	0.016	0.017	0.018	0.019	0.02	0.021	0.022	0.023	0.024	0.025	0.026	0.027	0.028	0.029	0.03	0.031	0.032	0.033	0.034	0.035	0.036	0.037	0.038	0.039	0.04	0.041	0.042	0.043	0.044	0.045	0.046	0.047	0.048	0.049
0	0.001	0.002	0.003	0.004	0.005	0.006	0.007	0.008	0.009	0.01	0.011	0.012	0.013	0.014	0.015	0.016	0.017	0.018	0.019	0.02	0.021	0.022	0.023	0.024	0.025	0.026	0.027	0.028	0.029	0.03	0.031	0.032	0.033	0.034	0.035	0.036	0.037	0.038	0.039	0.04	0.041	0.042	0.043	0.044	0.045	0.046	0.047	0.048	0.049
0	0.001	0.002	0.003	0.004	0.005	0.006	0.007	0.008	0.009	0.01	0.011	0.012	0.013	0.014	0.015	0.016	0.017	0.018	0.019	0.02	0.021	0.022	0.023	0.024	0.025	0.026	0.027	0.028	0.029	0.03	0.031	0.032	0.033	0.034	0.035	0.036	0.037	0.038	0.039	0.04	0.041	0.042	0.043	0.044	0.045	0.046	0.047	0.048	0.049
0	0.001	0.002	0.003	0.004	0.005	0.006	0.007	0.008	0.009	0.01	0.011	0.012	0.013	0.014	0.015	0.016	0.017	0.018	0.019	0.02	0.021	0.022	0.023	0.024	0.025	0.026	0.027	0.028	0.029	0.03	0.031	0.032	0.033	0.034	0.035	0.036	0.037	0.038	0.039	0.04	0.041	0.042	0.043	0.044	0.045	0.046	0.047	0.048	0.049
0	0.001	0.002	0.003	0.004	0.005	0.006	0.007	0.008	0.009	0.01	0.011	0.012	0.013	0.014	0.015	0.016	0.017	0.018	0.019	0.02	0.021	0.022	0.023	0.024	0.025	0.026	0.027	0.028	0.029	0.03	0.031	0.032	0.033	0.034	0.035	0.036	0.037	0.038	0.039	0.04	0.041	0.042	0.043	0.044	0.045	0.046	0.047	0.048	0.049
0	0.001	0.002	0.003	0.004	0.005	0.006	0.007	0.008	0.009	0.01	0.011	0.012	0.013	0.014	0.015	0.016	0.017	0.018	0.019	0.02	0.021	0.022	0.023	0.024	0.025	0.026	0.027	0.028	0.029	0.03	0.031	0.032	0.033	0.034	0.035	0.036	0.037	0.038	0.039	0.04	0.041	0.042	0.043	0.044	0.045	0.046	0.047	0.048	0.049
0	0.001	0.002	0.003	0.004	0.005	0.006	0.007	0.008	0.009	0.01	0.011	0.012	0.013	0.014	0.015	0.016	0.017	0.018	0.019	0.02	0.021	0.022	0.023	0.024	0.025	0.026	0.027	0.028	0.029	0.03	0.031	0.032	0.033	0.034	0.035	0.036	0.037	0.038	0.039	0.04	0.041	0.042	0.043	0.044	0.045	0.046	0.047	0.048	0.049
0	0.001	0.002	0.003	0.004	0.005	0.006	0.007	0.008	0.009	0.01	0.011	0.012	0.013	0.014	0.015	0.016	0.017	0.018	0.019	0.02	0.021	0.022	0.023	0.024	0.025	0.026	0.027	0.028	0.029	0.03	0.031	0.032	0.033	0.034	0.035	0.036	0.037	0.038	0.039	0.04	0.041	0.042	0.043	0.044	0.045	0.046	0.047	0.048	0.049
0	0.001	0.002	0.003	0.004	0.005	0.006	0.007	0.008	0.009	0.01	0.011	0.012	0.013	0.014	0.015	0.016	0.017	0.018	0.019	0.02	0.021	0.022	0.023	0.024	0.025	0.026	0.027	0.028	0.029	0.03	0.031	0.032	0.033	0.034	0.035	0.036	0.037	0.038	0.039	0.04	0.041	0.042	0.043	0.044	0.045	0.046	0.047	0.048	0.049
0	0.001	0.002	0.003	0.004	0.005	0.006	0.007	0.008	0.009	0.01	0.011	0.012	0.013	0.014	0.015	0.016	0.017	0.018	0.019	0.02	0.021	0.022	0.023	0.024	0.025	0.026	0.027	0.028	0.029	0.03	0.031	0.032	0.033	0.034	0.035	0.036	0.037	0.038	0.039	0.04	0.041	0.042	0.043	0.044	0.045	0.046	0.047	0.048	0.049
0	0.001	0.002	0.003	0.004	0.005	0.006	0.007	0.008	0.009	0.01	0.011	0.012	0.013	0.014	0.015	0.016	0.017	0.018	0.019	0.02	0.021	0.022	0.023	0.024	0.025	0.026	0.027	0.028	0.029	0.03	0.031	0.032	0.033	0.034	0.035	0.036	0.037	0.038	0.039	0.04	0.041	0.042	0.043	0.044	0.045	0.046	0.047	0.048	0.049
0	0.001	0.002	0.003	0.004	0.005	0.006	0.007	0.008	0.009	0.01	0.011	0.012	0.013	0.014	0.015	0.016	0.017	0.018	0.019	0.02	0.021	0.022	0.023	0.024	0.025	0.026	0.027	0.028	0.029	0.03	0.031	0.032	0.033	0.034	0.035	0.036	0.037	0.038	0.039	0.04	0.041	0.042	0.043	0.044	0.045	0.046	0.047	0.048	0.049
												unit: s
[truncated: 551 more columns]

## Sheet: observation error of vibspeed
0	11.0818	29.1463	48.6254	66.2156	80.162	89.741	94.889	95.9415	93.4516	88.0677	80.4537	71.2385	60.9881	50.1913	39.2552	28.5076	18.2026	8.52858	-0.383227	-8.44963	-15.6271	-21.9041	-27.294	-31.8289	-35.555	-38.5276	-40.8084	-42.4616	-43.5528	-44.1462	-44.3041	-44.0856	-43.5459	-42.7363	-41.7035	-40.4898	-39.1332	-37.6674	-36.1222	-34.5235	-32.8939	-31.2524	-29.6155	-27.9968	-26.4075	-24.857	-23.3524	-21.8995	-20.5025
0	11.1957	29.4458	49.1251	66.896	80.9858	90.6632	95.8641	96.9274	94.4119	88.9727	81.2804	71.9706	61.6148	50.7071	39.6586	28.8006	18.3897	8.61622	-0.387165	-8.53646	-15.7877	-22.1292	-27.5744	-32.156	-35.9203	-38.9236	-41.2277	-42.898	-44.0003	-44.5998	-44.7594	-44.5386	-43.9934	-43.1755	-42.132	-40.9059	-39.5353	-38.0545	-36.4934	-34.8783	-33.2319	-31.5736	-29.9198	-28.2845	-26.6789	-25.1124	-23.5924	-22.1245	-20.7132
0	11.3099	29.7461	49.6261	67.5782	81.8117	91.5877	96.8417	97.9158	95.3747	89.8801	82.1093	72.7045	62.2432	51.2242	40.063	29.0943	18.5772	8.70409	-0.391113	-8.62352	-15.9487	-22.3549	-27.8556	-32.4839	-36.2866	-39.3205	-41.6482	-43.3355	-44.449	-45.0547	-45.2158	-44.9928	-44.4421	-43.6158	-42.5617	-41.323	-39.9385	-38.4425	-36.8655	-35.234	-33.5708	-31.8955	-30.2249	-28.5729	-26.951	-25.3685	-23.8329	-22.3501	-20.9244
0	11.4244	30.0471	50.1283	68.2622	82.6397	92.5147	97.8218	98.9068	96.3399	90.7897	82.9403	73.4403	62.8731	51.7426	40.4685	29.3887	18.7652	8.79218	-0.395071	-8.71079	-16.1101	-22.5811	-28.1376	-32.8127	-36.6539	-39.7185	-42.0697	-43.774	-44.8989	-45.5106	-45.6734	-45.4482	-44.8918	-44.0572	-42.9924	-41.7412	-40.3427	-38.8316	-37.2387	-35.5906	-33.9105	-32.2183	-30.5308	-28.8621	-27.2237	-25.6252	-24.0741	-22.5763	-21.1362
0	11.5391	30.3489	50.6318	68.9479	83.4698	93.444	98.8044	99.9003	97.3077	91.7017	83.7734	74.178	63.5047	52.2623	40.875	29.6839	18.9537	8.8805	-0.39904	-8.79829	-16.272	-22.808	-28.4202	-33.1423	-37.0221	-40.1174	-42.4923	-44.2137	-45.3499	-45.9678	-46.1322	-45.9047	-45.3428	-44.4997	-43.4243	-42.1605	-40.7479	-39.2217	-37.6127	-35.9481	-34.2512	-32.542	-30.8375	-29.152	-27.4972	-25.8826	-24.316	-22.8031	-21.3485
0	11.6542	30.6515	51.1367	69.6353	84.302	94.3756	99.7895	100.896	98.2778	92.616	84.6087	74.9176	64.1378	52.7834	41.2825	29.9799	19.1427	8.96904	-0.403018	-8.88601	-16.4342	-23.0354	-28.7036	-33.4727	-37.3912	-40.5174	-42.9159	-44.6546	-45.802	-46.4261	-46.5922	-46.3623	-45.7948	-44.9434	-43.8572	-42.5809	-41.1542	-39.6127	-37.9877	-36.3065	-34.5926	-32.8664	-31.145	-29.4426	-27.7713	-26.1407	-24.5584	-23.0305	-21.5613
0	11.7695	30.9549	51.6427	70.3244	85.1363	95.3096	100.777	101.895	99.2505	93.5326	85.446	75.659	64.7726	53.3058	41.6911	30.2766	19.3321	9.0578	-0.407007	-8.97395	-16.5968	-23.2633	-28.9876	-33.804	-37.7612	-40.9184	-43.3406	-45.0965	-46.2553	-46.8856	-47.0533	-46.8212	-46.2481	-45.3882	-44.2913	-43.0023	-41.5615	-40.0047	-38.3637	-36.6658	-34.935	-33.1917	-31.4532	-29.734	-28.0462	-26.3994	-24.8015	-23.2584	-21.7747
0	11.8851	31.259	52.1501	71.0154	85.9727	96.246	101.767	102.896	100.226	94.4515	86.2855	76.4023	65.409	53.8295	42.1007	30.574	19.5221	9.14679	-0.411006	-9.06212	-16.7599	-23.4919	-29.2724	-34.1361	-38.1322	-41.3204	-43.7664	-45.5395	-46.7098	-47.3462	-47.5155	-47.2812	-46.7024	-45.8341	-44.7264	-43.4247	-41.9698	-40.3978	-38.7406	-37.026	-35.2782	-33.5178	-31.7622	-30.0262	-28.3217	-26.6588	-25.0451	-23.4869	-21.9886
0	12.001	31.5639	52.6588	71.708	86.8113	97.1847	102.76	103.9	101.203	95.3727	87.1271	77.1475	66.0469	54.3545	42.5113	30.8722	19.7125	9.23601	-0.415014	-9.15051	-16.9234	-23.721	-29.5579	-34.469	-38.5041	-41.7234	-44.1933	-45.9837	-47.1654	-47.808	-47.979	-47.7423	-47.1579	-46.2812	-45.1627	-43.8483	-42.3791	-40.7918	-39.1184	-37.3872	-35.6223	-33.8447	-32.072	-30.319	-28.598	-26.9188	-25.2894	-23.716	-22.2031
0	12.1173	31.8695	53.1687	72.4024	87.6519	98.1258	103.755	104.906	102.183	96.2963	87.9708	77.8946	66.6865	54.8809	42.923	31.1712	19.9034	9.32544	-0.419033	-9.23912	-17.0872	-23.9507	-29.8442	-34.8028	-38.877	-42.1274	-44.6213	-46.429	-47.6221	-48.2709	-48.4436	-48.2047	-47.6146	-46.7293	-45.6	-44.2729	-42.7895	-41.1868	-39.4972	-37.7492	-35.9673	-34.1724	-32.3826	-30.6126	-28.8749	-27.1794	-25.5343	-23.9456	-22.4181
0	12.2338	32.1759	53.6799	73.0985	88.4947	99.0693	104.752	105.914	103.166	97.2221	88.8166	78.6435	67.3277	55.4085	43.3357	31.4709	20.0947	9.41511	-0.423062	-9.32795	-17.2515	-24.181	-30.1311	-35.1374	-39.2508	-42.5325	-45.0503	-46.8754	-48.08	-48.7351	-48.9094	-48.6681	-48.0724	-47.1786	-46.0384	-44.6986	-43.2009	-41.5828	-39.877	-38.1122	-36.3131	-34.501	-32.6939	-30.9069	-29.1525	-27.4408	-25.7798	-24.1759	-22.6336
0	12.3506	32.4831	54.1924	73.7964	89.3395	100.015	105.753	106.925	104.151	98.1503	89.6645	79.3944	67.9705	55.9375	43.7494	31.7713	20.2866	9.50499	-0.427101	-9.417	-17.4162	-24.4119	-30.4188	-35.4729	-39.6255	-42.9386	-45.4804	-47.3229	-48.539	-49.2003	-49.3763	-49.1328	-48.5314	-47.6291	-46.478	-45.1253	-43.6134	-41.9798	-40.2577	-38.476	-36.6598	-34.8304	-33.0061	-31.202	-29.4308	-27.7028	-26.0259	-24.4067	-22.8497
0	12.4677	32.7911	54.7061	74.496	90.1865	100.963	106.755	107.939	105.138	99.0808	90.5146	80.147	68.6148	56.4678	44.1641	32.0726	20.4789	9.5951	-0.43115	-9.50628	-17.5813	-24.6433	-30.7071	-35.8092	-40.0012	-43.3456	-45.9116	-47.7716	-48.9992	-49.6668	-49.8444	-49.5986	-48.9915	-48.0806	-46.9186	-45.5531	-44.0269	-42.3778	-40.6394	-38.8408	-37.0073	-35.1606	-33.319	-31.4978	-29.7099	-27.9654	-26.2727	-24.638	-23.0664
0	12.585	33.0998	55.2212	75.1974	91.0356	101.914	107.76	108.955	106.128	100.014	91.3668	80.9016	69.2608	56.9995	44.5799	32.3745	20.6717	9.68544	-0.435209	-9.59578	-17.7469	-24.8753	-30.9962	-36.1463	-40.3778	-43.7537	-46.3438	-48.2213	-49.4605	-50.1344	-50.3137	-50.0655	-49.4527	-48.5333	-47.3603	-45.982	-44.4414	-42.7768	-41.022	-39.2065	-37.3557	-35.4916	-33.6327	-31.7944	-29.9896	-28.2287	-26.52	-24.87	-23.2835
0	12.7027	33.4093	55.7375	75.9005	91.8868	102.867	108.768	109.974	107.12	100.949	92.2211	81.658	69.9084	57.5324	44.9968	32.6772	20.865	9.776	-0.439279	-9.6855	-17.9128	-25.1079	-31.2861	-36.4843	-40.7553	-44.1628	-46.7771	-48.6722	-49.9229	-50.6031	-50.7841	-50.5337	-49.9151	-48.9871	-47.8032	-46.4119	-44.8569	-43.1767	-41.4055	-39.573	-37.705	-35.8235	-33.9471	-32.0917	-30.27	-28.4926	-26.768	-25.1025	-23.5012
0	12.8207	33.7195	56.2551	76.6053	92.7401	103.822	109.778	110.995	108.115	101.886	93.0775	82.4164	70.5576	58.0667	45.4146	32.9807	21.0588	9.86678	-0.443358	-9.77545	-18.0792	-25.3411	-31.5766	-36.8231	-41.1338	-44.5729	-47.2115	-49.1242	-50.3865	-51.0731	-51.2557	-51.0029	-50.3786	-49.442	-48.2471	-46.8429	-45.2735	-43.5777	-41.79	-39.9405	-38.0552	-36.1561	-34.2624	-32.3897	-30.5511	-28.7572	-27.0165	-25.3357	-23.7195
0	12.9389	34.0305	56.774	77.3119	93.5955	104.78	110.79	112.019	109.112	102.826	93.936	83.1766	71.2084	58.6023	45.8335	33.2849	21.253	9.95779	-0.447447	-9.86561	-18.2459	-25.5748	-31.8679	-37.1627	-41.5132	-44.9841	-47.647	-49.5773	-50.8513	-51.5441	-51.7285	-51.4734	-50.8433	-49.898	-48.6921	-47.275	-45.691	-43.9796	-42.1755	-40.3089	-38.4062	-36.4896	-34.5784	-32.6884	-30.8329	-29.0225	-27.2657	-25.5694	-23.9383
0	13.0575	34.3423	57.2942	78.0203	94.453	105.74	111.805	113.046	110.112	103.768	94.7966	83.9386	71.8609	59.1392	46.2535	33.5898	21.4477	10.049	-0.451547	-9.956	-18.4131	-25.8091	-32.1598	-37.5032	-41.8936	-45.3962	-48.0835	-50.0315	-51.3172	-52.0164	-52.2024	-51.945	-51.3091	-50.3552	-49.1382	-47.7081	-46.1097	-44.3826	-42.5619	-40.6783	-38.758	-36.824	-34.8952	-32.9879	-31.1154	-29.2884	-27.5156	-25.8036	-24.1576
0	13.1763	34.6549	57.8156	78.7303	95.3127	106.702	112.823	114.074	111.114	104.713	95.6594	84.7026	72.5149	59.6774	46.6744	33.8955	21.6429	10.1405	-0.455656	-10.0466	-18.5807	-26.044	-32.4525	-37.8446	-42.2748	-45.8094	-48.5212	-50.4869	-51.7842	-52.4898	-52.6776	-52.4177	-51.7761	-50.8135	-49.5854	-48.1423	-46.5293	-44.7865	-42.9493	-41.0485	-39.1108	-37.1591	-35.2128	-33.2881	-31.3985	-29.5549	-27.766	-26.0385	-24.3774
0	13.2954	34.9682	58.3383	79.4422	96.1744	107.667	113.843	115.106	112.119	105.659	96.5243	85.4684	73.1705	60.217	47.0964	34.202	21.8386	10.2322	-0.459776	-10.1374	-18.7487	-26.2795	-32.7459	-38.1867	-42.6571	-46.2235	-48.9598	-50.9434	-52.2524	-52.9644	-53.1538	-52.8917	-52.2442	-51.2729	-50.0337	-48.5776	-46.95	-45.1914	-43.3376	-41.4196	-39.4644	-37.4951	-35.5312	-33.5891	-31.6824	-29.8221	-28.017	-26.2739	-24.5978
0	13.4149	35.2823	58.8623	80.1557	97.0382	108.634	114.866	116.14	113.126	106.608	97.3913	86.2361	73.8277	60.7579	47.5194	34.5092	22.0348	10.3241	-0.463906	-10.2285	-18.9171	-26.5155	-33.0401	-38.5297	-43.0402	-46.6387	-49.3996	-51.4009	-52.7218	-53.4401	-53.6313	-53.3667	-52.7135	-51.7334	-50.4832	-49.0139	-47.3717	-45.5974	-43.7269	-41.7916	-39.8189	-37.8319	-35.8503	-33.8908	-31.967	-30.09	-28.2687	-26.5099	-24.8188
0	13.5346	35.5972	59.3876	80.871	97.9042	109.603	115.891	117.176	114.135	107.56	98.2604	87.0056	74.4866	61.3001	47.9435	34.8172	22.2314	10.4162	-0.468046	-10.3198	-19.0859	-26.7521	-33.3349	-38.8735	-43.4243	-47.0549	-49.8404	-51.8596	-53.1923	-53.917	-54.1099	-53.843	-53.1839	-52.1951	-50.9337	-49.4513	-47.7945	-46.0043	-44.1171	-42.1646	-40.1742	-38.1695	-36.1702	-34.1933	-32.2523	-30.3585	-28.5209	-26.7464	-25.0403
0	13.6546	35.9128	59.9142	81.5881	98.7723	110.575	116.918	118.215	115.147	108.513	99.1316	87.7771	75.147	61.8436	48.3686	35.1259	22.4285	10.5086	-0.472196	-10.4113	-19.2551	-26.9893	-33.6305	-39.2182	-43.8093	-47.4721	-50.2824	-52.3194	-53.6639	-54.3951	-54.5896	-54.3204	-53.6555	-52.6579	-51.3853	-49.8898	-48.2182	-46.4122	-44.5082	-42.5384	-40.5304	-38.5079	-36.4909	-34.4964	-32.5382	-30.6277	-28.7738	-26.9836	-25.2623
0	13.7749	36.2292	60.442	82.3069	99.6425	111.549	117.948	119.256	116.162	109.469	100.005	88.5504	75.809	62.3884	48.7947	35.4353	22.6261	10.6011	-0.476356	-10.503	-19.4247	-27.2271	-33.9268	-39.5637	-44.1953	-47.8904	-50.7253	-52.7804	-54.1367	-54.8743	-55.0706	-54.7989	-54.1282	-53.1218	-51.838	-50.3293	-48.643	-46.8211	-44.9004	-42.9132	-40.8875	-38.8471	-36.8124	-34.8003	-32.8249	-30.8975	-29.0273	-27.2213	-25.4848
0	13.8955	36.5463	60.9711	83.0274	100.515	112.526	118.981	120.3	117.178	110.428	100.88	89.3256	76.4727	62.9346	49.2219	35.7455	22.8242	10.6939	-0.480526	-10.5949	-19.5948	-27.4655	-34.2238	-39.9101	-44.5822	-48.3096	-51.1694	-53.2424	-54.6106	-55.3547	-55.5527	-55.2787	-54.602	-53.5868	-52.2918	-50.7699	-49.0689	-47.2309	-45.2934	-43.2889	-41.2454	-39.1872	-37.1347	-35.105	-33.1123	-31.168	-29.2814	-27.4596	-25.7079
0	14.0163	36.8643	61.5015	83.7497	101.389	113.505	120.016	121.347	118.198	111.388	101.758	90.1026	77.1379	63.4821	49.6501	36.0565	23.0227	10.787	-0.484706	-10.6871	-19.7652	-27.7044	-34.5215	-40.2573	-44.97	-48.7299	-51.6145	-53.7056	-55.0857	-55.8362	-56.0359	-55.7595	-55.077	-54.053	-52.7467	-51.2116	-49.4957	-47.6418	-45.6874	-43.6654	-41.6042	-39.5281	-37.4577	-35.4104	-33.4003	-31.4391	-29.5361	-27.6985	-25.9316
0	14.1375	37.1829	62.0332	84.4737	102.266	114.486	121.053	122.396	119.22	112.351	102.638	90.8816	77.8048	64.0309	50.0793	36.3682	23.2218	10.8802	-0.488896	-10.7795	-19.9361	-27.9439	-34.8199	-40.6053	-45.3588	-49.1511	-52.0607	-54.1699	-55.5619	-56.3189	-56.5203	-56.2416	-55.5531	-54.5203	-53.2027	-51.6543	-49.9236	-48.0537	-46.0824	-44.0429	-41.9639	-39.8698	-37.7816	-35.7165	-33.689	-31.7109	-29.7915	-27.9379	-26.1558
0	14.259	37.5024	62.5662	85.1994	103.144	115.469	122.093	123.448	120.244	113.317	103.52	91.6624	78.4732	64.581	50.5095	36.6807	23.4213	10.9737	-0.493097	-10.8721	-20.1074	-28.184	-35.1191	-40.9542	-45.7485	-49.5734	-52.508	-54.6353	-56.0392	-56.8028	-57.0059	-56.7248	-56.0304	-54.9887	-53.6598	-52.0981	-50.3525	-48.4665	-46.4783	-44.4213	-42.3244	-40.2124	-38.1062	-36.0234	-33.9785	-31.9834	-30.0474	-28.178	-26.3805
0	14.3807	37.8226	63.1004	85.9269	104.025	116.455	123.136	124.502	121.271	114.284	104.403	92.4451	79.1433	65.1324	50.9408	36.9939	23.6213	11.0674	-0.497307	-10.965	-20.2791	-28.4246	-35.4189	-41.3039	-46.1391	-49.9967	-52.9564	-55.1018	-56.5177	-57.2878	-57.4927	-57.2091	-56.5089	-55.4582	-54.1179	-52.5429	-50.7825	-48.8804	-46.8752	-44.8006	-42.6858	-40.5557	-38.4315	-36.331	-34.2686	-32.2565	-30.304	-28.4186	-26.6057
0	14.5028	38.1436	63.6359	86.6562	104.908	117.444	124.181	125.558	122.3	115.254	105.289	93.2296	79.815	65.6852	51.3732	37.3078	23.8217	11.1613	-0.501528	-11.058	-20.4512	-28.6659	-35.7195	-41.6544	-46.5307	-50.421	-53.4058	-55.5694	-56.9974	-57.774	-57.9806	-57.6947	-56.9884	-55.9289	-54.5772	-52.9889	-51.2135	-49.2952	-47.273	-45.1809	-43.0481	-40.8999	-38.7577	-36.6393	-34.5595	-32.5302	-30.5612	-28.6598	-26.8315
0	14.6251	38.4654	64.1727	87.3872	105.793	118.434	125.228	126.617	123.331	116.226	106.178	94.0161	80.4883	66.2393	51.8065	37.6225	24.0227	11.2555	-0.505758	-11.1513	-20.6237	-28.9077	-36.0208	-42.0058	-46.9232	-50.8463	-53.8563	-56.0382	-57.4782	-58.2613	-58.4697	-58.1813	-57.4692	-56.4007	-55.0376	-53.4358	-51.6455	-49.711	-47.6718	-45.562	-43.4112	-41.2449	-39.0846	-36.9484	-34.851	-32.8046	-30.819	-28.9015	-27.0579
0	14.7477	38.7879	64.7108	88.1199	106.68	119.428	126.278	127.679	124.366	117.201	107.068	94.8044	81.1631	66.7947	52.2409	37.938	24.2241	11.3499	-0.509999	-11.2448	-20.7966	-29.1501	-36.3229	-42.358	-47.3166	-51.2727	-54.3079	-56.5081	-57.9601	-58.7498	-58.96	-58.6692	-57.951	-56.8736	-55.4991	-53.8839	-52.0785	-50.1279	-48.0715	-45.944	-43.7752	-41.5908	-39.4124	-37.2582	-35.1432	-33.0797	-31.0774	-29.1439	-27.2847
0	14.8707	39.1112	65.2502	88.8544	107.569	120.423	127.331	128.743	125.402	118.178	107.96	95.5945	81.8396	67.3514	52.6763	38.2542	24.426	11.4445	-0.51425	-11.3385	-20.97	-29.393	-36.6256	-42.711	-47.711	-51.7	-54.7605	-56.979	-58.4432	-59.2395	-59.4514	-59.1582	-58.434	-57.3476	-55.9617	-54.333	-52.5126	-50.5457	-48.4722	-46.3269	-44.1401	-41.9374	-39.7409	-37.5687	-35.4361	-33.3554	-31.3364	-29.3868	-27.5122
0	14.9939	39.4353	65.7908	89.5906	108.46	121.421	128.386	129.81	126.441	119.157	108.855	96.3866	82.5177	67.9095	53.1128	38.5712	24.6284	11.5393	-0.518511	-11.4325	-21.1437	-29.6366	-36.9291	-43.0649	-48.1063	-52.1284	-55.2143	-57.4512	-58.9275	-59.7304	-59.944	-59.6483	-58.9182	-57.8228	-56.4253	-54.7832	-52.9477	-50.9645	-48.8738	-46.7108	-44.5058	-42.2849	-40.0701	-37.88	-35.7297	-33.6318	-31.5961	-29.6303	-27.7401
0	15.1174	39.7601	66.3327	90.3285	109.354	122.421	129.444	130.879	127.483	120.138	109.752	97.1805	83.1974	68.4688	53.5503	38.8889	24.8313	11.6343	-0.522782	-11.5266	-21.3179	-29.8807	-37.2333	-43.4196	-48.5026	-52.5578	-55.6691	-57.9244	-59.4129	-60.2224	-60.4378	-60.1397	-59.4035	-58.2991	-56.8901	-55.2344	-53.3838	-51.3843	-49.2764	-47.0955	-44.8724	-42.6332	-40.4002	-38.192	-36.024	-33.9088	-31.8563	-29.8743	-27.9686
0	15.2412	40.0857	66.8759	91.0682	110.249	123.423	130.504	131.951	128.527	121.122	110.65	97.9763	83.8787	69.0295	53.9888	39.2073	25.0346	11.7296	-0.527063	-11.621	-21.4925	-30.1254	-37.5382	-43.7752	-48.8998	-52.9882	-56.1249	-58.3987	-59.8994	-60.7155	-60.9327	-60.6321	-59.89	-58.7765	-57.356	-55.6867	-53.821	-51.805	-49.6799	-47.4812	-45.2399	-42.9823	-40.731	-38.5048	-36.319	-34.1865	-32.1172	-30.119	-28.1976
0	15.3653	40.412	67.4204	91.8097	111.147	124.428	131.566	133.025	129.573	122.108	111.551	98.774	84.5616	69.5915	54.4283	39.5265	25.2384	11.8251	-0.531354	-11.7156	-21.6674	-30.3707	-37.8438	-44.1316	-49.2979	-53.4196	-56.5819	-58.8742	-60.3871	-61.2098	-61.4288	-61.1258	-60.3776	-59.255	-57.823	-56.1401	-54.2591	-52.2268	-50.0844	-47.8678	-45.6082	-43.3323	-41.0626	-38.8182	-36.6147	-34.4648	-32.3787	-30.3642	-28.4272
0	15.4896	40.7392	67.9662	92.5528	112.046	125.435	132.631	134.102	130.622	123.097	112.454	99.5736	85.2461	70.1549	54.8689	39.8465	25.4427	11.9208	-0.535655	-11.8105	-21.8428	-30.6165	-38.1501	-44.4888	-49.6969	-53.852	-57.0399	-59.3508	-60.8759	-61.7053	-61.926	-61.6206	-60.8663	-59.7347	-58.291	-56.5946	-54.6984	-52.6496	-50.4898	-48.2553	-45.9774	-43.683	-41.395	-39.1325	-36.9111	-34.7438	-32.6408	-30.61	-28.6573
0	15.6143	41.0671	68.5132	93.2978	112.948	126.445	133.699	135.182	131.673	124.087	113.359	100.375	85.9323	70.7195	55.3106	40.1672	25.6475	12.0168	-0.539966	-11.9055	-22.0186	-30.8629	-38.4572	-44.8469	-50.0969	-54.2854	-57.499	-59.8284	-61.3658	-62.202	-62.4244	-62.1166	-61.3562	-60.2155	-58.7602	-57.0501	-55.1386	-53.0733	-50.8962	-48.6437	-46.3474	-44.0346	-41.7282	-39.4474	-37.2082	-35.0235	-32.9035	-30.8563	-28.888
0	15.7393	41.3957	69.0615	94.0444	113.852	127.457	134.769	136.263	132.727	125.081	114.266	101.178	86.62	71.2855	55.7532	40.4887	25.8528	12.1129	-0.544288	-12.0008	-22.1948	-31.1099	-38.765	-45.2058	-50.4979	-54.7199	-57.9592	-60.3073	-61.857	-62.6998	-62.924	-62.6137	-61.8472	-60.6974	-59.2305	-57.5067	-55.5799	-53.4981	-51.3035	-49.033	-46.7184	-44.387	-42.0622	-39.7631	-37.506	-35.3037	-33.1668	-31.1033	-29.1192
0	15.8645	41.7252	69.6111	94.7928	114.758	128.471	135.841	137.348	133.783	126.076	115.176	101.984	87.3093	71.8528	56.1969	40.8109	26.0585	12.2093	-0.548619	-12.0963	-22.3715	-31.3575	-39.0735	-45.5656	-50.8997	-55.1554	-58.4204	-60.7872	-62.3492	-63.1987	-63.4248	-63.112	-62.3394	-61.1804	-59.7018	-57.9643	-56.0222	-53.9238	-51.7118	-49.4232	-47.0901	-44.7403	-42.3969	-40.0796	-37.8045	-35.5847	-33.4308	-31.3508	-29.3509
0	15.9901	42.0554	70.162	95.543	115.666	129.488	136.916	138.435	134.842	127.074	116.087	102.791	88.0002	72.4214	56.6416	41.1338	26.2647	12.306	-0.552961	-12.192	-22.5485	-31.6056	-39.3827	-45.9262	-51.3025	-55.5918	-58.8827	-61.2682	-62.8426	-63.6989	-63.9267	-63.6114	-62.8328	-61.6646	-60.1743	-58.423	-56.4655	-54.3506	-52.121	-49.8143	-47.4628	-45.0943	-42.7324	-40.3967	-38.1036	-35.8663	-33.6953	-31.5989	-29.5832
0	16.1159	42.3863	70.7141	96.2949	116.577	130.507	137.994	139.524	135.903	128.074	117.001	103.6	88.6928	72.9913	57.0874	41.4576	26.4714	12.4028	-0.557312	-12.288	-22.726	-31.8544	-39.6926	-46.2876	-51.7063	-56.0293	-59.3461	-61.7504	-63.3372	-64.2002	-64.4298	-64.112	-63.3272	-62.1498	-60.6478	-58.8828	-56.9099	-54.7783	-52.5312	-50.2063	-47.8363	-45.4492	-43.0687	-40.7147	-38.4035	-36.1486	-33.9605	-31.8476	-29.816
0	16.242	42.7181	71.2676	97.0485	117.489	131.528	139.074	140.616	136.967	129.076	117.916	104.41	89.3869	73.5626	57.5341	41.782	26.6786	12.4999	-0.561674	-12.3842	-22.9038	-32.1037	-40.0033	-46.6498	-52.1109	-56.4678	-59.8106	-62.2337	-63.8329	-64.7026	-64.934	-64.6138	-63.8229	-62.6362	-61.1225	-59.3436	-57.3553	-55.207	-52.9423	-50.5992	-48.2107	-45.8049	-43.4058	-41.0333	-38.704	-36.4315	-34.2263	-32.0968	-30.0493
0	16.3685	43.0505	71.8223	97.8039	118.404	132.552	140.156	141.711	138.033	130.081	118.834	105.223	90.0827	74.1352	57.982	42.1072	26.8862	12.5972	-0.566046	-12.4806	-23.0821	-32.3536	-40.3146	-47.013	-52.5165	-56.9074	-60.2761	-62.7181	-64.3297	-65.2062	-65.4395	-65.1167	-64.3196	-63.1238	-61.5982	-59.8055	-57.8017	-55.6367	-53.3544	-50.9931	-48.5859	-46.1614	-43.7436	-41.3527	-39.0053	-36.715	-34.4927	-32.3467	-30.2832
0	16.4952	43.3838	72.3783	98.561	119.32	133.578	141.241	142.808	139.101	131.088	119.754	106.038	90.78	74.709	58.4308	42.4332	27.0944	12.6947	-0.570428	-12.5772	-23.2608	-32.604	-40.6267	-47.3769	-52.9231	-57.3479	-60.7427	-63.2036	-64.8277	-65.711	-65.946	-65.6208	-64.8175	-63.6124	-62.0751	-60.2685	-58.2492	-56.0674	-53.7674	-51.3878	-48.9621	-46.5188	-44.0823	-41.6728	-39.3073	-36.9993	-34.7597	-32.5971	-30.5177
0	16.6222	43.7178	72.9356	99.3199	120.239	134.607	142.328	143.907	140.172	132.097	120.676	106.854	91.479	75.2843	58.8807	42.7599	27.303	12.7924	-0.57482	-12.674	-23.4399	-32.855	-40.9395	-47.7417	-53.3306	-57.7894	-61.2104	-63.6902	-65.3269	-66.2169	-66.4538	-66.126	-65.3166	-64.1022	-62.553	-60.7325	-58.6977	-56.4991	-54.1814	-51.7835	-49.339	-46.877	-44.4217	-41.9937	-39.6099	-37.2841	-35.0273	-32.848	-30.7526
0	16.7495	44.0526	73.4941	100.081	121.16	135.638	143.418	145.009	141.246	133.109	121.6	107.672	92.1795	75.8608	59.3316	43.0874	27.5121	12.8904	-0.579222	-12.7711	-23.6194	-33.1066	-41.253	-48.1073	-53.739	-58.232	-61.6792	-64.178	-65.8271	-66.724	-66.9627	-66.6324	-65.8168	-64.5931	-63.0321	-61.1976	-59.1472	-56.9318	-54.5963	-52.18	-49.7169	-47.2359	-44.7618	-42.3153	-39.9132	-37.5697	-35.2956	-33.0996	-30.9881
0	16.8771	44.3882	74.0539	100.843	122.083	136.671	144.511	146.114	142.322	134.123	122.527	108.492	92.8817	76.4387	59.7836	43.4156	27.7216	12.9886	-0.583634	-12.8683	-23.7993	-33.3588	-41.5673	-48.4737	-54.1483	-58.6756	-62.149	-64.6668	-66.3286	-67.2323	-67.4728	-67.14	-66.3181	-65.0851	-63.5122	-61.6638	-59.5977	-57.3654	-55.0122	-52.5775	-50.0956	-47.5958	-45.1028	-42.6376	-40.2173	-37.8558	-35.5644	-33.3517	-31.2242
0	17.0049	44.7245	74.615	101.607	123.008	137.706	145.606	147.221	143.4	135.139	123.455	109.315	93.5855	77.0178	60.2366	43.7445	27.9317	13.087	-0.588056	-12.9658	-23.9796	-33.6116	-41.8822	-48.841	-54.5586	-59.1202	-62.6199	-65.1568	-66.8311	-67.7417	-67.984	-67.6487	-66.8206	-65.5783	-63.9934	-62.131	-60.0493	-57.8001	-55.429	-52.9759	-50.4752	-47.9564	-45.4446	-42.9607	-40.522	-38.1427	-35.8339	-33.6044	-31.4608
0	17.1331	45.0616	75.1774	102.373	123.935	138.744	146.703	148.331	144.481	136.157	124.386	110.138	94.2908	77.5983	60.6906	44.0743	28.1422	13.1856	-0.592489	-13.0636	-24.1604	-33.8649	-42.1979	-49.2091	-54.9698	-59.5658	-63.0919	-65.6479	-67.3349	-68.2523	-68.4964	-68.1586	-67.3243	-66.0726	-64.4758	-62.5993	-60.5019	-58.2358	-55.8468	-53.3752	-50.8556	-48.3179	-45.7871	-43.2845	-40.8274	-38.4302	-36.104	-33.8577	-31.6979
0	17.2616	45.3995	75.7411	103.14	124.864	139.785	147.803	149.443	145.564	137.178	125.318	110.964	94.9978	78.1802	61.1456	44.4047	28.3532	13.2845	-0.596931	-13.1615	-24.3415	-34.1189	-42.5143	-49.5781	-55.382	-60.0124	-63.5649	-66.1401	-67.8397	-68.7641	-69.01	-68.6696	-67.8291	-66.568	-64.9592	-63.0687	-60.9556	-58.6724	-56.2655	-53.7754	-51.2369	-48.6801	-46.1304	-43.609	-41.1335	-38.7183	-36.3747	-34.1116	-31.9356
0	17.3903	45.7381	76.3061	103.91	125.795	140.827	148.906	150.557	146.65	138.201	126.253	111.792	95.7064	78.7633	61.6017	44.7359	28.5647	13.3836	-0.601383	-13.2597	-24.5231	-34.3733	-42.8314	-49.9479	-55.7951	-60.46	-64.0391	-66.6335	-68.3458	-69.277	-69.5248	-69.1818	-68.335	-67.0645	-65.4437	-63.5391	-61.4102	-59.11	-56.6852	-54.1765	-51.6191	-49.0432	-46.4745	-43.9343	-41.4404	-39.0071	-36.646	-34.366	-32.1738
0	17.5194	46.0775	76.8723	104.681	126.729	141.872	150.011	151.675	147.738	139.227	127.19	112.621	96.4166	79.3478	62.0588	45.0679	28.7767	13.4829	-0.605846	-13.3581	-24.7051	-34.6284	-43.1492	-50.3185	-56.2091	-60.9087	-64.5143	-67.1279	-68.8529	-69.791	-70.0407	-69.6952	-68.8421	-67.5622	-65.9294	-64.0106	-61.8659	-59.5487	-57.1059	-54.5785	-52.0021	-49.4072	-46.8193	-44.2603	-41.7479	-39.2966	-36.918	-34.621	-32.4125
0	17.6487	46.4177	77.4398	105.454	127.664	142.92	151.118	152.794	148.829	140.255	128.129	113.453	97.1284	79.9336	62.517	45.4006	28.9891	13.5824	-0.610319	-13.4567	-24.8874	-34.8841	-43.4678	-50.69	-56.6241	-61.3583	-64.9906	-67.6235	-69.3612	-70.3063	-70.5577	-70.2097	-69.3503	-68.0609	-66.4161	-64.4832	-62.3226	-59.9883	-57.5274	-54.9814	-52.3861	-49.7719	-47.165	-44.587	-42.0561	-39.5867	-37.1905	-34.8766	-32.6518
0	17.7783	46.7586	78.0086	106.228	128.602	143.969	152.228	153.917	149.922	141.285	129.07	114.286	97.8418	80.5207	62.9762	45.7341	29.202	13.6822	-0.614801	-13.5555	-25.0702	-35.1403	-43.7871	-51.0623	-57.04	-61.809	-65.4679	-68.1202	-69.8707	-70.8227	-71.076	-70.7254	-69.8597	-68.5608	-66.9039	-64.9568	-62.7804	-60.4289	-57.95	-55.3853	-52.7708	-50.1375	-47.5114	-44.9145	-42.365	-39.8774	-37.4637	-35.1328	-32.8916
0	17.9083	47.1003	78.5787	107.004	129.542	145.021	153.341	155.041	151.018	142.317	130.013	115.121	98.5568	81.1091	63.4364	46.0683	29.4154	13.7822	-0.619294	-13.6546	-25.2534	-35.3971	-44.107	-51.4355	-57.4568	-62.2607	-65.9463	-68.618	-70.3813	-71.3402	-71.5954	-71.2423	-70.3702	-69.0619	-67.3928	-65.4315	-63.2392	-60.8705	-58.3735	-55.79	-53.1565	-50.5039	-47.8586	-45.2428	-42.6746	-40.1688	-37.7374	-35.3895	-33.132
0	18.0385	47.4428	79.15	107.782	130.484	146.076	154.456	156.169	152.116	143.352	130.958	115.958	99.2734	81.6988	63.8976	46.4032	29.6293	13.8824	-0.623797	-13.7539	-25.4371	-35.6544	-44.4277	-51.8095	-57.8746	-62.7134	-66.4258	-69.1169	-70.893	-71.8589	-72.116	-71.7603	-70.8819	-69.564	-67.8828	-65.9072	-63.699	-61.3131	-58.7979	-56.1957	-53.543	-50.8711	-48.2066	-45.5717	-42.9848	-40.4609	-38.0118	-35.6468	-33.3729
0	18.169	47.786	79.7226	108.562	131.428	147.133	155.573	157.299	153.216	144.389	131.906	116.797	99.9916	82.2899	64.3599	46.739	29.8437	13.9828	-0.62831	-13.8534	-25.6211	-35.9124	-44.7492	-52.1843	-58.2933	-63.1671	-66.9064	-69.617	-71.4059	-72.3788	-72.6377	-72.2794	-71.3947	-70.0673	-68.3739	-66.384	-64.1598	-61.7567	-59.2233	-56.6022	-53.9303	-51.2391	-48.5554	-45.9014	-43.2958	-40.7536	-38.2868	-35.9047	-33.6143
0	18.2998	48.13	80.2965	109.344	132.374	148.192	156.693	158.431	154.319	145.429	132.855	117.638	100.711	82.8823	64.8232	47.0754	30.0585	14.0835	-0.632833	-13.9531	-25.8055	-36.1709	-45.0713	-52.56	-58.7129	-63.6218	-67.388	-70.1181	-71.9199	-72.8999	-73.1606	-72.7998	-71.9086	-70.5717	-68.8662	-66.8619	-64.6217	-62.2012	-59.6496	-57.0097	-54.3186	-51.608	-48.9049	-46.2319	-43.6075	-41.047	-38.5625	-36.1632	-33.8563
0	18.4308	48.4748	80.8717	110.127	133.322	149.253	157.815	159.566	155.425	146.471	133.807	118.481	101.433	83.476	65.2876	47.4126	30.2738	14.1844	-0.637366	-14.0531	-25.9904	-36.43	-45.3942	-52.9365	-59.1335	-64.0776	-67.8708	-70.6204	-72.4351	-73.4221	-73.6847	-73.3212	-72.4237	-71.0772	-69.3595	-67.3409	-65.0846	-62.6468	-60.0769	-57.4181	-54.7077	-51.9777	-49.2552	-46.563	-43.9199	-41.341	-38.8387	-36.4223	-34.0988
0	18.5622	48.8204	81.4482	110.912	134.272	150.317	158.94	160.703	156.533	147.515	134.761	119.325	102.156	84.071	65.7529	47.7506	30.4896	14.2855	-0.64191	-14.1532	-26.1757	-36.6897	-45.7177	-53.3138	-59.555	-64.5343	-68.3546	-71.1238	-72.9515	-73.9454	-74.2099	-73.8439	-72.94	-71.5839	-69.8539	-67.8209	-65.5485	-63.0934	-60.5051	-57.8274	-55.0976	-52.3482	-49.6063	-46.8949	-44.2329	-41.6357	-39.1155	-36.6819	-34.3419
0	18.6939	49.1667	82.0259	111.699	135.225	151.384	160.068	161.843	157.643	148.561	135.717	120.172	102.881	84.6674	66.2194	48.0893	30.7059	14.3868	-0.646463	-14.2536	-26.3613	-36.95	-46.042	-53.692	-59.9775	-64.9921	-68.8394	-71.6283	-73.4689	-74.47	-74.7363	-74.3677	-73.4574	-72.0916	-70.3494	-68.302	-66.0135	-63.5409	-60.9343	-58.2376	-55.4885	-52.7195	-49.9582	-47.2276	-44.5467	-41.9311	-39.393	-36.9421	-34.5855
[truncated: 539 more rows]
[truncated: 551 more columns]
