# Supplementary material for: Two-Time Scale Virtual Sensor Design for Vibration Observation of a Translational Flexible-Link Manipulator Based on Singular Perturbation and Differential Games
Source: Sensors (Basel). 2016 Oct 28;16(11):1804. doi: 10.3390/s16111804 (PMC5134463; doi:10.3390/s16111804)
Supplement: Supplementary file 1 [file sensors-16-01804-s001.zip › Additional data/Figure_8 Base displacement and velocity observation.xlsx]

## Sheet: base displacement observation
time(s)	experiment(mm)	observation(mm)
0	0	300
0.004	0.00025	120.642
0.008	0.0005	26.9506
0.012	4.23516e-19	-18.0654
0.016	0.00025	-36.3178
0.02	0.0005	-40.5609
0.024	0.0005	-38.0483
0.028	0.00075	-32.7734
0.032	0.003	-26.8299
0.036	0.0095	-21.2301
0.04	0.02375	-16.3897
0.044	0.0515	-12.4082
0.048	0.0845	-9.23724
0.052	0.11325	-6.77214
0.056	0.138	-4.89167
0.06	0.166	-3.47557
0.064	0.2025	-2.41524
0.068	0.249	-1.62086
0.072	0.303	-1.0223
0.076	0.35725	-0.568971
0.08	0.40725	-0.225902
0.084	0.4585	0.0346742
0.088	0.52175	0.239784
0.092	0.594	0.410877
0.096	0.66775	0.5582
0.1	0.74325	0.687497
0.104	0.82175	0.804611
0.108	0.90125	0.91247
0.112	0.98725	1.01562
0.116	1.07775	1.11808
0.12	1.175	1.2218
0.124	1.2755	1.32831
0.128	1.37825	1.4364
0.132	1.4845	1.54669
0.136	1.59575	1.65945
0.14	1.71	1.77587
0.144	1.829	1.89543
0.148	1.95175	2.01882
0.152	2.08125	2.1469
0.156	2.21275	2.27946
0.16	2.34625	2.41515
0.164	2.4835	2.55329
0.168	2.626	2.69505
0.172	2.775	2.84222
0.176	2.927	2.99433
0.18	3.08025	3.1495
0.184	3.23675	3.30709
0.188	3.399	3.46855
0.192	3.5665	3.63483
0.196	3.7375	3.80549
0.2	3.912	3.98028
0.204	4.09025	4.15296
0.208	4.2725	4.32334
0.212	4.45775	4.49571
0.216	4.649	4.67282
0.22	4.844	4.8565
0.224	5.04175	5.04601
0.228	5.2445	5.24105
0.232	5.452	5.4423
0.236	5.66275	5.64908
0.24	5.87875	5.86115
0.244	6.0985	6.07863
0.248	6.32125	6.30044
0.252	6.5495	6.5268
0.256	6.78125	6.75784
0.26	7.01675	6.99297
0.264	7.2565	7.23232
0.268	7.4995	7.47552
0.272	7.746	7.72233
0.276	7.99775	7.97326
0.28	8.2525	8.22838
0.284	8.51075	8.487
0.288	8.77125	8.74865
0.292	9.03625	9.01351
0.296	9.3065	9.28262
0.3	9.5815	9.55661
0.304	9.86	9.835
0.308	10.1418	10.1171
0.312	10.428	10.4032
0.316	10.7193	10.6935
0.32	11.0158	10.9889
0.324	11.3163	11.2892
0.328	11.6203	11.5936
0.332	11.928	11.902
0.336	12.2398	12.214
0.34	12.5552	12.53
0.344	12.8745	12.8496
0.348	13.197	13.1728
0.352	13.5235	13.4997
0.356	13.852	13.8295
0.36	14.1847	14.1624
0.364	14.5218	14.499
0.368	14.8643	14.8399
0.372	15.2118	15.186
0.376	15.563	15.5371
0.38	15.917	15.8919
0.384	16.2763	16.2505
0.388	16.6417	16.6142
0.392	17.0125	16.9837
0.396	17.3863	17.3582
0.4	17.7608	17.7355
0.404	18.1373	18.1147
0.408	18.5177	18.4961
0.412	18.9025	18.8806
0.416	19.2915	19.2691
0.42	19.6855	19.6619
0.424	20.0828	20.059
0.428	20.482	20.4594
0.432	20.8828	20.8621
0.436	21.2843	21.2663
0.44	21.6867	21.6713
0.444	22.0885	22.0765
0.448	22.4895	22.4808
0.452	22.889	22.8838
0.456	23.2875	23.2852
0.46	23.685	23.6849
0.464	24.0825	24.0833
0.468	24.4808	24.4813
0.472	24.8805	24.8798
0.476	25.2802	25.2791
0.48	25.6805	25.6791
0.484	26.082	26.0797
0.488	26.4833	26.481
0.492	26.8852	26.8829
0.496	27.2868	27.2848
0.5	27.6878	27.6865
0.504	28.0875	28.0877
0.508	28.486	28.4878
0.512	28.8837	28.8864
0.516	29.2817	29.2842
0.52	29.6805	29.6822
0.524	30.0802	30.0808
0.528	30.4805	30.4802
0.532	30.8812	30.8801
0.536	31.2827	31.2809
0.54	31.6845	31.6823
0.544	32.0865	32.0844
0.548	32.4873	32.4863
0.552	32.887	32.8873
0.556	33.2858	33.2873
0.56	33.684	33.6861
0.564	34.0825	34.0845
0.568	34.481	34.4828
0.572	34.8805	34.8813
0.576	35.28	35.2803
0.58	35.681	35.6801
0.584	36.0825	36.0807
0.588	36.4838	36.4819
0.592	36.8858	36.8837
0.596	37.2875	37.2858
0.6	37.6885	37.6877
0.604	38.0873	38.0884
0.608	38.485	38.4875
0.612	38.8833	38.8858
0.616	39.2828	39.2842
0.62	39.6823	39.683
0.624	40.0815	40.0821
0.628	40.4815	40.4815
0.632	40.8818	40.8812
0.636	41.2825	41.2816
0.64	41.6848	41.6827
0.644	42.0863	42.0844
0.648	42.487	42.486
0.652	42.8875	42.8872
0.656	43.2865	43.2875
0.66	43.6838	43.6865
0.664	44.0813	44.0843
0.668	44.4798	44.4819
0.672	44.8798	44.8802
0.676	45.2808	45.2797
0.68	45.6813	45.68
0.684	46.0815	46.0806
0.688	46.4825	46.4812
0.692	46.8845	46.8825
0.696	47.2863	47.2843
0.7	47.6873	47.6862
0.704	48.0873	48.0874
0.708	48.4858	48.4875
0.712	48.8833	48.8861
0.716	49.2818	49.284
0.72	49.6808	49.6822
0.724	50.0808	50.081
0.728	50.4805	50.4804
0.732	50.881	50.8803
0.736	51.2823	51.2808
0.74	51.6843	51.6821
0.744	52.0858	52.0839
0.748	52.4868	52.4855
0.752	52.887	52.8868
0.756	53.2868	53.2875
0.76	53.6845	53.6868
0.764	54.0818	54.0847
0.768	54.48	54.4823
0.772	54.8805	54.8808
0.776	55.2813	55.2805
0.78	55.6815	55.6807
0.784	56.082	56.081
0.788	56.4828	56.4815
0.792	56.8848	56.8829
0.796	57.2873	57.285
0.8	57.688	57.6871
0.804	58.0873	58.0881
0.808	58.4858	58.4877
0.812	58.8833	58.8861
0.816	59.2813	59.2839
0.82	59.6808	59.682
0.824	60.0815	60.0813
0.828	60.482	60.4812
0.832	60.883	60.8817
0.836	61.2838	61.2826
0.84	61.6848	61.6836
0.844	62.086	62.0849
0.848	62.4873	62.4863
0.852	62.8878	62.8873
0.856	63.2868	63.2878
0.86	63.6848	63.6871
0.864	64.0823	64.0852
0.868	64.4815	64.4831
0.872	64.8815	64.8818
0.876	65.282	65.2814
0.88	65.6825	65.6816
0.884	66.083	66.0822
0.888	66.484	66.4829
0.892	66.8853	66.8838
0.896	67.2868	67.2852
0.9	67.6875	67.6867
0.904	68.0868	68.0874
0.908	68.4843	68.4866
0.912	68.8813	68.8845
0.916	69.28	69.282
0.92	69.68	69.6805
0.924	70.081	70.0801
0.928	70.4813	70.4802
0.932	70.8815	70.8807
0.936	71.2823	71.2812
0.94	71.6848	71.6823
0.944	72.0865	72.0844
0.948	72.4883	72.4867
0.952	72.888	72.8882
0.956	73.2863	73.2882
0.96	73.6838	73.6867
0.964	74.0818	74.0845
0.968	74.481	74.4825
0.972	74.881	74.8813
0.976	75.2815	75.2808
0.98	75.682	75.6811
0.984	76.083	76.0818
0.988	76.4843	76.4828
0.992	76.8858	76.8842
0.996	77.2868	77.2857
1	77.6868	77.6868
1.004	78.0863	78.0871
1.008	78.4848	78.4865
1.012	78.8828	78.8851
1.016	79.2808	79.2831
1.02	79.6803	79.6813
1.024	80.081	80.0806
1.028	80.482	80.4807
1.032	80.8833	80.8815
1.036	81.2848	81.2829
1.04	81.6855	81.6843
1.044	82.086	82.0855
1.048	82.4868	82.4865
1.052	82.8865	82.887
1.056	83.2858	83.2869
1.06	83.6843	83.6861
1.064	84.0823	84.0845
1.068	84.481	84.4827
1.072	84.8805	84.8812
1.076	85.281	85.2806
1.08	85.6825	85.6809
1.084	86.0838	86.0819
1.088	86.4845	86.4832
1.092	86.8855	86.8845
1.096	87.2865	87.2857
1.1	87.6865	87.6865
1.104	88.086	88.0868
1.108	88.4845	88.4863
1.112	88.8828	88.8849
1.116	89.282	89.2833
1.12	89.682	89.6822
1.124	90.0818	90.0818
1.128	90.481	90.4813
1.132	90.8808	90.8808
1.136	91.2813	91.2806
1.14	91.6835	91.6814
1.144	92.0858	92.0834
1.148	92.487	92.4854
1.152	92.886	92.8865
1.156	93.2843	93.2861
1.16	93.6828	93.6849
1.164	94.082	94.0835
1.168	94.4823	94.4826
1.172	94.882	94.8821
1.176	95.2815	95.2817
1.18	95.6808	95.6812
1.184	96.0813	96.0808
1.188	96.4823	96.4811
1.192	96.8843	96.8823
1.196	97.286	97.2842
1.2	97.6865	97.6858
1.204	98.0855	98.0864
1.208	98.4843	98.4859
1.212	98.8835	98.8849
1.216	99.2838	99.2842
1.22	99.6835	99.6839
1.224	100.083	100.083
1.228	100.482	100.483
1.232	100.882	100.882
1.236	101.283	101.282
1.24	101.684	101.683
1.244	102.085	102.084
1.248	102.486	102.485
1.252	102.886	102.886
1.256	103.285	103.286
1.26	103.683	103.685
1.264	104.082	104.083
1.268	104.482	104.482
1.272	104.883	104.882
1.276	105.283	105.283
1.28	105.683	105.683
1.284	106.083	106.083
1.288	106.483	106.483
1.292	106.885	106.884
1.296	107.287	107.285
1.3	107.686	107.686
1.304	108.085	108.086
1.308	108.484	108.485
1.312	108.883	108.884
1.316	109.283	109.283
1.32	109.682	109.682
1.324	110.082	110.082
1.328	110.483	110.482
1.332	110.884	110.883
1.336	111.284	111.283
1.34	111.684	111.684
1.344	112.085	112.084
1.348	112.486	112.485
1.352	112.885	112.885
1.356	113.284	113.285
1.36	113.683	113.685
1.364	114.083	114.084
1.368	114.483	114.483
1.372	114.882	114.882
1.376	115.282	115.282
1.38	115.682	115.682
1.384	116.082	116.082
1.388	116.484	116.482
1.392	116.885	116.884
1.396	117.286	117.285
1.4	117.686	117.686
1.404	118.085	118.086
1.408	118.484	118.486
1.412	118.883	118.885
1.416	119.283	119.284
1.42	119.682	119.683
1.424	120.082	120.082
1.428	120.482	120.482
1.432	120.882	120.882
1.436	121.282	121.282
1.44	121.684	121.682
1.444	122.085	122.084
1.448	122.486	122.485
1.452	122.885	122.886
1.456	123.284	123.285
1.46	123.684	123.685
1.464	124.084	124.085
1.468	124.484	124.484
1.472	124.884	124.884
1.476	125.283	125.284
1.48	125.682	125.683
1.484	126.083	126.082
1.488	126.484	126.483
1.492	126.885	126.884
1.496	127.285	127.284
1.5	127.685	127.685
1.504	128.084	128.085
1.508	128.484	128.485
1.512	128.883	128.884
1.516	129.283	129.284
1.52	129.683	129.683
1.524	130.083	130.083
1.528	130.482	130.482
1.532	130.882	130.882
1.536	131.282	131.282
1.54	131.684	131.683
1.544	132.084	132.083
1.548	132.485	132.484
1.552	132.885	132.885
1.556	133.285	133.285
1.56	133.685	133.685
1.564	134.083	134.085
1.568	134.483	134.484
1.572	134.882	134.883
1.576	135.282	135.283
1.58	135.683	135.682
1.584	136.082	136.082
1.588	136.482	136.482
1.592	136.882	136.882
1.596	137.284	137.282
1.6	137.685	137.684
1.604	138.086	138.085
1.608	138.486	138.486
1.612	138.884	138.886
1.616	139.282	139.284
1.62	139.682	139.683
1.624	140.083	140.082
1.628	140.483	140.483
1.632	140.882	140.883
1.636	141.281	141.282
1.64	141.681	141.681
1.644	142.083	142.082
1.648	142.485	142.483
1.652	142.887	142.885
1.656	143.287	143.286
1.66	143.685	143.687
1.664	144.083	144.085
1.668	144.482	144.484
1.672	144.883	144.883
1.676	145.284	145.283
1.68	145.684	145.683
1.684	146.082	146.083
1.688	146.481	146.482
1.692	146.882	146.881
1.696	147.285	147.282
1.7	147.687	147.685
1.704	148.088	148.087
1.708	148.486	148.487
1.712	148.883	148.886
1.716	149.282	149.284
1.72	149.682	149.683
1.724	150.083	150.083
1.728	150.484	150.483
1.732	150.884	150.884
1.736	151.283	151.284
1.74	151.683	151.683
1.744	152.084	152.083
1.748	152.486	152.484
1.752	152.886	152.885
1.756	153.285	153.286
1.76	153.684	153.685
1.764	154.083	154.084
1.768	154.483	154.483
1.772	154.882	154.883
1.776	155.281	155.282
1.78	155.681	155.682
1.784	156.082	156.081
1.788	156.482	156.481
1.792	156.883	156.882
1.796	157.285	157.283
1.8	157.685	157.684
1.804	158.085	158.085
1.808	158.485	158.485
1.812	158.884	158.885
1.816	159.283	159.285
1.82	159.683	159.684
1.824	160.082	160.083
1.828	160.482	160.482
1.832	160.882	160.882
1.836	161.282	161.282
1.84	161.683	161.682
1.844	162.084	162.082
1.848	162.485	162.484
1.852	162.886	162.885
1.856	163.286	163.286
1.86	163.685	163.686
1.864	164.083	164.085
1.868	164.482	164.484
1.872	164.881	164.882
1.876	165.282	165.282
1.88	165.683	165.682
1.884	166.083	166.082
1.888	166.482	166.482
1.892	166.883	166.883
1.896	167.285	167.283
1.9	167.687	167.685
1.904	168.087	168.087
1.908	168.486	168.487
1.912	168.884	168.886
1.916	169.282	169.284
1.92	169.682	169.683
1.924	170.083	170.083
1.928	170.483	170.483
1.932	170.882	170.883
1.936	171.281	171.282
1.94	171.682	171.682
1.944	172.085	172.083
1.948	172.487	172.485
1.952	172.888	172.887
1.956	173.286	173.287
1.96	173.684	173.687
1.964	174.082	174.085
1.968	174.482	174.483
1.972	174.882	174.882
1.976	175.282	175.282
1.98	175.682	175.682
1.984	176.082	176.082
1.988	176.482	176.482
1.992	176.884	176.882
1.996	177.286	177.284
2	177.687	177.686
2.004	178.087	178.087
2.008	178.485	178.487
2.012	178.883	178.884
2.016	179.282	179.272
2.02	179.681	179.658
2.024	180.08	180.043
2.028	180.477	180.429
2.032	180.869	180.815
2.036	181.258	181.199
2.04	181.644	181.581
2.044	182.027	181.961
2.048	182.406	182.338
2.052	182.78	182.712
2.056	183.148	183.082
2.06	183.512	183.446
2.064	183.872	183.806
2.068	184.228	184.161
2.072	184.581	184.514
2.076	184.93	184.862
2.08	185.274	185.207
2.084	185.615	185.547
2.088	185.952	185.883
2.092	186.285	186.216
2.096	186.616	186.546
2.1	186.942	186.872
2.104	187.264	187.195
2.108	187.583	187.513
2.112	187.897	187.828
2.116	188.206	188.138
2.12	188.509	188.443
2.124	188.809	188.743
2.128	189.105	189.038
2.132	189.398	189.331
2.136	189.688	189.619
2.14	189.973	189.904
2.144	190.253	190.185
2.148	190.53	190.462
2.152	190.803	190.734
2.156	191.073	191.004
2.16	191.338	191.269
2.164	191.601	191.531
2.168	191.858	191.789
2.172	192.113	192.044
2.176	192.362	192.294
2.18	192.607	192.539
2.184	192.848	192.781
2.188	193.086	193.018
2.192	193.319	193.251
2.196	193.548	193.48
2.2	193.771	193.705
2.204	193.991	193.924
2.208	194.208	194.14
2.212	194.421	194.355
2.216	194.63	194.573
2.22	194.836	194.792
2.224	195.036	195.006
2.228	195.233	195.215
2.232	195.428	195.419
2.236	195.617	195.616
2.24	195.801	195.808
2.244	195.983	195.994
2.248	196.16	196.175
2.252	196.334	196.351
2.256	196.504	196.523
2.26	196.67	196.69
2.264	196.831	196.853
2.268	196.988	197.011
2.272	197.142	197.165
2.276	197.292	197.316
2.28	197.436	197.461
2.284	197.577	197.602
2.288	197.714	197.739
2.292	197.848	197.873
2.296	197.977	198.002
2.3	198.101	198.127
2.304	198.221	198.247
2.308	198.339	198.364
2.312	198.453	198.478
2.316	198.562	198.587
2.32	198.665	198.692
2.324	198.765	198.792
2.328	198.863	198.888
2.332	198.959	198.982
2.336	199.049	199.073
2.34	199.133	199.159
2.344	199.21	199.239
2.348	199.286	199.313
2.352	199.362	199.386
2.356	199.433	199.456
2.36	199.5	199.523
2.364	199.561	199.586
2.368	199.615	199.643
2.372	199.667	199.694
2.376	199.718	199.742
2.38	199.764	199.789
2.384	199.803	199.829
2.388	199.839	199.865
2.392	199.876	199.899
2.396	199.908	199.93
2.4	199.933	199.957
2.404	199.952	199.979
2.408	199.964	199.993
2.412	199.975	200.003
2.416	199.986	200.011
2.42	199.996	200.017
2.424	200.001	200.022
2.428	200.002	200.023
2.432	200.002	200.021
2.436	200.002	200.018
2.44	200.002	200.015
2.444	200.002	200.012
2.448	200.002	200.01
2.452	200.002	200.008
2.456	200.002	200.007
2.46	200.002	200.005
2.464	200.002	200.004
2.468	200.002	200.004
2.472	200.002	200.003
2.476	200.002	200.003
2.48	200.001	200.002
2.484	200.001	200.002
2.488	200.001	200.002
2.492	200.001	200.002
2.496	200.001	200.002
2.5	200.001	200.002
2.504	200.001	200.002
2.508	200.001	200.002
2.512	200.001	200.001
2.516	200.001	200.001
2.52	200.001	200.001
2.524	200.001	200.001
2.528	200.001	200.001
2.532	200.001	200.001
2.536	200.001	200.001
2.54	200.001	200.001
2.544	200.001	200.001
2.548	200.001	200.001
2.552	200.001	200.001
2.556	200	200.001
2.56	200	200.001
2.564	200	200
2.568	200	200
2.572	200	200
2.576	200	200
2.58	200	200
2.584	200	200
2.588	200	200
2.592	200	200
2.596	200	200
2.6	200	200
2.604	200	200
2.608	200	200
2.612	200	200
2.616	200	200
2.62	200	200
2.624	200	200
2.628	200	200
2.632	200	200
2.636	200	200
2.64	200	200
2.644	200	200
2.648	200	200
2.652	200	200
2.656	200	200
2.66	200	200
2.664	200	200
2.668	200	200
2.672	200	200
2.676	200	200
2.68	200	200
2.684	200	200
2.688	200	200
2.692	200	200
2.696	200	200
2.7	200	200
2.704	200	200
2.708	200	200
2.712	200	200
2.716	200	200
2.72	200	200
2.724	200	200
2.728	200	200
2.732	200	200
2.736	200	200
2.74	200	200
2.744	200	200
2.748	200	200
2.752	200	200
2.756	200	200
2.76	200	200
2.764	200	200
2.768	200	200
2.772	200	200
2.776	200	200
2.78	200	200
2.784	200	200
2.788	200	200
2.792	200	200
2.796	200	200
2.8	200	200
2.804	200	200
2.808	200	200
2.812	200	200
2.816	200	200
2.82	200	200
2.824	200	200
2.828	200	200
2.832	200	200
2.836	200	200
2.84	200	200
2.844	200	200
2.848	200	200
2.852	200	200
2.856	200	200
2.86	200	200
2.864	200	200
2.868	200	200
2.872	200	200
2.876	200	200
2.88	200	200
2.884	200	200
2.888	200	200
2.892	200	200
2.896	200	200
2.9	200	200
2.904	200	200
2.908	200	200
2.912	200	200
2.916	200	200
2.92	200	200
2.924	200	200
2.928	200	200
2.932	200	200
2.936	200	200
2.94	200	200
2.944	200	200
2.948	200	200
2.952	200	200
2.956	200	200
2.96	200	200
2.964	200	200
2.968	200	200
2.972	200	200
2.976	200	200
2.98	200	200
2.984	200	200
2.988	200	200
2.992	200	200
2.996	200	200
3	200	200
3.004	200	200
3.008	200	200
3.012	200	200
3.016	200	200
3.02	200	200
3.024	200	200
3.028	200	200
3.032	200	200
3.036	200	200
3.04	200	200
3.044	200	200
3.048	200	200
3.052	200	200
3.056	200	200
3.06	200	200
3.064	200	200
3.068	200	200
3.072	200	200
3.076	200	200
3.08	200	200
3.084	200	200
3.088	200	200
3.092	200	200
3.096	200	200
3.1	200	200
3.104	200	200
3.108	200	200
3.112	200	200
3.116	200	200
3.12	200	200
3.124	200	200
3.128	200	200
3.132	200	200
3.136	200	200
3.14	200	200
3.144	200	200
3.148	200	200
3.152	200	200
3.156	200	200
3.16	200	200
3.164	200	200
3.168	200	200
3.172	200	200
3.176	200	200
3.18	200	200
3.184	200	200
3.188	200	200
3.192	200	200
3.196	200	200
3.2	200	200

## Sheet: base speed observation
time(s)	experiment(mm)	observation(mm)
0	0	0
0.004	-0.5	-5.56648
0.008	0	1.79789
0.012	0	1.78498
0.016	0.5	1.88726
0.02	0	1.90515
0.024	0	1.86949
0.028	0.5	1.95182
0.032	1	2.42198
0.036	2	3.46144
0.04	5.5	5.52379
0.044	8	8.81354
0.048	8	10.0554
0.052	6.5	9.02281
0.056	6	8.08716
0.06	8	8.93836
0.064	10	10.9812
0.068	13	13.547
0.072	14	15.3324
0.076	13.5	15.4584
0.08	12.5	14.3904
0.084	14	14.777
0.088	17.5	17.7054
0.092	18	19.8844
0.096	18.5	20.3163
0.1	19.5	20.7933
0.104	19.5	21.4206
0.108	20.5	21.7597
0.112	22.5	23.3942
0.116	23.5	24.4866
0.12	25	26.163
0.124	25	26.9792
0.128	26.5	27.5821
0.132	27	28.4086
0.136	28.5	29.7176
0.14	29	30.4301
0.144	30	31.5731
0.148	31.5	32.579
0.152	32.5	34.2081
0.156	33.5	34.8052
0.16	33.5	35.1865
0.164	35	36.2157
0.168	37	37.5361
0.172	38	39.1066
0.176	38	39.8149
0.18	38.5	40.2103
0.184	40.5	41.0062
0.188	41	42.3961
0.192	42	43.7103
0.196	43	44.5996
0.2	44	45.4964
0.204	45.5	44.6995
0.208	46	45.502
0.212	46.5	46.3228
0.216	48	47.8072
0.22	49	48.7199
0.224	49.5	49.419
0.228	51	50.6992
0.232	52	51.9121
0.236	53.5	52.7451
0.24	54.5	53.9836
0.244	55	54.9735
0.248	56.5	55.7468
0.252	58	57.0423
0.256	58.5	57.9349
0.26	59.5	58.8925
0.264	60	59.8574
0.268	61	60.7803
0.272	62	61.6179
0.276	63.5	62.9282
0.28	64	63.6985
0.284	64.5	64.5176
0.288	65.5	65.1398
0.292	66.5	66.3207
0.296	68	67.5509
0.3	69	68.6951
0.304	70	69.6501
0.308	71.5	70.4238
0.312	72	71.5396
0.316	73.5	72.8023
0.32	74.5	74.1599
0.324	75.5	75.1144
0.328	76.5	76.024
0.332	77	76.9747
0.336	78.5	77.9075
0.34	79.5	78.8423
0.344	80	79.7671
0.348	81	80.6294
0.352	82	81.5861
0.356	83	82.1386
0.36	83.5	83.1351
0.364	84.5	84.2593
0.368	86.5	85.6918
0.372	87.5	86.8488
0.376	88	87.757
0.38	89	88.5038
0.384	90.5	89.7871
0.388	92.5	91.3758
0.392	93	92.7011
0.396	93.5	93.4213
0.4	93.5	93.6103
0.404	94.5	94.1177
0.408	95.5	95.1333
0.412	97	96.183
0.416	98	97.2348
0.42	99	98.4707
0.424	99.5	99.3112
0.428	100	99.8013
0.432	100.5	100.201
0.436	100.5	100.341
0.44	100.5	100.605
0.444	100	100.436
0.448	100	100.229
0.452	100	99.9115
0.456	99	99.5579
0.46	99	99.418
0.464	100	99.4207
0.468	99.5	99.5478
0.472	100	99.9088
0.476	100.5	100.007
0.48	100	100.04
0.484	100	100.348
0.488	100.5	100.347
0.492	100.5	100.42
0.496	100.5	100.41
0.5	100.5	100.264
0.504	100	99.9508
0.508	99	99.559
0.512	99.5	99.5014
0.516	99.5	99.5143
0.52	100	99.7473
0.524	99.5	99.8957
0.528	100	100.046
0.532	100.5	100.234
0.536	100.5	100.392
0.54	101	100.433
0.544	101	100.507
0.548	99.5	100.124
0.552	100	99.9187
0.556	99.5	99.7153
0.56	100	99.5935
0.564	100	99.6876
0.568	100	99.6312
0.572	100	99.8245
0.576	100	99.8451
0.58	100	100.228
0.584	100	100.32
0.588	100.5	100.321
0.592	100.5	100.493
0.596	100	100.418
0.6	100	100.204
0.604	99.5	99.7268
0.608	100	99.4456
0.612	99.5	99.5352
0.616	99.5	99.8478
0.62	99.5	99.9367
0.624	100	99.8522
0.628	100	99.9823
0.632	100.5	100.084
0.636	100	100.19
0.64	100.5	100.525
0.644	100.5	100.416
0.648	100	100.217
0.652	100	100.097
0.656	100	99.8068
0.66	99.5	99.354
0.664	99.5	99.3707
0.668	99.5	99.6311
0.672	100.5	100.02
0.676	100.5	100.235
0.68	100.5	100.145
0.684	100	100.044
0.688	100	100.262
0.692	100	100.483
0.696	100.5	100.477
0.7	100.5	100.241
0.704	99.5	99.9637
0.708	99.5	99.6187
0.712	99.5	99.4554
0.716	99.5	99.599
0.72	100.5	99.7718
0.724	100.5	100.013
0.728	100	99.9535
0.732	100	100.086
0.736	100.5	100.384
0.74	100.5	100.449
0.744	100.5	100.363
0.748	100.5	100.26
0.752	100	100.062
0.756	99.5	99.8577
0.76	99	99.4433
0.764	99.5	99.3742
0.768	100	99.5805
0.772	100	100.119
0.776	100.5	100.178
0.78	100	100.107
0.784	100	100.118
0.788	100.5	100.214
0.792	100.5	100.49
0.796	100.5	100.587
0.8	100	100.161
0.804	99.5	99.8115
0.808	99.5	99.5997
0.812	99.5	99.4179
0.816	99.5	99.4984
0.82	100.5	99.9024
0.824	100	100.109
0.828	100	100.153
0.832	100	100.206
0.836	100.5	100.192
0.84	100.5	100.277
0.844	100	100.248
0.848	100.5	100.279
0.852	100.5	100.194
0.856	99.5	99.7671
0.86	99.5	99.4868
0.864	99.5	99.3754
0.868	100	99.8256
0.872	100	100.058
0.876	100	100.117
0.88	100	100.106
0.884	100	100.091
0.888	100	100.202
0.892	100.5	100.365
0.896	100.5	100.411
0.9	100	100.217
0.904	99.5	99.7788
0.908	99.5	99.3758
0.912	99.5	99.2969
0.916	100	99.7118
0.92	100	99.9782
0.924	100	100.198
0.928	100.5	100.105
0.932	100	100.043
0.936	100.5	100.234
0.94	100.5	100.615
0.944	101	100.469
0.948	100.5	100.425
0.952	100	99.9442
0.956	99.5	99.5557
0.96	99.5	99.4162
0.964	99.5	99.4983
0.968	100	99.782
0.972	100	100.054
0.976	100	100.117
0.98	100	100.106
0.984	100	100.239
0.988	100.5	100.292
0.992	100.5	100.344
0.996	100.5	100.234
1	99.5	99.9635
1.004	99.5	99.8162
1.008	99.5	99.6737
1.012	99.5	99.5091
1.016	99.5	99.5014
1.02	100.5	99.9024
1.024	100	100.171
1.028	100	100.268
1.032	100.5	100.369
1.036	100.5	100.349
1.04	100	100.176
1.044	100	100.107
1.048	100.5	100.211
1.052	100	99.9854
1.056	99.5	99.7572
1.06	99.5	99.6716
1.064	99.5	99.509
1.068	100	99.6711
1.072	100	99.8878
1.076	100	100.146
1.08	100	100.354
1.084	100.5	100.372
1.088	100	100.179
1.092	100	100.255
1.096	100	100.308
1.1	100	100.016
1.104	100	99.8904
1.108	100	99.6747
1.112	99.5	99.5332
1.116	100	99.8447
1.12	100	100.021
1.124	99.5	99.9327
1.128	100	99.8493
1.132	99.5	99.8989
1.136	100.5	100.129
1.14	101	100.556
1.144	100.5	100.542
1.148	100	100.271
1.152	100	99.7645
1.156	99.5	99.5475
1.16	99.5	99.6506
1.164	100	99.8264
1.168	99.5	100.01
1.172	100	99.9774
1.176	100	99.8523
1.18	99.5	99.7624
1.184	100.5	100.184
1.188	100.5	100.243
1.192	100.5	100.49
1.196	100	100.356
1.2	100	100.113
1.204	100	99.7454
1.208	99.5	99.6582
1.212	100	99.8011
1.216	100.5	100.076
1.22	100	99.9557
1.224	99.5	99.7679
1.228	100	99.8416
1.232	100	99.9821
1.236	100	100.26
1.24	100.5	100.221
1.244	100.5	100.231
1.248	100	100.22
1.252	100	99.9835
1.256	99	99.6222
1.26	99.5	99.5799
1.264	100	99.7125
1.268	100	100.076
1.272	100	100.238
1.276	99.5	100.039
1.28	99.5	99.8948
1.284	100.5	100.043
1.288	100.5	100.125
1.292	100.5	100.472
1.296	100.5	100.451
1.3	99.5	99.8273
1.304	99.5	99.6116
1.308	100	99.7361
1.312	99.5	99.7473
1.316	100	99.8905
1.32	100	99.9461
1.324	100	100.099
1.328	100	100.13
1.332	100.5	100.189
1.336	99.5	99.9623
1.34	100	100.048
1.344	100	100.262
1.348	100	100.113
1.352	100	99.8936
1.356	100	99.7242
1.36	100	99.8645
1.364	99.5	99.813
1.368	100	99.9567
1.372	100.5	100.034
1.376	100	99.8808
1.38	100	99.9947
1.384	100	100.112
1.388	100.5	100.3
1.392	100	100.372
1.396	100.5	100.273
1.4	100	99.9025
1.404	99.5	99.7637
1.408	100	99.8415
1.412	100	99.7846
1.416	99.5	99.8103
1.42	100.5	99.8918
1.424	99.5	99.9505
1.428	99.5	99.9641
1.432	100	99.9618
1.436	100.5	100.083
1.44	100.5	100.385
1.444	100.5	100.387
1.448	100	100.141
1.452	99.5	99.8357
1.456	100	99.8091
1.46	99.5	99.9341
1.464	100.5	100.058
1.468	100	99.9922
1.472	99.5	99.9056
1.476	99.5	99.7283
1.48	100	99.8405
1.484	100.5	100.177
1.488	100.5	100.254
1.492	100	100.21
1.496	100	100.097
1.5	99.5	99.9209
1.504	100	99.9971
1.508	100	99.9525
1.512	99.5	99.7306
1.516	100	99.9149
1.52	100	99.9847
1.524	100	99.8527
1.528	100	99.8457
1.532	100	99.9937
1.536	100	100.087
1.54	100	100.202
1.544	100.5	100.253
1.548	100	100.161
1.552	100.5	100.104
1.556	100.5	100.015
1.56	100	99.8281
1.564	100	99.7219
1.568	99.5	99.8058
1.572	100	99.9566
1.576	100	100
1.58	100	100.001
1.584	99.5	99.9179
1.588	100	99.8983
1.592	100	100.144
1.596	101	100.323
1.6	100	100.289
1.604	100	100.197
1.608	99.5	99.9242
1.612	99.5	99.5312
1.616	99.5	99.613
1.62	100.5	99.9203
1.624	100	100.11
1.628	100	100.091
1.632	100	99.8931
1.636	99.5	99.7026
1.64	100	100.05
1.644	101	100.443
1.648	100.5	100.452
1.652	100	100.416
1.656	99.5	100.034
1.66	99	99.5994
1.664	99.5	99.4681
1.668	100.5	99.7533
1.672	100.5	100.247
1.676	100	100.137
1.68	99.5	100.07
1.684	99.5	99.6495
1.688	100	99.6032
1.692	100.5	100.253
1.696	100.5	100.689
1.7	100.5	100.67
1.704	99.5	100.108
1.708	99.5	99.5508
1.712	100	99.4745
1.716	99.5	99.6356
1.72	100.5	100.032
1.724	100	100.3
1.728	100	100.176
1.732	100	100.009
1.736	99.5	99.8316
1.74	100.5	99.8923
1.744	100.5	100.204
1.748	100	100.392
1.752	99.5	100.206
1.756	99.5	99.7544
1.76	99.5	99.6713
1.764	100	99.8516
1.768	99.5	99.9751
1.772	100	99.9644
1.776	100	99.8026
1.78	100	99.9804
1.784	100	100.001
1.788	100	100.112
1.792	100	100.365
1.796	100	100.227
1.8	100	100.109
1.804	100	100.153
1.808	100	99.8604
1.812	99.5	99.7996
1.816	99.5	99.7476
1.82	100	99.8542
1.824	100.5	99.9936
1.828	100	99.9529
1.832	100	99.9376
1.836	99.5	99.8517
1.84	100	100.215
1.844	101	100.389
1.848	100	100.253
1.852	100	100.209
1.856	100	100.059
1.86	99.5	99.8584
1.864	99.5	99.5174
1.868	100	99.5849
1.872	100	99.9714
1.876	100.5	100.084
1.88	100	100.19
1.884	100	100.01
1.888	100	100.001
1.892	100.5	100.233
1.896	100	100.42
1.9	100.5	100.45
1.904	99.5	100.121
1.908	99.5	99.8361
1.912	99.5	99.4303
1.916	100.5	99.6653
1.92	100	99.926
1.924	100	100.172
1.928	99.5	100.035
1.932	100	99.8298
1.936	100	99.7339
1.94	100	100.173
1.944	100.5	100.537
1.948	100	100.617
1.952	100	100.163
1.956	99.5	99.5912
1.96	99.5	99.5034
1.964	100	99.5846
1.968	100	99.8232
1.972	100	100.141
1.976	100	100.008
1.98	100	99.8902
1.984	100	99.9834
1.988	100	99.9637
1.992	100.5	100.379
1.996	100	100.56
2	100.5	100.319
2.004	100	99.9775
2.008	99	99.4876
2.012	99.5	98.0877
2.016	100	97.9487
2.02	100	98.0266
2.024	99.5	97.7868
2.028	98.5	97.2114
2.032	97.5	96.2414
2.036	96.5	95.3532
2.04	96.5	94.6241
2.044	95	93.7745
2.048	94.5	92.9498
2.052	93	91.578
2.056	91.5	90.2438
2.06	90.5	89.1435
2.064	89.5	88.0413
2.068	88.5	87.2212
2.072	88	86.473
2.076	86.5	85.3521
2.08	86	84.1828
2.084	84.5	83.1895
2.088	84	82.5332
2.092	83	81.5262
2.096	82	80.7207
2.1	81	79.7414
2.104	80	78.6554
2.108	78.5	77.6556
2.112	78.5	76.6729
2.116	76.5	75.335
2.12	75	74.0745
2.124	74	73.0034
2.128	74	72.265
2.132	73	71.3647
2.136	72	70.4785
2.14	70.5	69.3019
2.144	69.5	68.1939
2.148	68.5	67.3765
2.152	68	66.4802
2.156	67	65.67
2.16	66	64.5302
2.164	65.5	63.7546
2.168	64	62.5714
2.172	63	61.7217
2.176	61.5	60.4603
2.18	61	59.4205
2.184	60	58.3692
2.188	58.5	57.5432
2.192	58	56.3512
2.196	56.5	55.3451
2.2	55	54.0156
2.204	54.5	53.1068
2.208	53.5	52.3855
2.212	52.5	52.7464
2.216	52	52.3349
2.22	50.5	51.3065
2.224	49.5	50.1556
2.228	48.5	49.2478
2.232	48	48.6571
2.236	46.5	47.1971
2.24	46	46.1954
2.244	45	45.4937
2.248	44	44.2607
2.252	43.5	43.3194
2.256	42	42.5359
2.26	41	41.5581
2.264	40	40.2507
2.268	39	39.2975
2.272	38	38.5362
2.276	37	37.4847
2.28	36	36.1595
2.284	34.5	35.0013
2.288	34	34.335
2.292	33.5	33.5593
2.296	31.5	32.2406
2.3	30	30.932
2.304	29.5	30.1272
2.308	29	29.542
2.312	28	28.4969
2.316	26	27.2276
2.32	25.5	25.7315
2.324	25	25.0529
2.328	24.5	24.4718
2.332	23.5	24.0235
2.336	21.5	22.5337
2.34	20.5	21.0164
2.344	19	19.3545
2.348	19	18.9983
2.352	18	18.8335
2.356	17	17.7204
2.36	16	16.8476
2.364	14	15.1939
2.368	13	13.385
2.372	13	13.0111
2.376	13	12.8522
2.38	10.5	11.4033
2.384	9	9.67729
2.388	9	9.18523
2.392	8.5	9.01132
2.396	7.5	7.99596
2.4	5.5	6.3817
2.404	3.5	4.60756
2.408	2.5	3.14126
2.412	2.5	2.73357
2.416	3	2.83946
2.42	2	2.46856
2.424	1	1.25959
2.428	-0.5	0.15224
2.432	0	-0.0345374
2.436	0	-0.000990292
2.44	0	-1.91876e-05
2.444	0	-3.22811e-07
2.448	0	-5.03941e-09
2.452	0	-7.23527e-11
2.456	0	-4.44379e-12
2.46	0	-4.44379e-12
2.464	0	-4.44379e-12
2.468	0	-4.44379e-12
2.472	0	-4.44379e-12
2.476	0	-4.44379e-12
2.48	0	-0.14815
2.484	0	-0.00731605
2.488	0	-0.000158063
2.492	0	-2.78769e-06
2.496	0	-4.46853e-08
2.5	0	-6.60897e-10
2.504	0	8.49127e-12
2.508	0	2.78938e-11
2.512	-0.5	-0.0833343
2.516	0	-0.0411528
2.52	0	-0.00111773
2.524	0	-2.13259e-05
2.528	0	-3.56219e-07
2.532	0	-5.55357e-09
2.536	0	-8.52877e-11
2.54	0	8.49127e-12
2.544	0	8.49127e-12
2.548	0	8.49127e-12
2.552	0	8.49127e-12
2.556	0	-0.14815
2.56	0	-0.00731605
2.564	0	-0.000158063
2.568	0	-2.78774e-06
2.572	0	-4.47888e-08
2.576	0	-6.90001e-10
2.58	0	-6.26514e-11
2.584	0	-6.26514e-11
2.588	0	-6.26514e-11
2.592	0	-6.26514e-11
2.596	0	-6.26514e-11
2.6	0	-6.26514e-11
2.604	0	-6.26514e-11
2.608	0	-6.26514e-11
2.612	0	-6.26514e-11
2.616	0	-6.26514e-11
2.62	0	-6.26514e-11
2.624	0	-6.26514e-11
2.628	0	-6.26514e-11
2.632	0	-6.26514e-11
2.636	0	-6.26514e-11
2.64	-0.5	-0.0833343
2.644	0	-0.0411528
2.648	0	-0.00111773
2.652	0	-2.13259e-05
2.656	0	-3.56184e-07
2.66	0	-5.54711e-09
2.664	0	-9.4989e-11
2.668	0	-1.20998e-12
2.672	0	-1.20998e-12
2.676	0	-1.20998e-12
2.68	0	-1.20998e-12
2.684	0	-1.20998e-12
2.688	0	-1.20998e-12
2.692	0	-1.20998e-12
2.696	0	-1.20998e-12
2.7	0	-1.20998e-12
2.704	0	-1.20998e-12
2.708	0	-1.20998e-12
2.712	0	-1.20998e-12
2.716	0	-1.20998e-12
2.72	0	-1.20998e-12
2.724	0	-1.20998e-12
2.728	0	-1.20998e-12
2.732	0	-1.20998e-12
2.736	0	-1.20998e-12
2.74	0	-1.20998e-12
2.744	0	-1.20998e-12
2.748	0	-1.20998e-12
2.752	0	-1.20998e-12
2.756	0	-1.20998e-12
2.76	0	-1.20998e-12
2.764	0	-1.20998e-12
2.768	0	-1.20998e-12
2.772	0	-1.20998e-12
2.776	0	-1.20998e-12
2.78	0	-1.20998e-12
2.784	0	-1.20998e-12
2.788	-2.22045e-13	0.111112
2.792	0	-0.0685879
2.796	2.22045e-13	-0.00247255
2.8	0	-0.0247423
2.804	0	0.0220997
2.808	-0.5	0.0539337
2.812	0	-0.0341088
2.816	0	0.110148
2.82	-0.5	-0.0408284
2.824	-0.5	0.00198535
2.828	0	0.0870476
2.832	0	-0.0692967
2.836	0	-0.0642155
2.84	0	-0.0291626
2.844	0	-0.0150375
2.848	0	0.147783
2.852	0	-0.0791115
2.856	0	-0.00273798
2.86	0	-0.0247472
2.864	0	-0.0149379
2.868	0	0.110747
2.872	0	-0.0685947
2.876	0.5	0.0808617
2.88	0	-0.0700103
2.884	0	0.0203215
2.888	-0.5	0.0538967
2.892	0	0.00292807
2.896	0	0.0255559
2.9	-0.5	0.0540148
2.904	-0.5	-0.00632918
2.908	0	0.0868278
2.912	0.5	0.0140334
2.916	0	-0.109484
2.92	0	-0.0679783
2.924	0	0.0324798
2.928	-0.5	0.0541966
2.932	0.5	0.0492305
2.936	0.5	0.0371017
2.94	0	-0.0470649
2.944	0.5	0.0815188
2.948	0.5	0.0380286
2.952	0	-0.108776
2.956	0	-0.0679645
2.96	0	-0.0292491
2.964	0	-0.0150391
2.968	-0.5	0.0644487
2.972	0.5	0.0494909
2.976	0	0.0648846
2.98	0	-0.132114
2.984	0	-0.00692998
2.988	0	-0.0248426
2.992	0	-0.0766687
2.996	0	-0.0294769
3	0	-0.039735
3.004	-0.5	0.0124742
3.008	0	0.0874207
3.012	0	-0.0692891
3.016	0.5	0.0808481
3.02	0	-0.0700105
3.024	0	-0.016716
3.028	0	0.147748
3.032	0	-0.0791121
3.036	0	-0.00273799
3.04	0	-0.0247472
3.044	0	0.0220996
3.048	0	0.100231
3.052	0.5	0.0144743
3.056	0	-0.0477456
3.06	0	-0.0265205
3.064	0	0.0220627
3.068	-0.5	0.0168956
3.072	0.5	0.0597424
3.076	0	-0.0459674
3.08	0	-0.063521
3.084	0	0.0325801
3.088	0	0.100495
3.092	0.5	0.0144793
3.096	0.5	-0.0261404
3.1	0	-0.113246
3.104	0	0.0307016
3.108	-0.5	0.0541596
3.112	0	-0.0341045
3.116	0.5	0.0823697
3.12	0	-0.107016
3.124	0	-0.00619863
3.128	0	0.0492466
3.132	0	-0.0730105
3.136	0.5	0.0190329
3.14	0	-0.0744322
3.144	0	-0.0168158
3.148	-0.5	0.0026826
3.152	0	-0.0382642
3.156	0.5	0.0822748
3.16	0	-0.06998
3.164	-0.5	0.0110626
3.168	0	0.124428
3.172	0.5	0.00352786
3.176	0.5	0.0353147
3.18	0	-0.0717937
3.184	0	0.0202844
3.188	0	0.13723
3.192	0.5	0.00395688
3.196	0	-0.048011
3.2	0	-0.0265255
