# Supplementary material for: Two-Time Scale Virtual Sensor Design for Vibration Observation of a Translational Flexible-Link Manipulator Based on Singular Perturbation and Differential Games
Source: Sensors (Basel). 2016 Oct 28;16(11):1804. doi: 10.3390/s16111804 (PMC5134463; doi:10.3390/s16111804)
Supplement: Supplementary file 1 [file sensors-16-01804-s001.zip › Additional data/Figure_9 Tracking effect of the vibration signals ( x=150 mm).xlsx]

## Sheet: vibratio_experiment_observation
time(s)	experiment(mm)	PVO(mm)	SOP(mm)
0	0.0016	0.05	0.05
0.004	0.0026	0.00258219	-0.0374078
0.008	0.0036	0.00524705	0.00916419
0.012	0.0047	0.00250428	0.0180324
0.016	0.0059	0.00346574	0.00783312
0.02	0.007	0.00545705	-0.00204726
0.024	0.008	0.00711283	-0.00661683
0.028	0.0089	0.00831827	-0.00686295
0.032	0.0098	0.00931654	-0.00495667
0.036	0.0106	0.0101297	-0.00238261
0.04	0.0112	0.0107245	-0.000115199
0.044	0.0116	0.0111206	0.00149672
0.048	0.0119	0.011409	0.00251193
0.052	0.0121	0.0115892	0.00313595
0.056	0.0121	0.0115762	0.00340781
0.06	0.0119	0.0113756	0.00329272
0.064	0.0117	0.0111689	0.00292864
0.068	0.0115	0.0109524	0.00260857
0.072	0.0113	0.0107373	0.00226568
0.076	0.0111	0.0105314	0.00190649
0.08	0.011	0.0104258	0.00157163
0.084	0.011	0.0104175	0.00139913
0.088	0.0111	0.0105096	0.00134831
0.092	0.0113	0.0107044	0.00140944
0.096	0.0116	0.0109999	0.00158436
0.1	0.0121	0.0114876	0.00187391
0.104	0.0127	0.0120732	0.00237717
0.108	0.0134	0.0127611	0.0029212
0.112	0.0141	0.0134556	0.00353241
0.116	0.0149	0.0142448	0.00410817
0.12	0.0159	0.0152173	0.00480087
0.124	0.0169	0.0161893	0.00565944
0.128	0.0177	0.0169834	0.00637737
0.132	0.0185	0.0177796	0.00682815
0.136	0.0193	0.0185594	0.00736066
0.14	0.0201	0.0193277	0.00787812
0.144	0.0206	0.0198159	0.00832279
0.148	0.0211	0.0203059	0.00837526
0.152	0.0215	0.0206884	0.00853332
0.156	0.0218	0.0209686	0.00857274
0.16	0.022	0.0211548	0.00850211
0.164	0.022	0.0211513	0.00834175
0.168	0.0218	0.0209566	0.00799276
0.172	0.0217	0.0208462	0.00752297
0.176	0.0215	0.0206311	0.00727313
0.18	0.0214	0.0205151	0.00687615
0.184	0.0212	0.0203128	0.00662731
0.188	0.0211	0.0202108	0.00626235
0.192	0.0211	0.0202037	0.00609717
0.196	0.0212	0.0202931	0.00606042
0.2	0.0211	0.0202049	0.00611126
0.204	0.0209	0.0200305	0.00591639
0.208	0.0207	0.0198457	0.00573661
0.212	0.0207	0.0198322	0.00565454
0.216	0.0205	0.019629	0.00578265
0.22	0.0202	0.019346	0.0055545
0.224	0.0199	0.0190618	0.00528074
0.228	0.0199	0.0190453	0.00509845
0.232	0.0199	0.0190268	0.00525894
0.236	0.0198	0.018934	0.00525758
0.24	0.0196	0.01876	0.00512022
0.244	0.0196	0.0187643	0.0049682
0.248	0.0196	0.0187557	0.00512789
0.252	0.0195	0.0186596	0.00519134
0.256	0.0195	0.0186652	0.00511181
0.26	0.0195	0.0186652	0.00519778
0.264	0.0198	0.0189454	0.00526152
0.268	0.0203	0.0194168	0.00565732
0.272	0.0207	0.0198106	0.00613315
0.276	0.021	0.0201291	0.0063837
0.28	0.0215	0.0206299	0.00659946
0.284	0.0219	0.02102	0.00712631
0.288	0.0222	0.0213179	0.00743584
0.292	0.0224	0.021523	0.00761947
0.296	0.0224	0.0215306	0.00771098
0.3	0.0224	0.021528	0.0075976
0.304	0.0223	0.0214202	0.0075388
0.308	0.0221	0.0212163	0.00733259
0.312	0.0217	0.0208261	0.00701023
0.316	0.0213	0.0204325	0.00650019
0.32	0.021	0.0201233	0.00609462
0.324	0.0208	0.0199065	0.00582271
0.328	0.0205	0.0196084	0.0056113
0.332	0.0205	0.0196045	0.00526613
0.336	0.0207	0.0197878	0.00535907
0.34	0.0206	0.0197012	0.00558702
0.344	0.0207	0.0198196	0.00540503
0.348	0.0208	0.0199248	0.00563039
0.352	0.021	0.020116	0.00582974
0.356	0.0212	0.0203118	0.00611177
0.36	0.0213	0.0204184	0.00632777
0.364	0.0215	0.0206193	0.00641587
0.368	0.0219	0.0209995	0.00666721
0.372	0.0222	0.0212863	0.00708689
0.376	0.0226	0.0216802	0.00727009
0.38	0.0229	0.0219818	0.00758716
0.384	0.0231	0.0221872	0.00775905
0.388	0.0231	0.0222002	0.00784437
0.392	0.0229	0.022015	0.00773881
0.396	0.0221	0.0212541	0.00745448
0.4	0.0212	0.0203836	0.00655286
0.404	0.0199	0.0191459	0.00574934
0.408	0.0186	0.0178935	0.0049404
0.412	0.0173	0.0166484	0.00427816
0.416	0.0158	0.0152045	0.00367438
0.42	0.0145	0.0139434	0.00286638
0.424	0.0132	0.0126729	0.00237474
0.428	0.0121	0.0115943	0.00179996
0.432	0.0113	0.010807	0.00142854
0.436	0.0105	0.0100318	0.00131203
0.44	0.0098	0.00937039	0.00106644
0.444	0.0092	0.00880774	0.00095881
0.448	0.0091	0.00870895	0.000990423
0.452	0.0091	0.00870543	0.00155684
0.456	0.009	0.00863203	0.00198395
0.46	0.0092	0.00885441	0.00222269
0.464	0.0099	0.0095315	0.00289049
0.468	0.0106	0.0102096	0.00399185
0.472	0.0109	0.0105427	0.00477503
0.476	0.0111	0.0107899	0.0050411
0.48	0.0116	0.0112822	0.00540576
0.484	0.0121	0.0117448	0.0061497
0.488	0.0121	0.011752	0.00662286
0.492	0.0116	0.0113058	0.00637611
0.496	0.0111	0.0108323	0.00575791
0.5	0.0108	0.0105009	0.00539173
0.504	0.0101	0.00978639	0.0051856
0.508	0.0089	0.00863019	0.00430425
0.512	0.0077	0.00747247	0.00299668
0.516	0.0071	0.00684171	0.00201967
0.52	0.0065	0.00620306	0.00177221
0.524	0.0056	0.00533003	0.00120795
0.528	0.0043	0.00411411	0.000278377
0.532	0.0033	0.00315907	-0.000818042
0.536	0.0026	0.00244665	-0.001242
0.54	0.0014	0.00127015	-0.00144193
0.544	0	-6.00702e-05	-0.0024164
0.548	-0.0012	-0.00121541	-0.00337423
0.552	-0.0018	-0.00184025	-0.00389273
0.556	-0.0023	-0.00236406	-0.00381883
0.56	-0.003	-0.00302789	-0.00396964
0.564	-0.0031	-0.0031028	-0.00438076
0.568	-0.0028	-0.00281876	-0.00390038
0.572	-0.0023	-0.00233515	-0.00314867
0.576	-0.0018	-0.00181681	-0.00238884
0.58	-0.0013	-0.0012855	-0.00170896
0.584	-0.0007	-0.000671966	-0.000988035
0.588	-0.0003	-0.00026233	-0.000154835
0.592	0.0001	0.00014106	0.000350218
0.596	0.0006	0.000625681	0.000860069
0.6	0.0011	0.00110081	0.00141072
0.604	0.0013	0.0013012	0.00180487
0.608	0.0019	0.00188047	0.00179673
0.612	0.0025	0.00244537	0.00234934
0.616	0.0029	0.0028335	0.00270187
0.62	0.003	0.00295698	0.00275043
0.624	0.0031	0.00306795	0.00257062
0.628	0.0036	0.00352652	0.00258104
0.632	0.0036	0.00350961	0.00301908
0.636	0.003	0.00295818	0.00262041
0.64	0.0023	0.00230515	0.00172504
0.644	0.0017	0.00169585	0.00107551
0.648	0.0014	0.00134563	0.00061601
0.652	0.0003	0.000265976	0.000337579
0.656	-0.0008	-0.000780424	-0.00103561
0.66	-0.0012	-0.00119597	-0.00197805
0.664	-0.0013	-0.00135597	-0.00197092
0.668	-0.0017	-0.00175117	-0.00196603
0.672	-0.0024	-0.00237804	-0.00248238
0.676	-0.0027	-0.00264218	-0.00307269
0.68	-0.0021	-0.00210352	-0.00287671
0.684	-0.0019	-0.00193191	-0.0018201
0.688	-0.0023	-0.00225868	-0.00173758
0.692	-0.0024	-0.0022995	-0.00217546
0.696	-0.0018	-0.00174713	-0.00183112
0.7	-0.001	-0.00102214	-0.00079209
0.704	-0.0006	-0.000618172	-1.09864e-05
0.708	-0.0004	-0.000363861	0.000112334
0.712	0.0005	0.000519297	0.000272928
0.716	0.0017	0.00164518	0.0014116
0.72	0.0023	0.00223587	0.00249553
0.724	0.0026	0.00258701	0.0026156
0.728	0.0028	0.00281627	0.00266889
0.732	0.0033	0.0032762	0.00283489
0.736	0.0037	0.00362674	0.00332533
0.74	0.0033	0.00325176	0.00341097
0.744	0.0027	0.00270281	0.00252978
0.748	0.0024	0.00239114	0.00182561
0.752	0.0022	0.00213758	0.00161884
0.756	0.0019	0.00181324	0.00131647
0.76	0.0011	0.0010544	0.000760451
0.764	0.0007	0.000673722	-0.000253731
0.768	0.0003	0.000263564	-0.000479761
0.772	-0.0002	-0.0002361	-0.000806613
0.776	-0.0006	-0.000621604	-0.0012724
0.78	-0.0014	-0.00138263	-0.00154981
0.784	-0.0019	-0.00186437	-0.00225495
0.788	-0.0022	-0.00217614	-0.00240027
0.792	-0.0023	-0.00229768	-0.00240692
0.796	-0.0023	-0.00229993	-0.00231856
0.8	-0.0024	-0.00237662	-0.00220658
0.804	-0.0022	-0.00216665	-0.00219915
0.808	-0.0012	-0.0012182	-0.00171844
0.812	-0.0003	-0.000356612	-0.000441342
0.816	0.0004	0.000365021	0.000305414
0.82	0.0009	0.000913268	0.000826482
0.824	0.0019	0.00189621	0.00131812
0.828	0.003	0.00294061	0.00249059
0.832	0.0034	0.00334565	0.00343676
0.836	0.0033	0.00330563	0.00337604
0.84	0.0032	0.00322737	0.00303813
0.844	0.0038	0.00374733	0.00298814
0.848	0.0041	0.00397858	0.00363414
0.852	0.0036	0.00351591	0.00343267
0.856	0.0034	0.00335357	0.00238458
0.86	0.0035	0.00341847	0.0021772
0.864	0.0038	0.0036568	0.00227963
0.868	0.0033	0.00318506	0.00235972
0.872	0.0023	0.00227389	0.00140427
0.876	0.0018	0.00179153	0.000348822
0.88	0.0016	0.00153182	0.000238375
0.884	0.0011	0.00100896	0.00020145
0.888	-0.0002	-0.00021178	-0.000472259
0.892	-0.0012	-0.00115205	-0.00188403
0.896	-0.0013	-0.00130667	-0.00241952
0.9	-0.001	-0.00109638	-0.00197341
0.904	-0.0013	-0.00137507	-0.00160892
0.908	-0.0015	-0.00150113	-0.00215069
0.912	-0.0008	-0.000815045	-0.0021243
0.916	0	-6.92966e-05	-0.000931249
0.92	0.0008	0.000719267	-6.16372e-05
0.924	0.0011	0.00107495	0.000645674
0.928	0.0015	0.0015121	0.000840007
0.932	0.0022	0.00218548	0.00142752
0.936	0.0028	0.00274437	0.00229094
0.94	0.0029	0.00285701	0.00273919
0.944	0.0028	0.0027912	0.0025399
0.948	0.0029	0.00288047	0.00233723
0.952	0.0037	0.00359592	0.00248799
0.956	0.0043	0.00413794	0.00325899
0.96	0.0042	0.00408011	0.0033609
0.964	0.0042	0.00413099	0.00274189
0.968	0.0043	0.00422209	0.00269887
0.972	0.0045	0.00437973	0.00281961
0.976	0.0044	0.00427287	0.00291369
0.98	0.0035	0.00343584	0.00252769
0.984	0.0026	0.00258739	0.0013747
0.988	0.0019	0.00187338	0.000656696
0.992	0.0014	0.00132471	0.000206934
0.996	0.0006	0.000524109	-0.000217364
1	-0.0006	-0.000616713	-0.00114059
1.004	-0.001	-0.00101337	-0.00229163
1.008	-0.0009	-0.000973026	-0.00220227
1.012	-0.0009	-0.000994951	-0.00185387
1.016	-0.0014	-0.00142402	-0.00192366
1.02	-0.0018	-0.00175396	-0.00243303
1.024	-0.0014	-0.0013829	-0.00240989
1.028	-0.0007	-0.000753542	-0.00143587
1.032	-0.0006	-0.000637745	-0.000604946
1.036	-0.0012	-0.00113226	-0.000732855
1.04	-0.001	-0.000913077	-0.0012984
1.044	0.0001	7.58013e-05	-0.000493314
1.048	0.0008	0.00070899	0.000900185
1.052	0.0008	0.000774329	0.00117538
1.056	0.0008	0.000848892	0.000787054
1.06	0.0019	0.00188248	0.000926853
1.064	0.0032	0.00306919	0.00238125
1.068	0.0033	0.00319873	0.00336789
1.072	0.003	0.00300792	0.00272554
1.076	0.0032	0.00321668	0.00228937
1.08	0.004	0.00390862	0.00278168
1.084	0.0038	0.00368582	0.00356838
1.088	0.0026	0.00259435	0.00270151
1.092	0.0017	0.0017567	0.00113778
1.096	0.0016	0.00157432	0.000577586
1.1	0.0016	0.0014754	0.000803022
1.104	0.0005	0.000427257	0.000549435
1.108	-0.0006	-0.000572115	-0.00106097
1.112	-0.0011	-0.0010692	-0.00196988
1.116	-0.001	-0.00105193	-0.00195857
1.12	-0.0012	-0.00127386	-0.00160101
1.124	-0.0022	-0.00217823	-0.00197353
1.128	-0.0028	-0.00270764	-0.00304286
1.132	-0.0028	-0.00274265	-0.00308747
1.136	-0.0027	-0.00269784	-0.00254783
1.14	-0.0028	-0.00278577	-0.00231048
1.144	-0.0031	-0.00302886	-0.00242241
1.148	-0.0027	-0.00263399	-0.00256638
1.152	-0.0016	-0.00161264	-0.00171607
1.156	-0.0008	-0.00084496	-0.000416985
1.16	-0.0003	-0.000297379	0.000103692
1.164	0.0002	0.000248452	0.000421783
1.168	0.0011	0.00112092	0.00101029
1.172	0.0023	0.00225075	0.00206767
1.176	0.0028	0.00274798	0.00313614
1.18	0.0024	0.00243405	0.00310535
1.184	0.0022	0.00227365	0.00235385
1.188	0.0025	0.00250146	0.00232667
1.192	0.0029	0.00280858	0.00272906
1.196	0.0025	0.00242345	0.0027786
1.2	0.0017	0.00170219	0.00176182
1.204	0.0014	0.00140889	0.00076865
1.208	0.0018	0.00171773	0.00070831
1.212	0.0015	0.00139434	0.00117206
1.216	0.0003	0.000297982	0.000382442
1.22	-0.0005	-0.000434809	-0.00106281
1.224	-0.0006	-0.000593946	-0.00140658
1.228	-0.0005	-0.000575439	-0.00106676
1.232	-0.0016	-0.00161019	-0.00101935
1.236	-0.0031	-0.00297588	-0.00249538
1.24	-0.0033	-0.00319089	-0.00368611
1.244	-0.0025	-0.00254097	-0.00298776
1.248	-0.0023	-0.00238556	-0.00185867
1.252	-0.0029	-0.00286325	-0.0021017
1.256	-0.0029	-0.00278508	-0.00287646
1.26	-0.0016	-0.00158194	-0.00226962
1.264	-0.0004	-0.000481822	-0.000389225
1.268	-0.0005	-0.000502229	0.000532755
1.272	-0.0008	-0.000672753	-0.000103267
1.276	0.0001	0.000183737	-0.000167897
1.28	0.0013	0.00124754	0.00135027
1.284	0.0015	0.00144117	0.00241315
1.288	0.001	0.00105298	0.00191295
1.292	0.001	0.00108375	0.00114155
1.296	0.0023	0.00224371	0.00147503
1.3	0.0029	0.00275784	0.00297165
1.304	0.0026	0.00253443	0.0028283
1.308	0.0022	0.00223177	0.00190195
1.312	0.0023	0.00230777	0.00153305
1.316	0.0028	0.00271162	0.00189311
1.32	0.0023	0.00221794	0.0023053
1.324	0.001	0.00102959	0.00122932
1.328	0.0003	0.000364592	-0.00024106
1.332	-0.0001	-0.000101435	-0.000482186
1.336	-0.0005	-0.000554808	-0.000668779
1.34	-0.0013	-0.00132135	-0.00117634
1.344	-0.0024	-0.00234636	-0.00214082
1.348	-0.0025	-0.002462	-0.00308815
1.352	-0.0021	-0.00214209	-0.0026117
1.356	-0.0021	-0.00214952	-0.0020264
1.36	-0.0023	-0.00227712	-0.00221703
1.364	-0.0027	-0.00260457	-0.00236717
1.368	-0.0023	-0.00223001	-0.00244754
1.372	-0.0016	-0.00160094	-0.001494
1.376	-0.0016	-0.00158844	-0.000676934
1.38	-0.0021	-0.00199753	-0.000952867
1.384	-0.0019	-0.0017872	-0.00141851
1.388	-0.0009	-0.000891389	-0.000724313
1.392	0.0002	0.000119794	0.000501671
1.396	0.0005	0.000461916	0.00125316
1.4	0.0006	0.000647822	0.00100402
1.404	0.0017	0.00171087	0.00107189
1.408	0.0031	0.00300081	0.00249945
1.412	0.0034	0.00330917	0.00365788
1.416	0.0029	0.00292578	0.00321066
1.42	0.0027	0.00276643	0.00241002
1.424	0.0032	0.00316754	0.00248392
1.428	0.0031	0.00300378	0.00310693
1.432	0.0017	0.0016953	0.00244299
1.436	0.0005	0.000579917	0.000498655
1.44	0.0005	0.000496488	-0.000412207
1.444	0.0006	0.000478553	5.33525e-05
1.448	-0.0001	-0.000192627	-0.000103615
1.452	-0.0014	-0.00135959	-0.00132737
1.456	-0.0019	-0.00182666	-0.00261863
1.46	-0.0014	-0.00143252	-0.00244381
1.464	-0.0015	-0.00157368	-0.00150905
1.468	-0.0025	-0.00246225	-0.0019088
1.472	-0.003	-0.00288129	-0.00303054
1.476	-0.0028	-0.00273218	-0.00291724
1.48	-0.0023	-0.00231657	-0.00215199
1.484	-0.0024	-0.00239583	-0.00156757
1.488	-0.003	-0.00289694	-0.00191051
1.492	-0.0023	-0.00221629	-0.00240975
1.496	-0.0009	-0.000940927	-0.00104447
1.5	0.0001	1.05653e-05	0.000462069
1.504	0.0004	0.00039618	0.000962706
1.508	0.0005	0.000585675	0.000882752
1.512	0.0015	0.0015379	0.00110792
1.516	0.0027	0.0026297	0.00248423
1.52	0.0026	0.00255362	0.00344907
1.524	0.002	0.00206031	0.0026146
1.528	0.002	0.00206174	0.00185906
1.532	0.0022	0.00217025	0.00214992
1.536	0.0025	0.00239846	0.00227873
1.54	0.0017	0.00165508	0.00218284
1.544	0.001	0.00102492	0.000800435
1.548	0.0014	0.00136541	0.000196761
1.552	0.0015	0.00139199	0.000932266
1.556	0.0011	0.0010231	0.000715469
1.56	0	3.37003e-05	-4.47401e-05
1.564	-0.0008	-0.000721825	-0.00118468
1.568	-0.0008	-0.000793015	-0.00150423
1.572	-0.001	-0.00105151	-0.00106754
1.576	-0.002	-0.00198807	-0.0014044
1.58	-0.0028	-0.00271188	-0.00260252
1.584	-0.0027	-0.00265031	-0.00301293
1.588	-0.0021	-0.00214411	-0.00234992
1.592	-0.0018	-0.00185529	-0.00162862
1.596	-0.0021	-0.00206376	-0.00158056
1.6	-0.0018	-0.0017234	-0.00195254
1.604	-0.0009	-0.000884806	-0.00117704
1.608	-0.0002	-0.000232895	2.7895e-05
1.612	0	6.90429e-06	0.000546626
1.616	-0.0003	-0.000213051	0.000500169
1.62	0	7.93245e-05	0.000209664
1.624	0.0008	0.000787573	0.00087156
1.628	0.0013	0.00123637	0.00171772
1.632	0.0011	0.00109089	0.00177855
1.636	0.001	0.0010416	0.00115983
1.64	0.0018	0.00177639	0.00113099
1.644	0.0026	0.0024893	0.00213299
1.648	0.0027	0.00260778	0.00258029
1.652	0.002	0.00201605	0.00210073
1.656	0.0018	0.00184411	0.00116612
1.66	0.0021	0.00206269	0.00131157
1.664	0.0017	0.00163175	0.00173137
1.668	0.0005	0.000514735	0.000901453
1.672	-0.0008	-0.000705867	-0.000556792
1.676	-0.001	-0.000967974	-0.0015667
1.68	-0.0008	-0.000881512	-0.00121804
1.684	-0.0014	-0.00146709	-0.00105951
1.688	-0.0021	-0.00207141	-0.00209529
1.692	-0.0021	-0.00205569	-0.00268785
1.696	-0.0013	-0.00134184	-0.00216378
1.7	-0.0009	-0.000970599	-0.00106359
1.704	-0.0014	-0.0013704	-0.000918507
1.708	-0.0018	-0.00167981	-0.00159125
1.712	-0.0012	-0.00113613	-0.00153355
1.716	-0.0004	-0.000440185	-0.000335445
1.72	-0.0006	-0.00061255	0.000400277
1.724	-0.0008	-0.000731055	-0.00026181
1.728	-0.0004	-0.000342721	-0.000365344
1.732	0.0009	0.000838676	0.000388832
1.736	0.0018	0.00168292	0.00177088
1.74	0.0018	0.00176273	0.00211033
1.744	0.0022	0.0022195	0.0016212
1.748	0.0031	0.00306315	0.00219355
1.752	0.0038	0.00369813	0.00319997
1.756	0.0036	0.00353967	0.00353063
1.76	0.0029	0.00292601	0.00280775
1.764	0.0025	0.00253194	0.00199793
1.768	0.0025	0.00245227	0.00183055
1.772	0.0021	0.0020127	0.00186159
1.776	0.0012	0.00115975	0.00107918
1.78	0.0004	0.000404892	-9.53284e-05
1.784	0.0001	7.66973e-05	-0.000763005
1.788	0.0002	0.000113276	-0.000806066
1.792	-0.0001	-0.000182182	-0.00066944
1.796	-0.0009	-0.00089963	-0.00120197
1.8	-0.0013	-0.0012565	-0.00200641
1.804	-0.001	-0.00101049	-0.00193667
1.808	-0.001	-0.00104365	-0.00122887
1.812	-0.0014	-0.00139344	-0.00130693
1.816	-0.002	-0.00192056	-0.0017493
1.82	-0.0016	-0.00155611	-0.00207557
1.824	-0.0008	-0.000847553	-0.00111348
1.828	-0.0001	-0.000181371	-0.000233596
1.832	-0.0002	-0.000201013	0.000179651
1.836	0.0002	0.000243637	-0.000186333
1.84	0.0015	0.00146498	0.000548354
1.844	0.0027	0.0025815	0.00212073
1.848	0.0029	0.00283157	0.0029498
1.852	0.0026	0.00263867	0.00256388
1.856	0.0031	0.00312064	0.00219983
1.86	0.0039	0.0038107	0.00306545
1.864	0.0039	0.00378713	0.00372874
1.868	0.0032	0.00317095	0.00308566
1.872	0.0028	0.00280695	0.00203031
1.876	0.0033	0.00321345	0.00181644
1.88	0.0035	0.00333855	0.00247345
1.884	0.0026	0.00251155	0.00218966
1.888	0.0015	0.00152142	0.000740447
1.892	0.0012	0.00120205	-0.000208956
1.896	0.0013	0.00120316	5.24764e-06
1.9	0.0005	0.000413499	0.000169052
1.904	-0.0008	-0.00077718	-0.00102889
1.908	-0.0017	-0.00162727	-0.00228446
1.912	-0.0017	-0.00170326	-0.00261443
1.916	-0.0014	-0.00148935	-0.00208536
1.92	-0.0019	-0.00194472	-0.00178471
1.924	-0.0022	-0.00216183	-0.00255258
1.928	-0.0017	-0.00167636	-0.00253367
1.932	-0.0007	-0.00075835	-0.00149316
1.936	0	-7.44053e-05	-0.000328944
1.94	-0.0003	-0.000271149	0.000119578
1.944	0	7.87262e-05	-0.000369908
1.948	0.0011	0.00109402	0.000423343
1.952	0.0018	0.00172449	0.00183693
1.956	0.002	0.00195955	0.00216834
1.96	0.0018	0.0018321	0.0019817
1.964	0.0024	0.00239923	0.00170333
1.968	0.0034	0.00329583	0.00256363
1.972	0.0038	0.00366802	0.00339531
1.976	0.0035	0.00344581	0.00316817
1.98	0.0032	0.00320293	0.00245044
1.984	0.0033	0.00326368	0.00221603
1.988	0.0031	0.00301943	0.00244016
1.992	0.0021	0.00206284	0.00197476
1.996	0.0003	0.000369411	0.000615526
2	-0.0011	-0.0010008	-0.00119619
2.004	-0.0021	-0.00202232	-0.00210495
2.008	-0.0036	-0.00349624	-0.00237697
2.012	-0.0056	-0.00536083	-0.00352243
2.016	-0.0074	-0.00705091	-0.00488962
2.02	-0.0082	-0.00786815	-0.00554237
2.024	-0.0088	-0.00851079	-0.00508443
2.028	-0.0099	-0.00955373	-0.00498781
2.032	-0.0112	-0.0107358	-0.00565404
2.036	-0.0117	-0.0112039	-0.00617939
2.04	-0.0116	-0.0111565	-0.00555982
2.044	-0.0117	-0.0112651	-0.00468615
2.048	-0.0122	-0.0116861	-0.00448561
2.052	-0.0125	-0.0119194	-0.0046528
2.056	-0.0119	-0.0113592	-0.00427661
2.06	-0.011	-0.0105331	-0.00295333
2.064	-0.0106	-0.0101197	-0.00186164
2.068	-0.0105	-0.00994203	-0.00162034
2.072	-0.01	-0.00942273	-0.00143323
2.076	-0.0091	-0.00858208	-0.000557727
2.08	-0.0086	-0.00811045	0.00049808
2.084	-0.0088	-0.00825442	0.000715864
2.088	-0.0091	-0.00850085	0.000242223
2.092	-0.0091	-0.00852581	3.27051e-05
2.096	-0.009	-0.00848698	0.000201483
2.1	-0.0096	-0.00907633	0.000179568
2.104	-0.0108	-0.0101973	-0.000818087
2.108	-0.0119	-0.0112545	-0.0021472
2.112	-0.0125	-0.0118996	-0.00295942
2.116	-0.0133	-0.0127356	-0.00325739
2.12	-0.015	-0.0143632	-0.00414138
2.124	-0.0168	-0.0160654	-0.00597688
2.128	-0.0181	-0.017354	-0.00734635
2.132	-0.019	-0.0183039	-0.00794548
2.136	-0.0206	-0.0198701	-0.00839355
2.14	-0.0227	-0.0218505	-0.00989695
2.144	-0.024	-0.0231046	-0.0115283
2.148	-0.0247	-0.0238538	-0.0118061
2.152	-0.0253	-0.0244811	-0.0117329
2.156	-0.0262	-0.0253166	-0.0119438
2.16	-0.027	-0.0260338	-0.0124953
2.164	-0.0267	-0.0257519	-0.0125952
2.168	-0.0258	-0.0249281	-0.0113582
2.172	-0.0252	-0.0243285	-0.0100014
2.176	-0.0251	-0.0241326	-0.00939067
2.18	-0.0243	-0.023299	-0.00912621
2.184	-0.0228	-0.0218753	-0.00769237
2.188	-0.0213	-0.0204473	-0.00582083
2.192	-0.0203	-0.0194261	-0.00451375
2.196	-0.0196	-0.0186686	-0.0039011
2.2	-0.0182	-0.0173032	-0.00333914
2.204	-0.0166	-0.0157987	-0.00182977
2.208	-0.0159	-0.0151099	-0.000583993
2.212	-0.0158	-0.0149426	-0.000679516
2.216	-0.0157	-0.0148196	-0.00106905
2.22	-0.0155	-0.0146743	-0.00110812
2.224	-0.0155	-0.0147291	-0.00112405
2.228	-0.0166	-0.0157856	-0.00162403
2.232	-0.0181	-0.0172076	-0.00336953
2.236	-0.0193	-0.0184056	-0.00499563
2.24	-0.0203	-0.0194653	-0.00598396
2.244	-0.0218	-0.0209666	-0.00695476
2.248	-0.0238	-0.0228874	-0.00867252
2.252	-0.0255	-0.0245333	-0.0106303
2.256	-0.0264	-0.025471	-0.0117883
2.26	-0.027	-0.0261206	-0.0120515
2.264	-0.028	-0.0270765	-0.0123649
2.268	-0.0289	-0.0278904	-0.0132256
2.272	-0.0288	-0.0277916	-0.0135624
2.276	-0.0281	-0.0271563	-0.0125957
2.28	-0.0272	-0.0262849	-0.0113918
2.284	-0.0267	-0.0257254	-0.0103319
2.288	-0.0258	-0.0247807	-0.00975037
2.292	-0.0242	-0.0232241	-0.00840709
2.296	-0.0225	-0.0215891	-0.00642039
2.3	-0.0214	-0.0204745	-0.00482306
2.304	-0.0206	-0.0196208	-0.00410922
2.308	-0.0194	-0.0184395	-0.00346281
2.312	-0.0179	-0.0170293	-0.0022228
2.316	-0.0168	-0.0159819	-0.000994063
2.32	-0.0166	-0.0157378	-0.000602524
2.324	-0.0165	-0.0155978	-0.00113046
2.328	-0.0161	-0.0152442	-0.0013016
2.332	-0.0158	-0.0150178	-0.00108569
2.336	-0.0162	-0.0154158	-0.00129471
2.34	-0.0173	-0.0164451	-0.00238513
2.344	-0.018	-0.0171342	-0.00387934
2.348	-0.0185	-0.0176917	-0.00448068
2.352	-0.0194	-0.0186115	-0.0050419
2.356	-0.0208	-0.0199518	-0.00625911
2.36	-0.0223	-0.021387	-0.0078109
2.364	-0.0232	-0.0223001	-0.00905993
2.368	-0.0237	-0.0228552	-0.00946377
2.372	-0.0247	-0.0238349	-0.0097122
2.376	-0.0258	-0.0248556	-0.0107328
2.38	-0.0263	-0.02533	-0.0114979
2.384	-0.026	-0.0250892	-0.0113153
2.388	-0.0255	-0.0246352	-0.0104593
2.392	-0.0253	-0.0243959	-0.00981575
2.396	-0.0248	-0.0238467	-0.00957744
2.4	-0.0234	-0.0224864	-0.00869732
2.404	-0.0217	-0.0208996	-0.00682188
2.408	-0.0202	-0.0194547	-0.00553147
2.412	-0.0187	-0.0179873	-0.00475297
2.416	-0.0169	-0.0162444	-0.00393313
2.42	-0.0145	-0.0139508	-0.00274687
2.424	-0.0121	-0.0116414	-0.00105741
2.428	-0.0106	-0.0101318	0.000260874
2.432	-0.0091	-0.00861011	0.000542671
2.436	-0.0072	-0.0067764	0.0013409
2.44	-0.0055	-0.00517125	0.00265062
2.444	-0.0046	-0.00428725	0.00337293
2.448	-0.0044	-0.00404433	0.00311327
2.452	-0.0042	-0.00384965	0.00244042
2.456	-0.0039	-0.00362368	0.00213927
2.46	-0.0041	-0.00387287	0.00187196
2.464	-0.0052	-0.0049325	0.000826283
2.468	-0.0065	-0.00618244	-0.00103953
2.472	-0.0074	-0.00711166	-0.00258513
2.476	-0.0082	-0.00797368	-0.00347763
2.48	-0.0094	-0.00916987	-0.00447883
2.484	-0.011	-0.0106975	-0.00600005
2.488	-0.012	-0.0116736	-0.00761985
2.492	-0.0124	-0.0121222	-0.00814749
2.496	-0.0127	-0.0124534	-0.00815854
2.5	-0.0131	-0.0128154	-0.008348
2.504	-0.0132	-0.0128718	-0.00860499
2.508	-0.0124	-0.012103	-0.00826837
2.512	-0.0111	-0.0108685	-0.00691433
2.516	-0.0098	-0.00958472	-0.00541841
2.52	-0.0087	-0.00844138	-0.00421106
2.524	-0.007	-0.00674306	-0.003155
2.528	-0.0047	-0.00452106	-0.00123517
2.532	-0.0024	-0.00229292	0.00105189
2.536	-0.0006	-0.000489231	0.00286945
2.54	0.0009	0.001041	0.00399878
2.544	0.0029	0.00299114	0.00502989
2.548	0.0049	0.00489392	0.00673093
2.552	0.0063	0.00625132	0.00801795
2.556	0.0069	0.00688498	0.00837906
2.56	0.0074	0.00739292	0.00804911
2.564	0.008	0.007929	0.00799559
2.568	0.0082	0.00806756	0.0080356
2.572	0.0075	0.00738829	0.00738931
2.576	0.0064	0.00633726	0.00581623
2.58	0.0056	0.00551763	0.00428392
2.584	0.0048	0.00466033	0.0033647
2.588	0.0034	0.00326856	0.00226201
2.592	0.0015	0.00144515	0.000427509
2.596	-0.0002	-0.000209603	-0.00157182
2.6	-0.0014	-0.00143748	-0.00290429
2.604	-0.0025	-0.00256518	-0.00366333
2.608	-0.0039	-0.00392112	-0.00455124
2.612	-0.0052	-0.00515083	-0.0057633
2.616	-0.0057	-0.00564837	-0.00651894
2.62	-0.0056	-0.00559644	-0.00622272
2.624	-0.0055	-0.00549987	-0.00557644
2.628	-0.0056	-0.00553325	-0.00523375
2.632	-0.0051	-0.0050004	-0.00501364
2.636	-0.0038	-0.00375326	-0.00385813
2.64	-0.0024	-0.00240535	-0.00203862
2.644	-0.0012	-0.00119067	-0.000602794
2.648	-0.0001	-5.0074e-05	0.000476269
2.652	0.0015	0.0015265	0.00158765
2.656	0.0034	0.00335061	0.00331599
2.66	0.0048	0.00472106	0.00501431
2.664	0.0056	0.00555971	0.00580204
2.668	0.0064	0.00637347	0.00605915
2.672	0.0073	0.00722051	0.00660059
2.676	0.0079	0.00776603	0.00716299
2.68	0.0077	0.00758169	0.00712886
2.684	0.0071	0.00702298	0.00619946
2.688	0.0065	0.00641825	0.00519197
2.692	0.0059	0.00577401	0.00440264
2.696	0.0048	0.00466867	0.00353599
2.7	0.0032	0.00311929	0.00202254
2.704	0.0015	0.00146645	0.000206801
2.708	0.0003	0.000247797	-0.00134367
2.712	-0.0009	-0.000978511	-0.00219714
2.716	-0.0024	-0.00244337	-0.00327591
2.72	-0.0039	-0.00387644	-0.00466547
2.724	-0.0048	-0.00476233	-0.00573185
2.728	-0.0051	-0.00509986	-0.00593085
2.732	-0.0054	-0.00540302	-0.00566797
2.736	-0.0057	-0.00565207	-0.0056783
2.74	-0.0056	-0.00551548	-0.00559619
2.744	-0.0048	-0.00474316	-0.00489147
2.748	-0.0037	-0.0036848	-0.00351402
2.752	-0.0028	-0.00277265	-0.00218072
2.756	-0.0017	-0.00164685	-0.00126025
2.76	-0.0003	-0.000261456	1.1872e-05
2.764	0.0015	0.00147998	0.00156329
2.768	0.003	0.00295187	0.00331254
2.772	0.0041	0.00407228	0.00439647
2.776	0.0051	0.00508524	0.0050729
2.78	0.0063	0.00624011	0.00581328
2.784	0.0072	0.0070903	0.00673636
2.788	0.0074	0.00729839	0.00704537
2.792	0.0073	0.00722438	0.0065553
2.796	0.0071	0.00701347	0.00602568
2.8	0.0068	0.00667536	0.00551581
2.804	0.006	0.005871	0.00483873
2.808	0.0047	0.00461024	0.00355676
2.812	0.0032	0.00314781	0.00194346
2.816	0.0021	0.00202768	0.00043505
2.82	0.0009	0.000803193	-0.000477193
2.824	-0.0007	-0.000760732	-0.00169484
2.828	-0.0023	-0.00229934	-0.00329986
2.832	-0.0034	-0.00338887	-0.00455054
2.836	-0.0041	-0.00411581	-0.00506404
2.84	-0.0047	-0.00471558	-0.00529728
2.844	-0.0054	-0.00536435	-0.00558392
2.848	-0.0056	-0.00553188	-0.00591216
2.852	-0.0053	-0.0052466	-0.00547255
2.856	-0.0046	-0.00457671	-0.00460004
2.86	-0.0039	-0.00387054	-0.00353596
2.864	-0.0031	-0.0030443	-0.00266253
2.868	-0.0019	-0.00184932	-0.00163485
2.872	-0.0003	-0.000295372	-0.000155151
2.876	0.0012	0.00117485	0.00153465
2.88	0.0024	0.00238838	0.00280487
2.884	0.0036	0.00359673	0.00370497
2.888	0.0049	0.00486339	0.00472492
2.892	0.0061	0.00601619	0.00578862
2.896	0.0067	0.00661306	0.00652651
2.9	0.007	0.00692956	0.00649358
2.904	0.0071	0.00702472	0.00633254
2.908	0.0072	0.00708579	0.00606488
2.912	0.0068	0.00667051	0.00578448
2.916	0.0058	0.0057035	0.00483346
2.92	0.0047	0.00463086	0.00339715
2.924	0.0037	0.00361453	0.00218777
2.928	0.0026	0.00249385	0.00117342
2.932	0.0011	0.00102212	-3.73903e-05
2.936	-0.0005	-0.000527207	-0.00163518
2.94	-0.0018	-0.00181093	-0.00303852
2.944	-0.0027	-0.00273277	-0.00390725
2.948	-0.0036	-0.00363158	-0.00440097
2.952	-0.0046	-0.00458305	-0.00504961
2.956	-0.0052	-0.00514636	-0.00570813
2.96	-0.0052	-0.00516164	-0.00569711
2.964	-0.0049	-0.00488643	-0.00508499
2.968	-0.0045	-0.00447657	-0.0044087
2.972	-0.004	-0.0039453	-0.00374794
2.976	-0.0031	-0.00304228	-0.00294023
2.98	-0.0017	-0.00168265	-0.001659
2.984	-0.0004	-0.000406664	-2.54675e-05
2.988	0.0008	0.000803794	0.00117287
2.992	0.002	0.00201211	0.0022363
2.996	0.0034	0.00338075	0.00334717
3	0.0048	0.00473357	0.00461861
3.004	0.0057	0.00562513	0.00565625
3.008	0.0063	0.00624063	0.00599057
3.012	0.0068	0.00673269	0.00614933
3.016	0.0072	0.007096	0.00630365
3.02	0.0072	0.00707639	0.00628432
3.024	0.0066	0.00649965	0.00573058
3.028	0.0058	0.00572246	0.00462677
3.032	0.005	0.00490984	0.00359195
3.036	0.0041	0.00398629	0.00266293
3.04	0.0028	0.00270194	0.00157036
3.044	0.0013	0.00124416	6.18047e-05
3.048	-0.0001	-0.000132189	-0.00140795
3.052	-0.0012	-0.00124317	-0.00254443
3.056	-0.0022	-0.00224997	-0.00331771
3.06	-0.0034	-0.00341185	-0.00408533
3.064	-0.0043	-0.00427189	-0.005043
3.068	-0.0047	-0.00467318	-0.0054198
3.072	-0.0048	-0.00478969	-0.00523491
3.076	-0.0048	-0.00477801	-0.00491205
3.08	-0.0046	-0.00455114	-0.00458369
3.084	-0.004	-0.00394771	-0.00398883
3.088	-0.003	-0.00297256	-0.00295476
3.092	-0.0018	-0.00179596	-0.00164745
3.096	-0.0007	-0.000690089	-0.000349435
3.1	0.0004	0.000424483	0.000707084
3.104	0.0018	0.0018029	0.00180696
3.108	0.0032	0.00316243	0.00321598
3.112	0.0044	0.00434162	0.00437956
3.116	0.0052	0.00515247	0.00517134
3.12	0.006	0.00594587	0.00553581
3.124	0.0067	0.00661259	0.00603189
3.128	0.007	0.00689234	0.00632867
3.132	0.0068	0.00670692	0.00607914
3.136	0.0064	0.00631823	0.00537574
3.14	0.0059	0.0058035	0.00466541
3.144	0.0052	0.00508595	0.00391089
3.148	0.0042	0.00409348	0.00291657
3.152	0.0029	0.00282392	0.00165199
3.156	0.0016	0.00154452	0.000236657
3.16	0.0004	0.000344098	-0.000960568
3.164	-0.0008	-0.000853458	-0.00198244
3.168	-0.002	-0.00203172	-0.00301367
3.172	-0.0031	-0.00310293	-0.00397532
3.176	-0.0039	-0.00388974	-0.00470695
3.18	-0.0043	-0.00429609	-0.00502963
3.184	-0.0046	-0.00458919	-0.00496358
3.188	-0.0047	-0.0046665	-0.00491183
3.192	-0.0045	-0.0044518	-0.00460857
3.196	-0.0038	-0.00376837	-0.00395561
3.2	-0.0029	-0.00288748	-0.00283769
